# Supplementary material for: Four groups of type 2 diabetes contribute to the etiological and clinical heterogeneity in newly diagnosed individuals: An IMI DIRECT study
Source: Cell Rep Med. 2022 Jan 4;3(1):100477. doi: 10.1016/j.xcrm.2021.100477 (PMC8784706; doi:10.1016/j.xcrm.2021.100477)
Supplement: Table S1. Association between clustering phenotypes and archetype scores — A. Associations with groups of individuals with extreme archetype scores. B. Association with quantitative archetype scores. Related to Figure 2B and Figure S3A. [file mmc2.xlsx]

## Sheet: S.Table 1A
S. Table 1A. Differences in phenotypes between individuals with extreme archetype-scores. Overall differences between groups of extremes were assessed with Kruskal-Wallis test, and differences for each extreme group compared to remaining inividuals were assessed with Mann-Witney U test.
phenotype	Kruskal test P	A:p-value	A:estimate	B: p-value	B: estimate	C: p-value	C: estimate	D: p-value	D: estimate	Mix: p-value	Mix: estimate
mean.glu	1.44386e-34	2.37066e-07	-0.52276	4.84598e-12	-1.70305	0.163683	-0.139097	3.89278e-23	1.67337	0.0285276	0.179927
mmtt.120.Glucose	1.13248e-33	1.61524e-07	-0.516718	3.29069e-09	-1.36743	0.277103	-0.10956	2.78515e-25	1.76437	0.151009	0.118199
fasting.Glucose	1.02887e-30	0.00602533	-0.243782	4.71692e-13	-1.69252	0.331021	-0.0929532	2.48621e-22	1.65297	0.728499	0.0229029
fasting.HbA1c	2.01594e-20	5.05176e-05	-0.397592	0.64335	-0.113273	0.0451402	-0.210788	1.81257e-20	1.59953	0.831914	-0.00948738
fasting.ALT	3.32518e-18	3.67066e-07	-0.504972	9.08808e-07	-1.18281	1.50127e-06	0.545161	1.25229e-06	0.796991	0.84787	-0.01353
fasting.TG	3.00333e-17	3.03889e-05	-0.408209	3.76824e-08	-1.33801	0.000771302	0.375236	2.26798e-08	0.862779	0.957684	-0.00388629
fasting.AST	4.27005e-12	0.210757	0.130564	9.29811e-09	-1.53095	0.0203969	0.25804	8.32061e-06	0.70563	0.00781108	-0.211413
basal.isr	1.00737e-60	7.31847e-30	-1.18836	1.70103e-07	-1.18088	2.84482e-33	1.43164	1.81178e-06	0.701012	0.772117	-0.0294309
fasting.Cpep	2.06399e-63	6.99456e-33	-1.25257	3.7097e-07	-1.13413	1.06329e-33	1.42725	1.46785e-06	0.703257	0.987714	0.00145264
fasting.Insulin	5.82897e-72	5.81043e-41	-1.40002	5.08073e-06	-0.950126	9.65969e-37	1.45665	1.19826e-06	0.679373	0.618517	0.0560901
mean.ins	3.39115e-60	1.22851e-27	-1.12588	2.26255e-05	-0.930907	2.37086e-42	1.6226	0.933322	0.0108604	0.761351	0.0302754
total.isr	5.66251e-44	1.85413e-11	-0.705639	7.57456e-08	-1.27492	5.21566e-36	1.47944	0.0878076	-0.239468	0.488813	-0.0620841
mmtt.120.Insulin	1.06666e-47	1.15789e-22	-0.970356	6.94094e-07	-1.06361	2.31621e-30	1.39018	0.0525021	0.257515	0.771266	0.0258595
glu.sens	7.94328e-31	0.98341	0.00183517	0.302635	-0.231308	4.42678e-19	1.01	3.21579e-19	-1.44437	0.271177	-0.0921294
rate.sens	8.84351e-05	0.0653895	-0.193045	0.0854513	-0.361648	1.43426e-05	0.558913	0.238239	-0.169357	0.728779	-0.026197
fasting.UCreatinine	6.02502e-05	0.000142468	-0.330774	0.126287	0.270998	0.00100136	0.350069	0.55687	0.0768048	0.786777	-0.0178961
fasting.UCpep	8.23294e-18	2.00402e-10	-0.569651	0.290691	0.181948	5.16392e-14	0.874861	0.817173	0.0273089	0.372487	-0.0645757
fasting.UCPCR	7.81637e-11	1.06355e-05	-0.395004	0.192635	-0.218133	3.56791e-10	0.724678	0.83432	-0.0287387	0.681796	-0.029154
WHR	8.26146e-17	6.57814e-16	-0.705713	0.903044	0.0228562	9.87592e-06	0.40514	0.00476315	0.360551	0.140429	0.0995684
BSA	4.97051e-28	4.25492e-28	-0.989182	0.0747768	0.331402	2.4038e-06	0.490309	0.0325262	0.271914	0.00160159	0.227841
BMI	1.98966e-39	2.75744e-35	-1.27639	0.76465	0.0636913	1.90952e-11	0.703023	0.000172541	0.535739	0.0104872	0.208692
fasting.Creatinine	2.68673e-11	0.000279653	0.293624	1.45623e-10	-1.51602	0.382348	0.0902791	0.105601	0.200119	0.0786425	-0.114553
fasting.LDL	3.97516e-13	5.84376e-08	0.561267	7.10706e-09	-1.37813	0.926826	-0.0118045	0.0506097	0.264565	0.00489475	-0.214177
fasting.Chol	3.48462e-20	8.29935e-12	0.6639	6.88538e-12	-1.67333	0.703063	0.0353403	0.0126233	0.327041	5.11191e-05	-0.299731
fasting.HDL	1.52391e-26	2.37095e-21	0.931042	3.20918e-09	-1.27211	0.0155369	-0.237385	0.00110821	-0.427064	0.123411	-0.113776
PFR1	4.85083e-09	4.40938e-09	0.688889	0.0779456	-0.439549	0.15244	-0.160726	0.00122235	-0.431992	0.287164	-0.0850605
age	0.000152415	0.000153186	0.386814	0.663838	0.100866	0.0780079	-0.196528	0.00519997	-0.433025	0.740659	-0.0278476
Clins	1.0048e-53	3.55675e-34	1.26717	0.208796	0.249364	6.35476e-32	-1.35326	0.118517	-0.206436	0.488114	-0.0616542
Clinsb	2.18229e-51	1.07177e-34	1.27098	0.0355204	0.399741	1.72615e-25	-1.18511	0.000259521	-0.525341	0.368522	-0.0801653
Matsuda	1.74229e-74	4.60634e-37	1.28904	2.29527e-10	1.48528	3.48611e-35	-1.41765	3.9533e-10	-0.898153	0.904161	-0.0138805
Stumvoll	3.36575e-65	1.34328e-39	1.36609	8.0299e-06	0.861371	7.96547e-27	-1.24758	3.54748e-10	-0.843801	0.381504	-0.0826972
X2.h.OGIS	1.4665e-50	4.68637e-17	0.817835	1.30616e-13	1.90574	5.38155e-17	-1.01486	2.47854e-16	-1.26787	0.337192	0.0854306

## Sheet: S. Table 1B
S. Table 1B. Association between phenotypes and archetype-scores tested by linear regression.
Phenotype	A: p-value	A: estimate	B: p-value	B: estimate	C: p-value	C: estimate	D: p-value	D: estimate
age	1.44344e-14	0.0678332	0.0376262	-0.0138241	0.163835	-0.0124654	3.11237e-07	-0.0416194
BMI	1.17557e-115	-0.178852	3.93415e-05	0.0280448	1.60936e-26	0.0946346	1.25743e-11	0.0563835
BSA	5.79742e-84	-0.174258	2.34214e-08	0.0415685	2.24313e-17	0.0837462	8.73604e-08	0.0491351
WHR	3.09976e-41	-0.135894	0.117675	0.0124271	5.97519e-12	0.072391	1.28923e-07	0.0512403
fasting.HbA1c	2.5028e-13	-0.0648471	4.34484e-08	-0.0361986	7.32801e-08	-0.0478846	6.23072e-97	0.149022
fasting.Glucose	6.90155e-05	-0.0386175	2.66122e-73	-0.117251	0.0234847	-0.0219668	1.26975e-128	0.177963
fasting.Insulin	5.54485e-127	-0.18111	3.28196e-15	-0.0519184	1.27116e-115	0.174653	6.03299e-13	0.0586725
mmtt.120.Glucose	1.092e-11	-0.0624806	6.00831e-40	-0.0862085	0.00165125	-0.0291716	2.39929e-147	0.177994
mmtt.120.Insulin	1.06407e-48	-0.125677	9.28184e-34	-0.0785606	8.92702e-99	0.167222	7.99162e-06	0.0372685
fasting.Cpep	1.52146e-83	-0.155163	1.06981e-27	-0.0703014	1.41336e-109	0.170925	1.69522e-11	0.0548181
fasting.Creatinine	1.24297e-05	0.0475905	1.57275e-48	-0.110488	0.00138505	0.0347766	0.00474565	0.0281571
fasting.UCPCR	6.75061e-07	-0.0478844	0.000167255	-0.0269429	3.90882e-15	0.0744459	0.956833	0.000479884
fasting.UCpep	7.87061e-22	-0.0911227	0.556223	-0.00426473	2.3301e-20	0.087557	0.372595	0.00796295
fasting.UCreatinine	2.24107e-11	-0.0667663	0.0108059	0.019076	0.000306321	0.0362629	0.213326	0.0114986
fasting.HDL	2.80793e-58	0.148186	1.19e-20	-0.0672226	1.37123e-05	-0.0431943	3.1406e-05	-0.0379063
fasting.LDL	2.58941e-13	0.0678838	2.84008e-27	-0.0727175	0.753452	-0.00295589	0.367606	0.00776616
fasting.TG	1.22309e-08	-0.0536447	8.10485e-36	-0.0835033	5.95658e-12	0.0641809	5.89624e-18	0.073107
fasting.ALT	1.28572e-10	-0.0589225	4.83586e-26	-0.0699056	1.55174e-13	0.0670615	9.99812e-14	0.0619059
fasting.AST	0.444129	0.00714262	8.01213e-42	-0.0879719	0.000172007	0.0347484	4.35456e-08	0.0461481
fasting.Chol	7.30594e-21	0.0905337	5.2723e-58	-0.108511	0.872619	-0.0015894	0.0311329	0.019544
mean.glu	2.41434e-09	-0.0538247	4.78808e-61	-0.101705	0.0280427	-0.0199365	5.62284e-152	0.175602
mean.ins	1.42075e-68	-0.143005	2.02634e-25	-0.0672428	2.02588e-209	0.207396	0.705048	0.00312428
basal.isr	2.06677e-75	-0.147854	4.96222e-31	-0.0737207	5.09153e-110	0.169866	1.3456e-10	0.0519815
glu.sens	0.991165	0.000102762	0.567921	-0.00392167	2.24423e-61	0.139366	8.56676e-71	-0.135511
rate.sens	0.135909	-0.013658	9.34745e-06	-0.0298587	6.14602e-13	0.0645191	0.0120483	-0.0209449
PFR1	3.49971e-22	0.0848872	1.45087e-05	-0.028854	0.634012	-0.00428943	1.93886e-10	-0.0518248
total.isr	9.87862e-22	-0.0836321	2.41954e-49	-0.0914815	7.32679e-150	0.188314	0.113789	-0.0129843
X2.h.OGIS	5.31351e-34	0.104051	2.49496e-87	0.115911	1.21759e-33	-0.103067	6.14014e-54	-0.117136
Stumvoll	1.36865e-125	0.182334	4.48859e-15	0.0522119	3.08394e-65	-0.141615	2.39239e-31	-0.0932243
Matsuda	1.27344e-98	0.163234	7.04869e-46	0.08805	9.16318e-110	-0.168931	8.34837e-26	-0.0826567
Clinsb	2.48088e-115	0.175626	0.0105871	0.0171993	9.93587e-69	-0.143499	1.53399e-09	-0.0495847
Clins	1.85799e-102	0.169256	0.000576514	0.0232412	2.80215e-113	-0.174656	0.0299938	-0.0181028
