# Supplementary material for: Four groups of type 2 diabetes contribute to the etiological and clinical heterogeneity in newly diagnosed individuals: An IMI DIRECT study
Source: Cell Rep Med. 2022 Jan 4;3(1):100477. doi: 10.1016/j.xcrm.2021.100477 (PMC8784706; doi:10.1016/j.xcrm.2021.100477)
Supplement: Table S2. Associations between partitioned T2D genetic risk scores and archetype scores, related to Figure 3A [file mmc3.xlsx]

## Sheet: S. Table 2
S. Table 2. Associations between process-specific T2D genetic risk scores and archetype-scores tested by linear regression.
GRS	A: p-value	A: estimate	B: p-value	B: estimate	C: p-value	C: estimate	D: p-value	D: estimate
GC1.BMI	0.00237199	-0.042618	0.0459315	0.0378906	0.867372	0.0023597	0.127097	0.0235116
GC2.LIPIDS	0.947561	-0.000618706	0.157221	-0.0179681	0.0270465	0.0208553	0.234472	-0.0122563
GC3.IA	0.320922	-0.0173495	0.704641	0.00895599	0.43564	0.0136891	0.944905	-0.00132482
GC4.IS1	0.0147298	0.0659319	0.577072	-0.0204107	0.0217746	-0.062312	0.779686	0.00830744
GC5.IS2	4.89e-05	0.124797	0.367611	-0.0376178	2.43e-06	-0.145221	0.160153	0.0475628
GC6.MIX	0.114696	0.0437949	0.199332	-0.0481645	0.0404104	-0.0571218	0.122114	0.0470594
GC6.T2D	0.0100385	0.27233	0.597701	0.0755958	0.0496906	-0.208731	0.267221	-0.128912
