# Supplementary material for: Four groups of type 2 diabetes contribute to the etiological and clinical heterogeneity in newly diagnosed individuals: An IMI DIRECT study
Source: Cell Rep Med. 2022 Jan 4;3(1):100477. doi: 10.1016/j.xcrm.2021.100477 (PMC8784706; doi:10.1016/j.xcrm.2021.100477)
Supplement: Table S3. Associations between additional phenotypes (not included in the archetype clustering analysis) and archetype scores, related to Figure 3B [file mmc4.xlsx]

## Sheet: S. Table 3
S. Table 3. Associations between additional phenotypes (not included in the archetypes clustering analysis) and archetype-scores tested by linear regression.
Phenotype group	N observations	Phenotype	A: p-value	A: estimate	B: p-value	B: estimate	C: p-value	C: estimate	D: p-value	D: estimate
MRI	467	LIVER.FAT....	9.21585e-29	-0.11872	8.05356e-05	-0.0343526	5.56832e-16	0.0891764	4.47966e-10	0.0640823
MRI	541	LIVER.IRON..mg.g.tissue.	0.0685626	-0.0205488	0.0690033	-0.0158513	0.119376	0.0176468	0.0706019	0.0188028
MRI	449	PANCREAS.CURVATURE.INDEX	0.0413367	0.0237088	0.897157	0.0011559	0.180859	-0.0155657	0.383888	-0.00933551
MRI	540	PANCREAS.FAT....	0.385136	0.00945615	0.269775	-0.00913505	0.759518	0.00342835	0.712274	-0.00375732
MRI	497	PANCREAS.IRON..mg.g.tissue.	0.287096	0.0115354	0.941825	-0.000585293	0.608345	-0.0057476	0.596757	-0.00521267
MRI	449	PANCREAS.VOLUME..cm3.	0.000120123	-0.0444293	0.856428	-0.00161796	0.0229682	0.026402	0.0656333	0.0197078
MRI	398	PSOS.MUSCLE..mm2.	4.23912e-08	-0.0653408	0.0762545	0.0168934	0.00222614	0.0384679	0.372417	0.0100543
MRI	395	RECTUS.ABDOMINUS.MUSCLE..mm2.	7.13919e-14	-0.0881587	0.0726382	0.0171962	0.0002143	0.046548	0.0303073	0.0245177
MRI	414	SUBCUTANEOUS.ABDOMINAL.FAT..ltrs.	1.88238e-31	-0.128221	0.0216286	0.0211844	1.76238e-09	0.0724762	0.00143785	0.0347116
MRI	408	TRUNK.FAT..ltr.	4.14002e-35	-0.135195	0.102061	0.01523	2.82993e-10	0.0765893	8.27408e-05	0.0435404
MRI	414	VISCERAL.FAT..ltrs.	5.47114e-21	-0.106214	0.898876	-0.00117594	7.87335e-09	0.0696256	0.000493698	0.0379057
CRF	614	BP_d_mean	0.0032958	-0.0289661	0.0859764	-0.0128103	0.465477	0.00710662	8.22478e-05	0.034714
CRF	614	BP_s_mean	0.80588	0.00243043	0.0152437	-0.0180799	0.808693	-0.0023576	0.0419414	0.018013
Accelerometry	666	Value.vm_hpf_0_48f	1.73703e-08	-0.0519959	0.280378	-0.0074148	1.00541e-07	0.0491289	0.221946	0.010362
Accelerometry	666	Value.vm_hpf_48_154f	1.17527e-07	0.048936	0.234872	0.00815886	4.46186e-07	-0.0466181	0.213447	-0.010555
Accelerometry	666	Value.vm_hpf_154_389f	1.76912e-08	0.0519675	0.435374	0.00535908	7.51409e-08	-0.0496044	0.358031	-0.00779968
Accelerometry	666	Value.vm_hpf_389_9999f	2.53794e-05	0.0390553	0.361101	0.00627397	1.49825e-05	-0.0400779	0.531594	-0.00530953
Accelerometry	666	Value.vm_hpf_mean	3.61185e-07	0.047044	0.224225	0.00834731	2.86927e-07	-0.0473761	0.340523	-0.00808808
GLP1	719	active_glp1_conc_0min	0.128305	-0.0136292	0.369897	0.00587403	0.183386	-0.0118856	0.0159727	0.0196501
GLP1	718	total_glp1_conc_0min	3.99732e-08	-0.0489458	2.42275e-05	-0.0277314	2.8167e-07	0.0455419	0.000127408	0.0312252
GLP1	716	total_glp1_conc_60min	0.394667	-0.00766751	4.97168e-05	-0.0267453	0.21882	0.0109723	0.00407453	0.0234737
Glucagon	699	Glucagon_conc_0min_pg_ml	3.60809e-12	-0.0621922	0.966809	0.000278928	0.00732144	0.0243798	5.07886e-06	0.0376146
Glucagon	711	Glucagon_conc_60min_pg_ml	1.0792e-10	-0.0572718	0.0629716	-0.0124273	0.0428096	0.0180828	2.27298e-10	0.0517001
Proinsulin	345	proinsulin_conc_60min_pmol_L	1.7262e-14	-0.0971417	0.000171437	-0.0371654	3.29978e-24	0.122305	0.337344	0.0121763
