# Supplementary material for: Four groups of type 2 diabetes contribute to the etiological and clinical heterogeneity in newly diagnosed individuals: An IMI DIRECT study
Source: Cell Rep Med. 2022 Jan 4;3(1):100477. doi: 10.1016/j.xcrm.2021.100477 (PMC8784706; doi:10.1016/j.xcrm.2021.100477)
Supplement: Table S4. Association between disease progression and archetype scores — A. Assessed by the slope of HbA1C during 36 months of follow-up. Related to Figure 4A. B. Change in treatment indicates either start of new treatment or increase in dose of existing treatment. Related to Figures 4C and 4D. [file mmc5.xlsx]

## Sheet: S. Table 4A
S. Table 4A. Association between disease progression and archetype-scores, assessed by the slope of HbA1C during 36 months of follow-up. Association was tested by linear regression.
Group	A: p-value	A: estimate	B: p-value	B: estimate	C: p-value	C: estimate	D: p-value	D: estimate
All	7.7782e-06	-0.0308488	0.701783	0.0019299	0.15277	0.00993335	0.00280283	0.0190232
Treated	0.00238549	-0.0229881	0.196989	0.0077054	0.0321743	0.0178656	0.762174	-0.00255398
Untreated	0.0169031	-0.0313809	0.317133	-0.00943676	0.846178	-0.00248283	3.36806e-07	0.0433381

## Sheet: S. Table 4B
S. Table 5. Association between medication and archetype-scores, assessed by logistic regression. Change in treatment indicates either start of new treatment or increase in dose of existing treatment.
Medication	Visit	A: p-value	A: OR	B: p-value	B: OR	C: p-value	C: OR	D: p-value	D: OR
Metformin	M0	0.000943961	0.32719	0.623037	0.804289	0.162411	0.629742	5.37676e-08	7.08501
Metformin	M18	4.49004e-08	0.143293	0.291277	0.615247	0.0985462	0.574715	3.55567e-16	29.0352
Metformin	M36	6.875e-08	0.137542	0.489978	0.717558	0.305725	0.702185	1.5877e-13	26.6198
Metformin change	M18	3.08504e-08	0.0444816	0.350041	0.54036	0.0874321	0.44097	1.69426e-15	47.8109
Metformin change	M36	0.0121546	0.276313	0.479895	0.612104	0.499638	0.719861	6.43833e-05	6.99995
Any T2D medication	M0	0.000943961	0.32719	0.623037	0.804289	0.162411	0.629742	5.37676e-08	7.08501
Any T2D medication	M18	3.63154e-08	0.14157	0.295149	0.618059	0.0946774	0.571318	2.37685e-16	29.971
Any T2D medication	M36	4.4616e-09	0.113375	0.343234	0.633957	0.205099	0.64577	1.65563e-16	48.8112
Any T2D medication change	M18	9.16741e-10	0.0338201	0.201927	0.439222	0.0888798	0.458015	3.734e-18	69.4434
Any T2D medication change	M36	2.20241e-11	0.0604177	0.0659504	0.382953	0.191446	0.620722	5.2112e-21	62.8018
Insulin	M0	1	1	1	1	1	1	1	1
Insulin	M18	0.125297	0.00658004	0.422847	0.0353846	0.953091	0.882918	0.023151	60.0013
Insulin	M36	0.0686916	0.0161522	0.654	0.32656	0.512808	0.324076	0.00346129	61.1506
Alpha-glucosidase inhibitor	M0	1	1	1	1	1	1	1	1
Alpha-glucosidase inhibitor	M18	0.476283	16.5571	0.782774	0.135987	0.722672	3.89488	0.988208	0
Alpha-glucosidase inhibitor	M36	1	1	1	1	1	1	1	1
DPP inhibitor	M0	1	1	1	1	1	1	1	1
DPP inhibitor	M18	0.298341	1.04161e-17	0.453114	0.0231459	0.668805	0.319428	0.00541362	782.747
DPP inhibitor	M36	0.00193405	0.000665821	0.650148	0.447753	0.184437	0.166373	1.44616e-06	262.84
GLP-1R agonist	M0	1	1	1	1	1	1	1	1
GLP-1R agonist	M18	1	1	1	1	1	1	1	1
GLP-1R agonist	M36	0.371815	0.0717197	0.441084	0.0186148	0.962864	1.11649	0.133382	23.7449
SGLT2 inhibitor	M0	1	1	1	1	1	1	1	1
SGLT2 inhibitor	M18	1	1	1	1	1	1	1	1
SGLT2 inhibitor	M36	0.0893925	0.000936608	0.659553	3.01431	0.377972	0.106948	0.0130152	99.5245
Sulfonylurea	M0	1	1	1	1	1	1	1	1
Sulfonylurea	M18	0.0140567	0.00268772	0.639558	0.362186	0.875803	0.800021	0.00142337	49.8712
Sulfonylurea	M36	0.00427702	0.049366	0.503345	0.427494	0.585639	0.62706	3.55847e-05	24.8014
