# Supplementary material for: Four groups of type 2 diabetes contribute to the etiological and clinical heterogeneity in newly diagnosed individuals: An IMI DIRECT study
Source: Cell Rep Med. 2022 Jan 4;3(1):100477. doi: 10.1016/j.xcrm.2021.100477 (PMC8784706; doi:10.1016/j.xcrm.2021.100477)
Supplement: Table S5. Associations between omics biomarkers and archetype scores, related to Figure 5 — A. antibody bead array proteomics. B. proteomics Myriad panel. C. proteomics OLINK panels. D. targeted metabolomics Biocrates panel. E. untargeted metabolomics Metabolon panel. F. whole blood RNA-seq trancriptomics. [file mmc6.xlsx]

## Sheet: S. Table 5A
S. Table 5A. Associations between omics biomarkers and archetype-scores tested by linear regression: antibody bead array proteomics.
Antibody	protein	A: p-value	A: q-value	A: estimate	B: p-value	B: q-value	B: estimate	C: p-value	C: q-value	C: estimate	D: p-value	D: q-value	D: estimate
HPA016567	KCNK16	0.236839	0.361492	-0.0105126	0.00552962	0.0289537	-0.018235	0.0645706	0.135995	0.0163403	0.124984	0.386221	0.0124362
HPA018421	POLDIP3	0.0175317	0.0541758	-0.0216566	0.0971881	0.23044	0.0112196	0.0960523	0.185701	0.0151211	0.575684	0.772543	-0.00466467
HPA035307	EFHC1	0.344916	0.478063	-0.00866251	0.100998	0.235039	-0.0111417	0.162362	0.268466	0.0127523	0.398077	0.646876	0.00707225
HPA035873	ADD1	0.409187	0.533784	0.00738515	0.0326015	0.0999248	-0.0141537	0.555203	0.679582	-0.00525631	0.14058	0.410841	0.0120254
HPA035874	ADD1	0.000726317	0.0047158	0.030325	0.0469941	0.132725	-0.0132455	0.054377	0.119884	-0.0172322	0.987686	0.991855	0.000126873
HPA039313	NID2	0.361808	0.492425	-0.00822338	0.0145836	0.0566804	-0.0162963	0.209416	0.330334	0.0112652	0.106333	0.341309	0.0132791
HPA047518	ZBTB25	0.0925513	0.181872	0.0151111	0.284961	0.477468	-0.00712369	0.0541185	0.119884	-0.0172188	0.261308	0.523618	0.0092126
HPA051816	BCAS1	1.89278e-06	3.75567e-05	-0.0423101	0.00896943	0.0407406	-0.0172948	7.65453e-08	3.6072e-06	0.0474171	0.132851	0.400678	0.0122645
HPA052215	CPA1	0.223821	0.346112	0.0110999	0.408356	0.610914	-0.00559339	0.718227	0.808274	0.0032794	0.291018	0.543138	-0.00879239
HPA054699	ZBTB25	0.408546	0.533784	0.00737836	0.00135744	0.010444	0.0211277	0.0519583	0.117295	-0.0172548	0.165967	0.431184	-0.0112795
HPA056953	ANK1	0.0105125	0.0381076	0.0230952	0.171229	0.347061	0.00916935	0.000602265	0.00463376	-0.0307733	0.852498	0.937628	-0.00153487
HPA058772	NID2	0.303343	0.43649	-0.0092371	0.144585	0.309709	-0.00970056	0.634465	0.735979	0.004249	0.072247	0.287356	0.014708
HPA062866	CELSR3	0.127152	0.237308	-0.0136606	0.674682	0.820501	0.00278805	0.0941099	0.182884	0.0149226	0.622101	0.806503	-0.00403023
HPA063631	NR1H3	0.20492	0.328744	-0.0114491	0.214455	0.398969	-0.00831036	0.178637	0.290285	0.0120922	0.35077	0.588598	0.00769141
HPA064355	PMS1	0.00697789	0.0279858	-0.0243106	0.982726	0.998805	0.000144975	0.00130052	0.00863788	0.028818	0.575245	0.772543	-0.00461825
HPA001410	IL1B	0.741089	0.821737	-0.00295671	0.566606	0.734056	0.00380055	0.996479	0.99719	-3.93192e-05	0.921542	0.958909	-0.000804202
HPA008024	KDR	0.637774	0.733051	-0.0043034	9.12147e-05	0.00110929	0.0263697	0.421591	0.559647	0.00731189	0.000401117	0.0168024	-0.029392
HPA032081	TNFRSF8	9.51342e-15	8.9664e-13	-0.0685371	0.0178655	0.0660324	-0.0158273	7.44415e-15	9.35482e-13	0.0684937	0.0522714	0.252645	0.0159774
HPA036350	KIAA1244	0.969302	0.979116	0.000344158	0.281441	0.477468	-0.00713656	0.731637	0.811847	0.0030532	0.645965	0.821309	0.00374819
HPA040410	COG6	0.93622	0.953932	0.000723025	1.78746e-06	4.20571e-05	-0.0317327	0.0186519	0.0591049	0.0211194	0.228656	0.481026	0.00991954
HPA041624	PGF	0.00713336	0.0280508	0.0242191	0.0907499	0.222161	0.0113023	0.00024401	0.00232891	-0.0328035	0.736655	0.865168	-0.00276887
HPA048743	NOTCH2	0.0392727	0.100121	-0.0185627	8.16033e-16	3.07644e-13	-0.0526298	2.35921e-05	0.000404282	0.0377242	4.14191e-05	0.003123	0.0335371
HPA048839	CTNNAL1	0.0792712	0.164205	-0.0157448	0.978213	0.998805	-0.00018179	0.264113	0.398282	0.00998058	0.466502	0.703421	0.00596626
HPA053984	VEGFA	0.471765	0.579333	0.00645243	0.282629	0.477468	0.00713897	0.0799552	0.159503	-0.015616	0.806127	0.915392	0.00200823
HPA055781	TCEANC2	0.126928	0.237308	-0.0137752	0.999833	0.999833	1.40006e-06	0.0903105	0.178841	0.0152152	0.863115	0.937628	-0.00142089
HPA063255	CCR2	4.92939e-09	1.85838e-07	-0.0515229	0.0354411	0.105721	-0.0138735	3.80646e-06	8.44139e-05	0.0407067	0.00224325	0.0495971	0.0247725
HPA063302	VEGFA	5.79749e-07	1.21425e-05	-0.0448198	0.491884	0.671464	0.00460747	0.00597695	0.0268251	0.0246916	0.0588169	0.277175	0.0155766
HPA063663	PPARG	0.288071	0.420676	0.00952512	0.656803	0.809199	0.00295374	0.17316	0.283832	-0.0121551	0.967157	0.981186	-0.000336974
HPA064511	NOTCH2,NOTCH2NL,RP11-458D21.5	0.00632088	0.0259019	-0.0242992	0.0194588	0.0692074	-0.0154221	0.286383	0.420102	0.00946522	0.000183629	0.00988972	0.0303022
HPA065041	CCR2	0.0325715	0.0858702	-0.0191256	1.49775e-10	8.06648e-09	-0.0419517	7.13771e-05	0.000996636	0.0352437	0.00148465	0.0430549	0.0258951
HPA010797	TMEM132D	0.000975762	0.00583908	-0.0294454	0.911029	0.968086	0.000742369	0.0419279	0.0984978	0.0181266	0.194025	0.446198	0.010616
HPA020556	VWDE	0.440859	0.557353	0.00695367	0.0471756	0.132725	0.0132564	0.641519	0.740669	-0.00418224	0.0509881	0.249643	-0.0160474
HPA026620	ANKMY1	0.0953258	0.185247	0.0150098	0.30675	0.49633	-0.00682121	0.0269004	0.0745651	-0.0198109	0.1577	0.421653	0.011604
HPA034557	CARF	0.00356404	0.0159957	-0.0263815	0.0946476	0.225836	0.0112361	0.0167729	0.0554122	0.0215738	0.439801	0.680709	-0.00639826
HPA037830	CDC123	0.169425	0.286427	-0.0122869	0.907023	0.968086	0.000774588	0.327391	0.469302	0.00872143	0.731252	0.861506	0.00280403
HPA040944	PSTPIP2	0.334031	0.466218	0.00871233	0.00938958	0.0417563	-0.0173283	0.781798	0.851843	0.00248757	0.456281	0.69362	0.00613127
HPA043191	CARF	0.455115	0.566266	-0.00666522	0.013283	0.0538461	-0.0163454	0.348622	0.488515	0.00832559	0.0705708	0.287356	0.0147092
HPA047778	RMND5B	0.0199269	0.0600994	0.0210373	0.3429	0.540893	-0.0063633	0.0413644	0.0980778	-0.0183614	0.657327	0.821309	0.00366475
HPA048869	ANKMY1	0.419272	0.54132	-0.00729786	0.0239157	0.0805018	-0.0151017	0.562812	0.684452	0.00520582	0.0365976	0.212266	0.0172102
HPA057540	CDC123	0.502555	0.60708	-0.00601129	0.736551	0.86236	-0.00223589	0.574767	0.691179	0.00500795	0.691679	0.843893	0.00324458
HPA065009	GOLGA7B	0.00143427	0.00783654	0.0285293	0.00754789	0.0355694	0.0177411	0.00659083	0.0287703	-0.0242303	0.00687249	0.0787911	-0.0220947
HPA065027	JPH2	0.00322251	0.0148157	-0.0262818	0.00797202	0.0366518	-0.0175559	0.000531668	0.00417581	0.0307353	0.106829	0.341309	0.0131558
HPA001475	SYTL4	0.982531	0.983195	-0.000196613	0.00963608	0.0417563	-0.0171882	0.670835	0.762015	0.00379897	0.096602	0.328099	0.0136002
HPA006880	SCG3	0.619855	0.72125	0.00447638	0.221705	0.407673	-0.00816973	0.447985	0.584396	-0.00681581	0.201711	0.447398	0.0105068
HPA013998	NECAB2	0.253271	0.381933	0.0102053	0.202359	0.387256	0.00843985	0.0375068	0.0924188	-0.0184799	0.981446	0.989318	-0.000189644
HPA016037	CABP7	0.875124	0.911386	0.00143114	7.49857e-08	2.56997e-06	-0.0359432	0.0328949	0.0843632	0.0193107	0.0664759	0.287356	0.0152313
HPA018804	GAB1	0.00047431	0.00364928	-0.0313368	0.132088	0.291791	-0.0100428	0.000925369	0.00670893	0.0295799	0.148879	0.419694	0.0118515
HPA041187	DNAJC17	0.0937175	0.183065	-0.0150787	6.0743e-05	0.000848153	-0.0266147	0.00462756	0.022657	0.0253167	0.0453261	0.234081	0.0164234
HPA041372	OAS3	0.797218	0.861178	-0.00231008	0.148056	0.313742	-0.00963162	0.130538	0.229967	0.0135222	0.848543	0.937628	-0.00156663
HPA041253	OAS3	0.000390329	0.003199	-0.032285	0.453503	0.642746	0.00507878	0.013931	0.050019	0.0223359	0.556137	0.765195	0.0049097
HPA040914	DNAJC17	0.145707	0.255495	0.0131719	0.96381	0.991246	0.000304696	0.040826	0.0974139	-0.0184216	0.551193	0.76397	0.00492628
HPA040876	CCL17	0.666191	0.761073	-0.0038849	0.0503807	0.140693	-0.0130444	0.806497	0.866844	0.00219618	0.0724106	0.287356	0.0147467
HPA042524	CCDC114	7.84181e-09	2.6876e-07	-0.0514953	3.95496e-11	2.48503e-09	-0.043527	2.07787e-11	1.56671e-09	0.0592763	1.1719e-05	0.00110452	0.0358526
HPA042428	XIAP	0.000239677	0.00231688	-0.0333873	0.250592	0.445628	0.0077733	0.00400723	0.0201912	0.0260872	0.958412	0.981186	-0.000434521
HPA045030	LIN7A	0.0486838	0.113999	0.0178405	0.874462	0.950064	0.00106118	0.0759191	0.154711	-0.0159948	0.722531	0.853901	-0.00293586
HPA052080	HAS1	0.0673975	0.147726	-0.0164105	0.0613017	0.163906	0.0124438	0.852572	0.902805	0.00166187	0.777791	0.896379	0.00231288
HPA057721	NAMPT,NAMPTL	0.346733	0.478822	0.00847479	0.0299378	0.0948449	0.0144729	0.593569	0.705916	-0.00478615	0.0267066	0.172363	-0.0181837
HPA063011	STX1A	2.46171e-05	0.000356948	-0.0380588	0.261665	0.461147	0.0075494	8.06328e-05	0.00104823	0.0354396	0.555579	0.765195	-0.00488176
HPA018161	KCNB2	0.000323871	0.00290713	-0.0325589	0.474108	0.659553	0.00482524	0.00101825	0.00724306	0.0296409	0.822225	0.925594	-0.00186482
HPA019151	SSTR3	0.0183913	0.05637	0.0211719	0.982909	0.998805	0.000142857	0.0338333	0.085605	-0.0189782	0.772989	0.893917	-0.00236813
HPA038637	FAM111B	0.0446902	0.108698	-0.0181803	0.0640645	0.168897	0.0124316	0.332335	0.472793	0.00874922	0.718023	0.851241	-0.00298781
HPA042435	SSTR3	0.0992221	0.190851	-0.0148342	0.450617	0.642746	-0.00503485	0.192091	0.305563	0.0116887	0.31763	0.566732	0.00820944
HPA043203	CERKL	0.295816	0.428933	0.00933469	0.866719	0.944373	0.00111109	0.788806	0.857003	-0.00238187	0.321338	0.568753	-0.00807977
HPA044304	THBS2	0.0494206	0.11501	-0.0175062	0.559362	0.727171	0.00385973	0.00761798	0.0319109	0.0236419	0.220261	0.467925	-0.00997311
HPA046535	IDO2	0.00126268	0.00700043	-0.0293425	9.94818e-05	0.0011365	-0.0262075	4.38897e-06	9.19245e-05	0.0414488	0.0888543	0.317962	0.0141649
HPA060253	SYNE4	0.149748	0.260161	-0.0130328	0.201832	0.387256	-0.00856075	0.0115406	0.0439476	0.022718	0.894297	0.944398	-0.00109769
HPA000823	CCDC116	0.134478	0.243742	0.0135711	0.277585	0.476968	0.00729977	0.00389598	0.0201203	-0.0260011	0.53762	0.753467	0.0051032
HPA000853	CCDC116	0.893177	0.922541	0.00121624	0.00739531	0.0355694	0.0179361	0.405418	0.545091	-0.00749996	0.157566	0.421653	-0.0116715
HPA006581	FEN1	0.461764	0.57077	-0.0067508	0.271595	0.474034	-0.00747292	0.128694	0.227782	0.0138655	0.964347	0.981186	0.000374191
HPA018292	LARP6	0.886087	0.917733	0.00129138	0.0927568	0.224162	-0.0112206	0.575677	0.691179	0.00502242	0.55014	0.76397	0.00491428
HPA018211	ZSWIM5	0.0971563	0.187835	0.0148252	0.348583	0.545293	0.00621319	0.0302314	0.079701	-0.0192681	0.825423	0.925594	-0.00180041
HPA027440	C8orf48	0.0121182	0.0426968	-0.0224041	0.62806	0.778877	-0.00321352	0.363723	0.504131	0.00809078	0.0312807	0.193325	0.0175579
HPA027431	C8orf48	0.524345	0.629548	0.00573747	0.356547	0.555447	0.00615724	0.955391	0.972061	-0.000501928	0.165299	0.431184	-0.0114026
HPA029916	LRWD1	0.186507	0.305702	0.0118073	0.420223	0.626183	-0.00534194	0.347752	0.488515	0.0083577	0.0688162	0.287356	-0.014832
HPA034695	PPP4R2	4.73713e-08	1.1906e-06	-0.048367	0.0242552	0.0809221	-0.014918	2.44648e-06	6.58801e-05	0.041662	0.00771121	0.0817842	0.0217027
HPA035907	SLU7	0.740608	0.821737	0.0029622	0.967582	0.991246	-0.000269543	0.86712	0.906618	0.0014905	0.60807	0.798754	-0.00418672
HPA043135	TET2	0.0248027	0.0715667	-0.0199292	1.30845e-06	3.28858e-05	-0.0316406	1.56966e-05	0.000311453	0.0379956	0.0927742	0.317962	0.013629
HPA042909	CCL16	0.0477538	0.11252	-0.0178134	0.00638699	0.0329849	-0.0181676	0.134095	0.231899	0.013429	0.00587073	0.0763195	0.022591
HPA049727	STXBP5	0.0074914	0.0285568	0.0240703	0.025282	0.0828809	0.0149356	0.00227565	0.013405	-0.0273251	0.154039	0.42073	-0.0117275
HPA051549	ZMAT1	0.546604	0.651802	-0.00544807	0.200318	0.387256	0.00857417	0.376253	0.517691	0.00795935	0.178569	0.440005	-0.0110863
HPA054986	NOL9	0.0164949	0.0518214	-0.0212728	0.0110986	0.0464907	-0.0166955	0.0272094	0.0745651	0.019512	0.0223419	0.163083	0.0184964
HPA055658	NOXRED1	0.287983	0.420676	0.00950718	0.248963	0.445628	-0.00764499	0.382666	0.522687	0.0077772	0.237564	0.485564	-0.00964152
HPA059391	ZSWIM5	0.218798	0.341652	0.0110702	0.00197176	0.0132742	0.0205892	0.000797687	0.00589663	-0.0299533	0.832298	0.925594	-0.00174021
HPA064360	ERAP2	0.0265697	0.074752	-0.0198154	0.00316319	0.0183465	-0.0195195	0.000412016	0.00353022	0.0313368	0.324449	0.571576	0.00804403
HPA064353	CXCR1	0.007499	0.0285568	0.0238305	0.498953	0.676637	0.00447685	0.0195144	0.0613078	-0.0207349	0.350483	0.588598	-0.0076091
HPA015737	EIF2AK3	0.234715	0.359706	0.0106675	6.73519e-13	5.07833e-11	-0.0469818	0.060064	0.130139	0.016792	0.0168462	0.138066	0.0195475
HPA025697	PPP1R3B	0.46056	0.57077	0.006542	0.506315	0.680356	-0.0043671	0.820908	0.879211	0.0019983	0.605571	0.798324	-0.00417764
HPA029300	STXBP6	0.696384	0.779041	-0.00354685	0.0259342	0.0835656	-0.0149799	0.464107	0.599206	0.00662399	0.150288	0.419694	0.0119227
HPA031413	GPR148	0.912371	0.934684	-0.000983593	0.662371	0.8134	0.00289239	0.282871	0.416571	-0.0095516	0.348768	0.588598	0.00763891
HPA034621	SRP72	0.142059	0.252617	-0.0131524	0.00748255	0.0355694	-0.0177279	0.3298	0.470965	0.0086948	0.00646921	0.078674	0.022217
HPA039380	PPIP5K1	0.0142641	0.0484467	-0.0221302	0.731165	0.86236	-0.00230443	0.0611687	0.131775	0.0168472	0.355969	0.588598	0.00761969
HPA041921	C15orf27	0.00125684	0.00700043	-0.0291862	0.0659617	0.172691	0.012361	0.13581	0.233445	0.013474	0.683474	0.838725	0.00337811
HPA046862	EFCAB3	0.352328	0.483383	0.00836022	0.45792	0.644163	-0.0049458	0.773987	0.845777	-0.0025704	0.917406	0.958067	-0.000850766
HPA048622	NANP	0.677952	0.768176	-0.00369216	0.834163	0.923854	-0.00137979	0.981233	0.986467	-0.000208223	0.514765	0.739772	0.00528439
HPA054356	ZMAT3	8.76831e-09	2.75471e-07	-0.0515132	0.517804	0.684954	0.00434108	0.00309299	0.0165498	0.0265945	0.0123228	0.111096	0.0206387
HPA054665	GP9	0.401205	0.53128	-0.00748233	0.573921	0.737455	0.00371513	0.749665	0.826385	-0.00283191	0.416719	0.665691	0.00660483
HPA054669	IRX2	0.000558602	0.00382896	0.0306357	0.588424	0.750877	-0.0035749	0.0719347	0.149008	-0.0159519	0.170193	0.431184	-0.0111487
HPA058849	PPIP5K1	0.452362	0.564704	0.00673863	0.175051	0.351033	0.0090094	0.604948	0.712705	0.00461844	0.0125557	0.111096	-0.0203828
HPA064755	FGA	0.00104977	0.00608869	0.0291904	0.00163553	0.0118576	0.0208007	0.00241576	0.0137124	-0.0269182	0.00446389	0.0686847	-0.0231324
HPA000846	KIAA0586	0.0463114	0.111206	-0.017877	0.0789736	0.198487	-0.0116853	0.0247717	0.0712894	0.0200442	0.243688	0.491286	0.00955241
HPA001581	EFS	0.0692502	0.148922	-0.0164347	0.858499	0.940497	-0.00119672	0.0206947	0.0621825	0.0208198	0.701822	0.847972	-0.00316358
HPA000403	ASB9	0.208446	0.331578	-0.0112318	0.301652	0.490185	0.00683726	0.663138	0.758527	-0.003874	0.309914	0.561718	0.00827451
HPA001019	ASB9	0.00385554	0.0171005	-0.0260071	0.508884	0.680356	-0.00441853	0.0123389	0.0456057	0.0224359	0.32926	0.573215	0.00803202
HPA001589	SYTL4	0.136511	0.246243	-0.0132595	0.431934	0.635252	-0.00519026	0.140299	0.238619	0.0130744	0.506598	0.737403	0.00539997
HPA005856	TP53INP1	0.281075	0.413927	-0.0097093	0.00445939	0.0247234	0.0189396	0.384043	0.522687	-0.0078069	0.862049	0.937628	-0.00142871
HPA012557	ZMAT1	0.422199	0.543239	0.00711793	0.911592	0.968086	0.000729981	0.43145	0.566748	-0.00694585	0.910317	0.95596	-0.000911653
HPA014144	NECAB2	0.0772411	0.161777	0.0159983	0.615007	0.772859	-0.00337857	0.136228	0.233445	-0.0134348	0.9233	0.958909	0.000796256
HPA015705	ZNF330	0.610692	0.71279	-0.00461526	0.361174	0.558043	0.00613449	0.141792	0.239711	0.0132508	0.0740396	0.287762	-0.0147616
HPA018155	FST	0.270735	0.401839	-0.00988837	0.988588	0.999428	-9.52182e-05	0.860463	0.903606	0.00157184	0.303857	0.5588	0.00842348
HPA018411	POLDIP3	0.417408	0.540765	0.0073615	0.98976	0.999428	8.63704e-05	0.854272	0.902805	0.00166026	0.270901	0.529249	-0.00911767
HPA018944	WARS	0.83053	0.885914	0.0019169	0.159783	0.329171	-0.00932615	0.663963	0.758527	0.00387362	0.664771	0.8217	0.00354117
HPA020979	KLHL42	9.38967e-08	2.21244e-06	-0.0477788	4.60198e-05	0.000722894	-0.0271446	2.36738e-08	1.4875e-06	0.0496991	0.0020758	0.0489111	0.0253127
HPA023166	L3MBTL3	0.000507119	0.00367661	-0.0317693	0.27552	0.476473	-0.00741277	0.00192093	0.011872	0.0282426	0.189063	0.443009	0.0109889
HPA022852	EFCAB5	0.400986	0.53128	0.00765524	0.729584	0.86236	0.00233582	0.799868	0.865091	-0.00230099	0.354468	0.588598	-0.00770051
HPA024815	FAM135B	0.00102151	0.00601731	-0.0295244	0.860667	0.940497	0.00117381	0.00515991	0.0240159	0.0250544	0.685218	0.838725	0.0033369
HPA028608	EFCAB5	0.1985	0.321177	0.0115594	4.92438e-15	9.28245e-13	-0.0511005	0.00311681	0.0165498	0.0263899	0.107885	0.341787	0.0131836
HPA027567	ZMAT3	0.00320375	0.0148157	-0.026729	0.112078	0.259223	0.0107027	0.0119905	0.0447568	0.0227008	0.423116	0.673057	-0.00664653
HPA029497	CAPN13	0.0900008	0.179525	0.0152161	6.03651e-07	1.64333e-05	-0.0329418	0.375741	0.517691	0.00792005	0.23102	0.481026	0.00981325
HPA030402	TXLNB	0.263292	0.393893	0.0101757	0.772522	0.887435	-0.0019498	0.189753	0.303122	-0.0118731	0.661808	0.8217	0.00363186
HPA031085	TXNIP	0.100979	0.19257	-0.0145306	7.9236e-05	0.00103007	-0.0258002	3.71625e-05	0.00056041	0.0361967	0.605625	0.798324	0.00417732
HPA030717	EFCAB3	0.504021	0.60708	-0.00600751	1.09474e-05	0.000196532	-0.0291135	0.0457697	0.105214	0.0178572	0.0347601	0.204759	0.0172948
HPA032074	TUBE1	0.174419	0.290956	-0.0123	0.779665	0.890708	-0.00187902	0.0161511	0.0539949	0.0216583	0.366945	0.604097	-0.00745802
HPA035230	DSCAML1	0.0297386	0.0818355	0.0193758	0.122241	0.275997	-0.0102193	0.732035	0.811847	-0.00304369	0.451753	0.69006	-0.00612945
HPA035072	TTC22	0.437681	0.557353	0.00693687	0.0530918	0.145041	-0.0127993	0.949598	0.972061	-0.000562576	0.431057	0.674308	0.00642129
HPA035110	C21orf58	0.443517	0.557353	0.0068956	0.00230737	0.0147437	0.0202653	0.278035	0.411055	-0.00971599	0.0331605	0.198437	-0.0174663
HPA035231	HNF1A	0.0146781	0.0494075	0.0217768	7.61008e-05	0.00102464	0.0260811	0.0119605	0.0447568	-0.0223261	0.00165498	0.0445663	-0.025582
HPA030948	AIM1	0.00417326	0.0180841	-0.0254689	0.950443	0.989826	0.000410708	0.342047	0.484781	0.00843069	0.0402802	0.222454	0.0166595
HPA035464	TFF3	0.0452465	0.109346	0.0180063	0.0897778	0.222013	0.0113123	0.0216557	0.0637827	-0.0205489	0.283879	0.532991	-0.0088017
HPA035573	SETD5	0.155856	0.268525	-0.0129825	8.98581e-06	0.000169382	0.0299224	0.723928	0.811847	-0.00321893	0.0998701	0.330272	-0.0137316
HPA036600	CXXC4	0.0926247	0.181872	0.0150746	0.00316	0.0183465	0.0195709	0.0370244	0.0918303	-0.0186008	0.0492175	0.249643	-0.0160797
HPA036774	NKX6-1	0.00281759	0.0136183	-0.0269251	0.157124	0.325471	0.00947539	0.0334665	0.0852491	0.0191118	0.843092	0.934841	-0.00163306
HPA035916	PLA2G7	0.00802893	0.030269	0.0236747	0.449225	0.642746	0.00502029	0.000743304	0.00560451	-0.0299452	0.882217	0.942618	0.00121028
HPA038394	CPEB4	0.00248391	0.0123215	-0.0270716	0.329983	0.529378	-0.00647943	0.0056414	0.0256242	0.0246708	0.275788	0.532729	0.00892294
HPA038109	FAM13A	0.00299142	0.0142755	0.0266444	0.291047	0.480839	-0.00704262	0.015232	0.0530907	-0.0217064	0.800799	0.914852	0.00207259
HPA038456	ARAP1	0.833463	0.885914	0.00189225	0.0325204	0.0999248	-0.0142384	0.474835	0.608887	0.0064016	0.468325	0.703421	0.00595398
HPA038471	GHSR	0.0581395	0.13204	0.0170108	0.60375	0.766377	-0.00345784	0.0930492	0.181759	-0.0150161	0.860299	0.937628	0.00144355
HPA038405	SUPV3L1	0.161754	0.274691	0.0126164	0.387508	0.591459	0.00577768	0.107154	0.201986	-0.0144592	0.630536	0.808545	-0.00395948
HPA038548	HAL	0.0546669	0.125541	0.0172095	0.45262	0.642746	-0.00499109	0.132395	0.231078	-0.0134232	0.885184	0.942696	0.00118154
HPA038636	FAM111B	1.48934e-09	7.01851e-08	-0.0538355	0.96709	0.991246	-0.000275791	8.61004e-07	2.49691e-05	0.0438124	0.207153	0.451426	0.0103743
HPA039991	STXBP5	2.89331e-05	0.000403991	0.0378464	0.340064	0.540893	0.0064367	6.8623e-05	0.000995034	-0.0358895	0.308949	0.561718	-0.00844999
HPA040429	BSN	0.0468972	0.1119	0.0179395	0.812833	0.914741	-0.00158639	0.0359912	0.0898587	-0.0188432	0.765295	0.890483	0.00246229
HPA040213	SEC24C	0.0251832	0.0715667	-0.0202224	2.47104e-10	1.16448e-08	-0.0418638	0.00873849	0.0350469	0.0235661	2.49819e-06	0.000313939	0.0385778
HPA040196	SEC24C	0.0345335	0.0891722	-0.0189733	6.10254e-07	1.64333e-05	-0.03295	1.75093e-05	0.000330051	0.0381895	0.0923808	0.317962	0.0137913
HPA040766	KLHL22	0.826746	0.885464	0.00199236	0.450987	0.642746	0.00508459	0.062716	0.13434	-0.0168462	0.239871	0.48619	0.00975708
HPA041602	FTL	2.49521e-06	4.70347e-05	0.0424393	0.262941	0.461147	0.00753311	0.000143202	0.00154249	-0.034212	0.0558716	0.266628	-0.0158259
HPA040776	RCCD1	0.768074	0.837935	-0.00263938	0.00246194	0.0152156	-0.0200236	0.601846	0.712705	0.00464862	0.0269747	0.172363	0.0180331
HPA041870	DDX49	0.662676	0.759358	0.00389845	0.072275	0.185358	-0.011893	0.580674	0.692766	0.00491449	0.705398	0.847972	0.00308272
HPA042129	XIAP,BIRC8	0.409104	0.533784	0.00738482	0.200045	0.387256	0.008494	0.401311	0.542273	-0.00747479	0.302279	0.558623	-0.00841926
HPA041779	FUZ	0.23783	0.36154	0.0105691	0.0138018	0.0542008	0.0163146	0.247389	0.379129	-0.0103108	0.0419171	0.225753	-0.0166039
HPA042383	CCR8	0.0754663	0.158943	0.0158959	0.950339	0.989826	-0.000413241	0.241061	0.37246	-0.010443	0.535583	0.753413	-0.00505954
HPA043442	EFHC1	0.210518	0.333467	0.011113	0.515038	0.684136	0.00428417	0.875355	0.906618	-0.00138669	0.0831821	0.307447	-0.0140229
HPA043747	GPR119	0.855093	0.897967	0.00168119	0.00131889	0.0103588	0.0218368	0.00246786	0.0137124	-0.0276559	0.624132	0.806503	0.00411555
HPA043971	SLC39A13	0.635849	0.733051	0.00423681	7.62518e-06	0.0001513	-0.0294772	0.57845	0.692304	0.00494942	0.0126714	0.111096	0.0203097
HPA044184	CCDC151	0.0289648	0.0802922	-0.0195333	7.92066e-14	7.46522e-12	-0.0486643	3.92857e-07	1.34643e-05	0.0448377	0.00404739	0.0686847	0.0234292
HPA045163	MUC13	0.000617729	0.00415864	0.0304648	0.575097	0.737455	0.00371169	0.00897487	0.0356161	-0.0231866	0.175592	0.438399	-0.0110346
HPA045690	CCDC36	0.40163	0.53128	-0.00751201	0.774446	0.887435	-0.00190277	0.632323	0.735979	0.00426694	0.52777	0.745204	0.00516063
HPA045729	TSKS	7.19253e-13	5.42317e-11	-0.0636493	0.000367744	0.00346599	-0.0237353	6.8013e-14	6.41023e-12	0.0660496	0.00908656	0.0925847	0.0214424
HPA046525	POLE	0.13159	0.240823	0.0135959	0.0125854	0.0515728	0.0166532	0.0300161	0.079701	-0.0194612	0.188506	0.443009	-0.0108208
HPA047248	PPP1R10	0.0021687	0.0110487	0.0277966	0.760015	0.884338	0.00205918	0.00104783	0.00731542	-0.0295654	0.968173	0.981186	-0.000331126
HPA047838	CDKN2A	0.481058	0.586922	0.00636426	0.000103255	0.00114492	0.0258629	0.0799628	0.159503	-0.0157302	0.0446641	0.233866	-0.0165269
HPA048382	FYTTD1	0.00207651	0.011026	-0.027514	0.0777293	0.197518	0.0117091	0.296359	0.429572	0.0093169	0.425962	0.674308	0.00651101
HPA048536	PVALB	0.000109687	0.00121624	0.0345847	0.23324	0.423868	-0.00793693	0.076945	0.155939	-0.0158081	0.184459	0.443009	-0.0108767
HPA048879	CXCL6	0.379302	0.508885	0.00793687	0.482878	0.666939	-0.00469547	0.106249	0.201285	-0.0145077	0.171559	0.431184	0.0112575
HPA048965	MRPL32	0.128612	0.23768	-0.0136456	6.23497e-14	7.46522e-12	-0.0490147	7.74858e-05	0.00104329	0.0351671	0.000742107	0.0279774	0.0275538
HPA049292	F3	0.0810973	0.167069	0.0157829	0.0698817	0.180448	0.0121552	0.0101256	0.0389526	-0.0231344	0.558242	0.765299	-0.00483786
HPA050249	KIAA0586	1.37925e-09	7.01851e-08	-0.0541235	0.392731	0.594617	-0.00573067	3.31576e-08	1.78577e-06	0.0492373	0.194859	0.446198	0.0106967
HPA051839	KLK4	0.0651229	0.14442	0.0165151	0.0683497	0.177709	0.0120969	0.000344796	0.00309495	-0.0318004	0.700027	0.847972	0.00315134
HPA051894	HHEX	0.0138457	0.0474531	0.0220967	0.841948	0.928113	0.00132965	0.140513	0.238619	-0.0131911	0.210751	0.45421	-0.010268
HPA051948	TET2	0.636469	0.733051	-0.00423994	0.60845	0.769751	-0.00340614	0.611422	0.715858	-0.00453713	0.136093	0.400837	0.0121915
HPA052679	MYH7B	7.97496e-06	0.00013072	-0.0393075	0.734751	0.86236	-0.0022256	0.00019457	0.00193033	0.0327174	0.272346	0.529249	0.008873
HPA054474	FYTTD1	0.0887577	0.178162	-0.0152247	0.0137346	0.0542008	0.0163194	0.184893	0.297884	-0.0118117	0.18919	0.443009	0.0107208
HPA054481	SPTBN4	0.000507088	0.00367661	-0.0307665	0.967579	0.991246	-0.000267691	0.00146402	0.00951612	0.0280473	0.708518	0.847972	0.00303092
HPA054626	CCDC151	0.101138	0.19257	0.0146339	0.553238	0.721697	-0.00392606	0.609747	0.715858	0.00453991	0.0609238	0.278991	-0.0152595
HPA054745	BCAS1	0.00645966	0.0261859	-0.024614	0.451934	0.642746	-0.00505067	0.0276859	0.0750906	0.0198272	0.232219	0.481026	0.00987204
HPA055116	APOBEC3D	0.0888445	0.178162	-0.0153306	0.0414478	0.119281	0.0136107	0.0744118	0.153296	0.016001	0.0826717	0.307447	-0.0142659
HPA055936	TMEM100	0.00087194	0.00538887	0.0298498	0.078064	0.197518	0.0117432	0.00014112	0.00154249	-0.0339373	0.347918	0.588598	-0.0077069
HPA056325	ZNF330	0.495964	0.603156	0.00613412	0.12489	0.28026	-0.0102406	0.569599	0.688265	-0.00510053	0.262503	0.523618	0.00920849
HPA056539	KCNMB2	0.0312685	0.0852081	0.0194554	0.734837	0.86236	-0.00227139	0.642437	0.740669	-0.00418202	0.114358	0.359151	-0.0130241
HPA057478	GCKR	0.331219	0.465086	0.00864731	0.00453166	0.0247599	-0.0186775	0.222232	0.347641	-0.0108123	0.0101252	0.100452	0.0208402
HPA058406	DDB2	0.0695231	0.148922	-0.0160304	0.745879	0.870577	-0.00212385	0.289091	0.422432	0.00932836	0.272273	0.529249	0.00885366
HPA058448	TNNT1	0.207199	0.330991	0.011281	0.0156905	0.0585676	0.0159925	0.174482	0.284761	-0.01209	0.0621624	0.278991	-0.0152108
HPA059582	SERPINB10	0.0844355	0.171141	0.0154156	0.963653	0.991246	-0.000302065	0.968925	0.979316	-0.000346839	0.0696996	0.287356	-0.0147842
HPA060021	L3MBTL3	0.331852	0.465086	0.00880454	0.61997	0.775737	-0.00333565	0.473995	0.608887	0.00646831	0.149152	0.419694	-0.0119375
HPA062146	CCDC114	0.000171879	0.00170522	0.0338744	0.080837	0.201825	-0.0117117	0.0643139	0.135995	-0.016667	0.503479	0.735704	-0.00552996
HPA062244	HNF1A	0.475399	0.581901	0.00641682	0.000937903	0.00803612	0.0219673	0.0453449	0.104878	-0.0178921	0.199454	0.447398	-0.0105216
HPA063327	CDKN2B	0.215739	0.33889	0.010994	0.0011155	0.00914222	-0.0213886	0.95403	0.972061	-0.000509941	0.178178	0.440005	0.010909
HPA063926	NOL9	0.224654	0.346112	0.0109679	0.0619921	0.164585	0.0124863	0.196066	0.310575	-0.0116249	0.150203	0.419694	-0.0118559
HPA064001	SLC35C1	0.0237496	0.0696402	0.0202864	0.723283	0.86236	0.00235858	0.0145695	0.0513337	-0.0218127	0.916298	0.958067	-0.000861866
HPA064710	KCNMB2	0.867271	0.908225	-0.00149459	0.508913	0.680356	-0.00437761	0.97547	0.983295	0.000273753	0.492251	0.724917	0.00560272
HPA065029	IL5	3.51698e-05	0.000457207	0.0369991	0.0901006	0.222013	-0.0112903	0.0161792	0.0539949	-0.0214954	0.604216	0.798324	-0.00425456
HPA065175	GLP1R	0.952116	0.964913	0.000536452	0.378315	0.582142	-0.00583189	0.263896	0.398282	0.0099319	0.569962	0.772543	-0.00463023
HPA065555	C2CD4A	0.441023	0.557353	0.00694342	0.0247837	0.0819601	0.0149708	0.0050424	0.0237623	-0.025096	0.701168	0.847972	0.00315594
HPA065831	FN3KRP	0.181051	0.29937	0.0120736	0.0213739	0.0739262	0.0153782	0.00492592	0.0237623	-0.0252149	0.783054	0.897299	-0.00226915
HPA066644	MAGEL2	0.26743	0.398502	0.0100501	0.0916491	0.222914	-0.0113233	0.0161841	0.0539949	-0.0216607	0.00544743	0.0733457	0.0229294
HPA066645	MAGEL2	0.0477424	0.11252	-0.0178525	1.74419e-08	6.57561e-07	-0.0373069	0.000364463	0.00319541	0.0319042	0.00455469	0.0686847	0.0233098
HPA066967	JAZF1	0.224927	0.346112	0.0109061	0.931255	0.983426	-0.000574918	0.478789	0.611876	-0.00633885	0.625092	0.806503	-0.00400867
HPA066389	SRMS	0.000105001	0.00119956	-0.0352751	0.689015	0.8299	0.00271156	0.0136345	0.0494251	0.0224033	0.22093	0.467925	0.0102053
HPA067988	SIX3	0.548067	0.651802	0.00537055	0.279602	0.476968	-0.0071632	0.956591	0.972061	-0.000484571	0.779873	0.896379	0.00228029
HPA068660	CUZD1	3.4246e-05	0.000457207	0.0367691	0.0939616	0.225628	0.0110717	3.15214e-06	7.42724e-05	-0.0411115	0.404184	0.65398	-0.00679336
HPA068479	CUZD1	0.366503	0.494379	0.00805154	0.640962	0.792271	-0.00308251	0.544075	0.670314	-0.00538571	0.959736	0.981186	0.000410828
HPA069534	CCDC36	0.777292	0.842067	0.00253863	0.214829	0.398969	-0.00824729	0.675935	0.765248	0.00373491	0.808755	0.915618	0.00198208
HPA069727	SIX3,SIX2,SIX6,SIX1,SIX4,SIX5	0.00972967	0.0359616	0.0233239	0.762932	0.885001	0.00202159	0.45542	0.592047	-0.00671816	0.023506	0.164107	-0.0186558
HPA069798	JAZF1	0.983195	0.983195	0.000188128	0.001603	0.0118496	0.0208153	0.0499599	0.114151	-0.0174065	0.657227	0.821309	-0.00361588
HPA069844	SPRED3	0.939722	0.95492	-0.00068986	0.00794767	0.0366518	0.0179037	0.363207	0.504131	-0.00825578	0.280679	0.532729	-0.00897627
HPA005849	PGF	0.0201434	0.0602704	0.0210792	0.0380421	0.110322	0.0139529	0.00665235	0.0287703	-0.0244913	0.201744	0.447398	-0.0105804
HPA000553	HEPH	0.00714291	0.0280508	0.0244395	0.148133	0.313742	0.00975535	0.0393766	0.09516	-0.0186529	0.0604572	0.278991	-0.015583
HPA001007	CD40LG	9.01441e-06	0.000141601	-0.0401018	0.823298	0.921019	-0.00150527	0.00174578	0.0111553	0.0282469	0.105668	0.341309	0.0134144
HPA001371	CD40LG	0.000845168	0.00531047	0.0299616	0.15372	0.320179	-0.00952165	0.091075	0.178841	-0.0151449	0.517228	0.739772	-0.00532447
HPA005824	HEPH	0.000699295	0.00462516	-0.030321	0.0540174	0.145461	0.0128079	0.0305956	0.080101	0.0193002	0.830018	0.925594	-0.00175905
HPA001238	MMP9	0.869938	0.908495	-0.00146618	0.000290192	0.00280519	0.0239424	0.0678023	0.142008	-0.0162621	0.445235	0.685117	-0.00623592
HPA002127	CD14	0.0159765	0.0506146	0.0216241	0.671844	0.819693	0.00282339	0.0134025	0.0490556	-0.022092	0.770831	0.893917	-0.00239004
HPA002035	CD14	0.692425	0.776918	-0.00357173	0.00713716	0.0354041	0.017961	0.5346	0.662974	-0.00558178	0.284168	0.532991	-0.00882066
HPA002880	NRP1	0.129979	0.239035	0.013631	0.00244105	0.0152156	0.0201724	0.0259185	0.0740247	-0.0199437	0.0907242	0.317962	-0.0138918
HPA003347	RNF213	0.678942	0.768176	-0.003685	9.86988e-05	0.0011365	-0.0255605	0.00183857	0.0115524	0.0275188	0.828897	0.925594	0.00175567
HPA004754	IGFBP2	7.26224e-10	4.5631e-08	0.0550471	1.89647e-06	4.20571e-05	0.0317202	1.66554e-07	6.97675e-06	-0.0467248	9.60454e-07	0.000313939	-0.0401407
HPA006136	SHC2	0.0323054	0.0857687	-0.0194081	0.0280789	0.0897096	0.0147572	0.159717	0.265257	0.0127025	0.331899	0.573973	-0.0080371
HPA006375	SHC2	0.000519797	0.00369742	-0.0312638	0.152002	0.31836	0.00959836	0.270906	0.403682	0.0099115	0.15301	0.42073	0.011787
HPA004939	MMP3	0.399922	0.53128	0.0076254	0.486849	0.669862	0.00466901	0.0756196	0.154711	-0.0160093	0.654775	0.821309	0.00369652
HPA006666	ANGPTL4	0.00108565	0.00620137	-0.0292302	0.451982	0.642746	0.00500466	0.18801	0.301616	0.0117614	0.126886	0.38891	0.0124966
HPA006225	SELE	0.0333992	0.0874411	-0.0190098	0.829723	0.922904	-0.00142664	0.113508	0.208743	0.0140896	0.435006	0.677674	0.00637395
HPA007514	CEL	0.0410389	0.101787	0.0184011	0.515371	0.684136	0.00434797	0.00401681	0.0201912	-0.0257573	0.717885	0.851241	0.0029731
HPA010739	TMEM132D	0.0409906	0.101787	0.0183212	0.149513	0.314897	0.00958378	0.0559716	0.122682	-0.0170611	0.183971	0.443009	-0.0108773
HPA011740	FLT1	0.710653	0.792651	0.0033707	0.0232034	0.0795243	0.0152608	0.132112	0.231078	-0.0136107	0.543177	0.758436	-0.00504022
HPA011085	DUOXA2	0.0152302	0.0498013	0.0218761	0.733501	0.86236	0.00227933	0.428944	0.565426	-0.0071114	0.0379908	0.213769	-0.0170755
HPA011905	PDCD6IP	0.128523	0.23768	-0.0137079	0.423689	0.628861	0.00535096	0.0228657	0.0668246	0.0204115	0.143554	0.41313	-0.012037
HPA011953	KCNQ1	0.18416	0.30318	-0.0119359	0.122259	0.275997	0.0102921	0.549008	0.674189	0.00536433	0.65095	0.821309	-0.00371227
HPA012308	KCNK3	0.0694197	0.148922	-0.0162387	0.300402	0.490185	-0.00686997	0.00610421	0.027074	0.0243792	0.879378	0.942618	-0.00123982
HPA012770	CST3	1.87171e-05	0.000282254	0.0380478	0.00221836	0.0144193	0.0202219	0.000100226	0.00121888	-0.0344675	0.00335532	0.0632478	-0.0238736
HPA013692	ABCC8	0.441444	0.557353	-0.00698294	0.00345707	0.0197472	0.0196051	0.645105	0.741477	-0.00416004	0.305949	0.559917	-0.00847254
HPA013885	CEP120	0.159051	0.272556	0.012543	0.000145787	0.00152672	0.0249652	0.00861261	0.0349135	-0.0232541	0.0784535	0.301608	-0.0142953
HPA014246	GHRL	0.00434691	0.0184133	0.0252807	0.132351	0.291791	-0.00990798	0.0244548	0.0709189	-0.019877	0.580538	0.773367	0.00448185
HPA014298	GHRL	0.0339557	0.0882848	-0.0190692	0.344659	0.541401	0.00630636	0.00818617	0.0335455	0.0236518	0.185875	0.443009	-0.0108645
HPA014374	CDKAL1	0.00194583	0.0104797	0.0279869	0.62347	0.775737	-0.00329752	0.481409	0.613146	-0.00635108	0.0260754	0.172363	-0.0183683
HPA015137	EIF2AK3	0.0167575	0.0522114	0.0215604	0.384419	0.58913	-0.00582085	0.255465	0.38992	-0.01022	0.501201	0.735225	-0.00554182
HPA015627	BAIAP3	0.141444	0.252617	0.0133193	0.801617	0.91027	0.00168808	0.301158	0.433346	-0.00932733	0.490644	0.724917	-0.00570018
HPA016439	CABP7	0.680559	0.768176	-0.00369541	0.0115048	0.0476628	0.0167754	0.509436	0.638065	-0.00589462	0.379761	0.619783	-0.00719204
HPA016609	KCNK16	0.335133	0.466218	-0.00877693	0.000717163	0.00643739	0.0227498	0.99719	0.99719	3.19423e-05	0.0914755	0.317962	-0.0140133
HPA020338	LARP6	0.0153235	0.0498013	-0.0219883	0.995478	0.999428	-3.817e-05	0.0714031	0.148724	0.0162918	0.486524	0.722124	0.00576863
HPA020925	THBS2	0.321219	0.45698	0.00894108	0.698108	0.838174	0.00259206	0.245018	0.377027	-0.0104305	0.891687	0.944398	-0.00112028
HPA022273	TSPAN8	0.0690688	0.148922	0.0166034	0.284199	0.477468	0.0072548	0.000247099	0.00232891	-0.0332079	0.264066	0.523963	0.0093134
HPA026685	SH3GL2	0.327089	0.463581	0.00888996	0.00187473	0.0128504	0.0208432	0.0208114	0.0621825	-0.0208422	0.281202	0.532729	-0.00891894
HPA028085	ERO1LB	0.556489	0.659737	-0.00528782	0.811771	0.914741	0.0015873	0.735533	0.813185	-0.00302392	0.412145	0.664012	0.00672794
HPA028601	ADAMTS9	0.682656	0.768242	0.00369789	0.233858	0.423868	0.00797735	0.725837	0.811847	-0.00315761	0.301531	0.558623	-0.0085237
HPA027563	F13B	0.771256	0.837935	0.00261241	3.04057e-05	0.000521042	-0.0276085	0.523134	0.653052	0.00571125	0.0183382	0.146027	0.0193017
HPA026790	RNF213	0.0317881	0.0852081	-0.0194238	0.612965	0.772859	-0.00339697	0.0178578	0.0575419	0.0213244	0.853388	0.937628	0.00152783
HPA029703	APEH	0.00721877	0.0280564	-0.0238499	0.179186	0.357424	-0.00885508	0.00373756	0.0195703	0.0256146	0.379546	0.619783	0.00713373
HPA029700	APEH	0.201723	0.324997	0.011358	0.000637072	0.00585795	0.0224425	0.0201064	0.062132	-0.0205597	0.10185	0.33389	-0.0132751
HPA029957	RSPO3	0.289005	0.420676	-0.00950436	0.0528427	0.145041	-0.0128521	0.00671561	0.0287703	0.0241367	0.830895	0.925594	-0.00174727
HPA031412	GPR148	0.213798	0.337246	0.0110922	0.274164	0.476313	0.0072325	0.0268373	0.0745651	-0.0196419	0.873596	0.942618	0.00129586
HPA030580	NPPB	0.000343282	0.00293451	-0.0324371	0.17446	0.351033	0.00915413	0.0300521	0.079701	0.0196223	0.656229	0.821309	0.00369588
HPA031993	CXCR1	0.161086	0.274691	0.0126414	0.013659	0.0542008	0.0164642	0.125298	0.223873	-0.0137638	0.061691	0.278991	-0.0153705
HPA034796	VCAM1	0.0236506	0.0696402	0.0202073	0.482956	0.666939	-0.00465114	0.00809117	0.0335206	-0.0235288	0.32994	0.573215	0.00794995
HPA035427	TINAG	0.134454	0.243742	0.0134904	0.435411	0.635252	0.00521338	0.671058	0.762015	-0.00381343	0.0697587	0.287356	-0.0149081
HPA036018	ANG	0.0416909	0.102728	0.0183549	0.712711	0.85299	-0.00246312	0.026349	0.0745651	-0.0199223	0.626805	0.806503	0.00400386
HPA039162	PHC3	2.25088e-09	9.42867e-08	-0.0534269	0.535941	0.706467	-0.00415026	0.00014257	0.00154249	0.0340893	0.0042107	0.0686847	0.0235594
HPA040621	SORD	0.21931	0.341652	0.0111569	0.000229954	0.00228139	0.0246942	0.0440694	0.102557	-0.0181896	0.0325107	0.197686	-0.0177001
HPA040692	IGFALS	1.18533e-07	2.62864e-06	0.0471787	0.941979	0.98921	-0.000485283	0.00747679	0.0316713	-0.0238955	0.00522392	0.0733457	-0.0228623
HPA041504	TMEM205	0.00012049	0.00129784	-0.034858	0.884357	0.958053	0.000982325	0.00971637	0.038157	0.0234023	0.205488	0.450401	0.0105205
HPA040878	GNAO1	0.47103	0.579333	-0.00654405	0.0212342	0.0739262	0.0154766	0.881192	0.910163	0.00135108	0.214191	0.458806	-0.0102858
HPA041055	TINAG	0.90788	0.934684	-0.00103827	3.65444e-05	0.000599011	-0.0272937	0.110989	0.206123	0.0142243	0.0840196	0.307528	0.0141313
HPA040948	IGFALS	7.0205e-05	0.000853783	0.0351479	0.0982737	0.230822	0.0108829	0.0270321	0.0745651	-0.0195344	0.0010166	0.0348416	-0.0265526
HPA042512	IGFBP4	0.00426447	0.0182694	0.0256746	0.000803935	0.00704845	0.0222921	0.000526406	0.00417581	-0.0309655	0.037712	0.213769	-0.017056
HPA043281	PNLIPRP1	0.00306384	0.0144383	0.0271639	0.0337658	0.101838	-0.0144546	0.121995	0.220058	-0.0141538	0.865502	0.937628	0.00142194
HPA044604	ARL15	0.803297	0.865266	0.00224124	0.204571	0.389511	0.00845622	0.0568519	0.123891	-0.0170386	0.440565	0.680709	0.00633074
HPA045549	REG1B,REG1A	0.170223	0.286491	0.012372	0.0468012	0.132725	0.0132831	0.507491	0.637748	-0.00595485	0.0164159	0.137528	-0.0197237
HPA043700	CALCB,CALCA	0.0314453	0.0852081	-0.0192122	0.504027	0.680356	0.00442895	0.857734	0.903256	-0.00159621	0.0441649	0.233866	0.0164016
HPA044649	IL1B	0.88419	0.917733	-0.00129657	0.243904	0.439961	-0.00768446	0.297396	0.429572	0.0092307	0.976187	0.986655	-0.000242439
HPA046056	STX1A	0.0636222	0.141926	-0.0164647	0.835635	0.923854	0.00136669	0.426434	0.564089	0.00703509	0.318693	0.566732	0.00808318
HPA046509	MAP3K1	6.56587e-05	0.00082511	-0.0359961	0.137608	0.299874	0.0099718	0.0910807	0.178841	0.0152393	0.190527	0.443386	0.0108246
HPA046972	IGFBP1	1.37971e-33	5.20151e-31	0.102108	0.193073	0.379107	0.00856775	9.19626e-41	3.46699e-38	-0.111285	0.955192	0.981186	0.000455598
HPA047241	NOMO3,NOMO2,NOMO1	0.0155534	0.0501165	-0.0215773	0.936074	0.985754	-0.000531293	0.417006	0.55585	0.00721967	0.0670873	0.287356	0.0149144
HPA047522	NEK2	0.043061	0.105415	0.0181018	0.467007	0.652499	0.00482963	2.17171e-05	0.000389873	-0.037643	0.072323	0.287356	0.0146757
HPA048946	IGF1	0.816074	0.876524	0.00212384	0.164912	0.337891	0.00939251	0.900749	0.927821	0.0011337	0.128352	0.390232	-0.012659
HPA049270	AP3S1,AP3S2,C15orf38-AP3S2	0.917078	0.936961	0.000941904	0.219921	0.406423	0.00822142	0.45867	0.594222	-0.00667283	0.762292	0.890316	-0.00249671
HPA049525	IFNG	0.0193597	0.0588596	0.020977	0.00660663	0.0336581	0.0180458	0.00210612	0.0128066	-0.0274207	0.155123	0.42073	-0.0116498
HPA049717	ATP13A1	0.058594	0.132275	0.0170215	0.43642	0.635252	0.00519699	0.042064	0.0984978	-0.0182113	0.623511	0.806503	-0.00403585
HPA050585	SFRP4	0.771162	0.837935	-0.00261352	0.0152676	0.0575588	0.0161245	0.386607	0.524284	-0.00774312	0.480779	0.716418	-0.00577972
HPA051370	FGA	0.00050699	0.00367661	0.030882	0.00146778	0.0110671	0.0209547	0.00247333	0.0137124	-0.0267884	0.00196332	0.0489111	-0.0251094
HPA051556	CEP120	0.000415409	0.00333211	0.0318712	0.34185	0.540893	0.0063862	2.79263e-06	7.01882e-05	-0.0419756	0.657918	0.821309	0.0036632
HPA051577	CCL16	0.367178	0.494379	-0.00816667	0.00529031	0.0280908	-0.0186742	0.633875	0.735979	0.00429493	0.00618185	0.0776853	0.022572
HPA051893	MYO3A	5.00777e-17	9.43964e-15	-0.0735394	0.00209315	0.0138442	-0.0204203	1.59799e-16	3.01222e-14	0.0720667	0.00710582	0.0787911	0.0220109
HPA052139	F13B	0.852349	0.897586	0.00169274	0.289065	0.480077	0.00714389	0.953821	0.972061	-0.000524324	0.31568	0.566721	-0.00832359
HPA050476	RSPO3	0.636118	0.733051	-0.00424824	0.00176594	0.0125615	-0.0207415	0.146105	0.245901	0.0129835	0.1418	0.41122	0.012028
HPA051110	PDCD6IP	0.000963139	0.00583908	-0.02933	0.141168	0.305864	-0.0097196	0.000189429	0.00193013	0.0329823	0.452108	0.69006	0.00611757
HPA052648	IGF1	0.446322	0.559015	0.0068012	0.0985738	0.230822	0.0109255	0.874485	0.906618	0.00140469	0.0185923	0.146027	-0.0191455
HPA052646	JPH2	4.02272e-08	1.08326e-06	-0.0487981	0.945915	0.989826	-0.000451629	8.51654e-05	0.00107025	0.0349489	0.0792021	0.301608	0.0143706
HPA052953	THOC6	0.00410008	0.0179736	0.0256428	0.0306246	0.0962122	0.0143329	0.000445083	0.00364774	-0.0311888	0.279544	0.532729	-0.0088361
HPA053778	LIN7A	0.000313328	0.00288109	-0.0322256	0.684762	0.827421	-0.00270255	0.000332895	0.00306101	0.0319427	0.711146	0.848424	0.00303478
HPA053614	SEZ6L	0.744696	0.821792	-0.00292151	0.900017	0.968086	-0.000835478	0.56051	0.683858	0.00519846	0.861058	0.937628	-0.0014328
HPA053530	IFNG	0.563007	0.665372	0.00520973	0.789704	0.899452	-0.00178067	0.296801	0.429572	-0.00935321	0.471385	0.705207	0.00591893
HPA054584	SLC30A8	0.0395704	0.100121	0.0185522	0.00118401	0.00949729	0.0216169	0.00130599	0.00863788	-0.0287858	0.165006	0.431184	-0.0114282
HPA055978	GNAI1,GNA11,GNAO1,GNA15,GNAT3,GNAL,GNAI3,GNAT2,GNAZ,GNA14,GNAS,GNAQ,GNA12,GNAT1,GNA13,GNAI2	0.0741085	0.15696	0.0159748	0.294035	0.481962	0.00696167	0.0635407	0.135338	-0.0165204	0.430318	0.674308	-0.00644225
HPA057075	GCGR	0.0125162	0.0436908	-0.0225826	0.679653	0.823888	-0.00277358	0.020765	0.0621825	0.0208226	0.580449	0.773367	0.00457005
HPA059886	CALCB,CALCA	0.00920784	0.0343699	0.0235248	0.766362	0.886253	0.00199407	0.113469	0.208743	-0.0142552	0.171294	0.431184	-0.0112951
HPA060030	IL6	0.0515478	0.119224	-0.0172736	0.288554	0.480077	-0.00698565	0.267109	0.401196	0.00981084	0.0737808	0.287762	0.0144774
HPA061751	KDR	0.174328	0.290956	0.0121694	0.00954007	0.0417563	-0.0171819	0.603903	0.712705	-0.00462941	0.238274	0.485564	0.0096412
HPA061756	UNC13A	0.104805	0.19855	0.0145583	0.0372756	0.108937	0.0138473	0.687679	0.776213	-0.00359522	0.00236803	0.0495971	-0.0248369
HPA062100	ERO1LB	0.836047	0.885914	0.0018339	0.2499	0.445628	-0.00755373	0.490545	0.622679	0.00608128	0.96464	0.981186	-0.000358444
HPA062430	PNLIP	0.143419	0.252659	-0.0132471	0.191418	0.377824	0.00876785	0.272196	0.404008	0.00989996	0.512798	0.739772	-0.00540985
HPA063820	ARL15	0.745498	0.821792	-0.00293589	0.000214431	0.00218488	0.0246977	0.119749	0.217044	-0.0139986	0.345467	0.588598	-0.007784
HPA063909	MMP9	0.0394303	0.100121	-0.0184141	0.0190956	0.0685623	-0.0155234	0.259065	0.39382	0.0100554	0.00331805	0.0632478	0.0239189
HPA063201	SEZ6L2	0.00213522	0.0110487	0.0277793	0.457799	0.644163	0.00499375	0.0282733	0.076136	-0.0197862	0.115271	0.359151	-0.0130313
HPA064604	DOC2A	0.314989	0.449813	-0.0090194	0.995509	0.999428	3.74608e-05	0.109589	0.20453	0.0142905	0.518037	0.739772	-0.00529503
HPA064689	BAIAP3	0.000350273	0.00293451	-0.0320328	0.622001	0.775737	0.00328855	0.0186565	0.0591049	0.0210364	0.345107	0.588598	0.00775079
HPA065038	MMP3	0.0238291	0.0696402	0.0206445	0.467307	0.652499	0.0049294	0.0328075	0.0843632	-0.0194152	0.458268	0.693843	-0.0061921
HPA065437	LAMA5	0.0137167	0.0474422	0.0223682	0.492048	0.671464	0.00463073	0.00044199	0.00364774	-0.0316778	0.575821	0.772543	0.00464252
HPA065402	CNGA3	0.000738017	0.0047158	0.0301975	0.22276	0.407673	0.00811324	0.0272944	0.0745651	-0.0197055	0.0226467	0.163083	-0.0186481
HPA065607	IFI35	0.836566	0.885914	0.00182423	0.292075	0.480839	-0.00690302	0.077349	0.155939	0.015533	0.195286	0.446198	-0.0104439
HPA065850	SELE	0.328871	0.464361	-0.00880034	0.00962988	0.0417563	-0.01726	0.108756	0.203986	0.0143827	0.154605	0.42073	0.0117019
HPA065970	KCNB2	0.000469228	0.00364928	-0.0315691	0.858173	0.940497	-0.00120052	0.00217185	0.0129967	0.027573	0.526137	0.745204	0.00524193
HPA066135	SORD	0.00215066	0.0110487	-0.0273786	0.434668	0.635252	-0.00518211	0.149082	0.248691	0.012848	0.0153678	0.131674	0.0197545
HPA066333	GCGR	0.278453	0.411674	0.00971398	0.0257901	0.0835656	0.0147905	0.0174063	0.0565704	-0.0211857	0.682469	0.838725	-0.00334677
HPA066240	IGFBP4	0.148697	0.259531	-0.0131686	5.39269e-05	0.000789589	-0.0271562	0.0318136	0.0827153	0.0194708	0.0119136	0.111096	0.0208917
HPA067614	CXCL1,CXCL3,CXCL2	0.00034107	0.00293451	0.032809	0.829879	0.922904	-0.00146515	0.0390179	0.0949017	-0.0188771	0.136058	0.400837	-0.012504
HPA028864	HHEX	0.0279876	0.0781579	0.0197316	0.000126508	0.00136268	0.0254236	0.115307	0.211023	-0.0140888	0.000138881	0.00872634	-0.0311116
HPA031797	ATP13A1	0.0318683	0.0852081	0.0191808	0.00741483	0.0355694	0.017722	0.00294039	0.0160656	-0.0264221	0.197493	0.446568	-0.0105203
HPA034499	ERAP2	0.140394	0.25204	0.0131581	0.493357	0.671464	0.0045338	0.406288	0.545091	-0.0073823	0.204618	0.450401	-0.0103318
HPA036639	NR1H3	0.0252477	0.0715667	-0.0203477	0.018397	0.0673365	0.0158868	0.566114	0.686254	0.00520291	0.929803	0.96301	-0.000732204
HPA036351	KIAA1244	0.499801	0.605868	0.00607181	5.44544e-05	0.000789589	0.0267666	0.00994369	0.0386471	-0.0230414	0.231128	0.481026	-0.00982776
HPA039375	DMXL2	0.00507137	0.02101	0.0252003	0.570891	0.737075	0.00378716	0.147967	0.247926	-0.0129773	0.0508664	0.249643	-0.0160432
HPA040503	CEP192	0.911453	0.934684	0.000994306	6.75031e-10	2.82763e-08	-0.0403647	0.001298	0.00863788	0.0285273	0.182082	0.443009	0.0108793
HPA040715	CELSR3	0.425043	0.545038	0.00712791	0.887372	0.958565	-0.000938203	0.769747	0.843589	0.00260431	0.280237	0.532729	-0.00880196
HPA041170	KIRREL2	0.0118846	0.0422688	-0.0228048	0.0370201	0.108937	0.0140229	0.133999	0.231899	0.0135434	0.567168	0.771922	-0.00474316
HPA040888	DMXL2	0.302882	0.43649	-0.00920812	0.119657	0.273398	0.0103041	0.73217	0.811847	0.00304614	0.611991	0.801113	-0.0041376
HPA042432	CXCR5	0.0104683	0.0381076	-0.0227989	0.115004	0.264369	-0.0104184	0.00016085	0.00168446	0.033369	0.989224	0.991855	-0.000110004
HPA043163	TMEM196	0.751935	0.826471	-0.00281669	0.197632	0.386048	0.00850448	0.43741	0.572582	-0.00688801	0.88261	0.942618	0.00120063
HPA043660	C8orf44	0.09072	0.180008	-0.015221	0.207712	0.393505	0.00840603	0.80084	0.865091	-0.00226188	0.268853	0.529249	0.009083
HPA043642	LNPEP	5.99895e-06	0.0001028	-0.0403396	0.0508796	0.141041	-0.012972	3.70259e-05	0.00056041	0.0366446	0.0407143	0.222454	0.0167351
HPA045593	AMER3	0.00256059	0.0125369	0.0270476	0.399502	0.60245	0.00561634	0.496728	0.628242	-0.00608596	0.00113685	0.0357161	-0.0266142
HPA046433	IRS1	9.11889e-05	0.00107432	-0.0356864	0.0151705	0.0575588	0.0164683	0.00235542	0.0136614	0.0276717	0.314321	0.566721	-0.00841478
HPA045929	SLC7A14	0.0252206	0.0715667	0.0201026	0.262989	0.461147	-0.00746197	0.966889	0.979316	-0.000371839	0.134233	0.400837	-0.012286
HPA047091	MYH7B	0.0595395	0.133609	0.0169179	0.0152619	0.0575588	0.0161326	0.0401292	0.0963613	-0.0183419	0.0719074	0.287356	-0.0147458
HPA047127	OR7C1	0.755452	0.827923	-0.00280288	6.73335e-06	0.000141026	-0.0298189	0.0169029	0.0554122	0.0213598	0.168726	0.431184	0.011294
HPA048768	NOTCH2,NOTCH2NL,RP11-458D21.5	0.0549451	0.125541	0.0172108	0.000984017	0.00824388	0.0218455	0.0518656	0.117295	-0.017356	0.00780963	0.0817842	-0.0217398
HPA049029	LARP6	0.540574	0.646972	0.00543918	0.0186714	0.0676839	0.0154672	0.498261	0.628242	-0.00599239	0.0653316	0.287356	-0.0149309
HPA049378	CNGA3	0.0408482	0.101787	0.0183268	0.996777	0.999428	2.68655e-05	0.12617	0.224368	-0.0136531	0.563704	0.769987	-0.00472715
HPA049799	NPTX2	0.363736	0.493268	-0.0081195	0.129395	0.288651	0.0100429	0.854911	0.902805	0.0016278	0.663751	0.8217	-0.00354683
HPA050640	IGFBP1	0.0149265	0.049799	0.0220746	0.359295	0.557424	0.00617265	0.125233	0.223873	-0.013859	0.0815877	0.307447	-0.014425
HPA051258	C22orf24	0.256036	0.384564	0.0102654	4.50269e-07	1.4146e-05	0.0335222	0.0201049	0.062132	-0.0208839	0.00529336	0.0733457	-0.0229445
HPA051513	HS6ST3	0.3526	0.483383	-0.00826682	0.00504662	0.0271796	-0.0184382	0.052698	0.117557	0.0171356	0.236728	0.485564	0.00959935
HPA052386	IL33	0.155987	0.268525	0.0128263	0.00381421	0.0214621	0.019344	0.0209474	0.0621825	-0.0207576	0.165299	0.431184	-0.0114458
HPA052502	CXCL1,CXCL3,CXCL2	1.2678e-15	1.5932e-13	-0.0710994	0.0324812	0.0999248	-0.0143823	1.98354e-07	7.47794e-06	0.0466181	2.182e-06	0.000313939	0.0389681
HPA052841	KCNH6	0.116623	0.219834	0.0141133	8.46473e-05	0.00106373	0.0260873	0.0157898	0.0539949	-0.0215881	0.0229011	0.163083	-0.0186536
HPA054002	KCNJ6	0.35936	0.490864	0.00822247	0.27911	0.476968	0.00719552	0.379981	0.52092	-0.00784073	0.353426	0.588598	-0.00759552
HPA054230	AMER3	0.971325	0.979116	0.000328171	0.00301334	0.0180322	0.0200108	0.841091	0.895738	-0.00182222	0.0258524	0.172363	-0.0185305
HPA054548	FADS1	0.306423	0.439245	-0.00921035	0.809405	0.914741	0.00161044	0.346965	0.488515	-0.0084322	0.0507886	0.249643	0.0160342
HPA054974	NRP2	0.0783255	0.163142	0.0156564	0.0101246	0.0428872	0.0169298	0.0153498	0.0530907	-0.0214405	0.16838	0.431184	-0.0111818
HPA056110	ANGPTL4	0.0151883	0.0498013	0.0220086	0.589548	0.750877	-0.00363184	0.0142331	0.0506215	-0.0221212	0.654139	0.821309	0.00371301
HPA057337	ADM	0.570434	0.667869	0.00508146	0.00986025	0.0422422	0.0170921	0.10026	0.192847	-0.0146414	0.355173	0.588598	-0.00755379
HPA058037	CCL17	0.0735912	0.156745	0.0159425	0.0238973	0.0805018	0.0149081	0.0525232	0.117557	-0.0171957	0.0923333	0.317962	-0.0136869
HPA059328	CADPS	0.0665086	0.14663	0.0167576	0.00268611	0.0163333	0.0202769	0.0388384	0.0949017	-0.0187763	0.0280392	0.176179	-0.0182953
HPA060093	XIAP,BIRC8	0.0159345	0.0506146	0.021398	0.965418	0.991246	-0.000285849	0.227051	0.353712	-0.010692	0.197817	0.446568	-0.0104462
HPA061582	SLC35F3	0.407181	0.533784	0.00739906	0.00181989	0.0127055	0.0205662	0.268476	0.401649	-0.0098322	0.0255725	0.172363	-0.0181578
HPA061704	KCNH6	0.000154119	0.00157035	-0.0340127	0.211701	0.398969	0.00835664	0.00528973	0.0243199	0.0250102	0.933726	0.964424	0.000685354
HPA062031	PHC3	0.0823532	0.168349	0.0156801	0.134853	0.295579	0.0100059	0.00407132	0.0201959	-0.0257656	0.99567	0.99567	4.47413e-05
HPA062494	PNLIP	0.142725	0.252617	0.0133058	0.189026	0.375068	0.00883894	0.871932	0.906618	0.00145796	0.004263	0.0686847	-0.0236236
HPA063012	PMS1	0.00333332	0.0151405	-0.0266503	0.0535351	0.1452	0.0130142	0.170736	0.28108	0.0124111	0.880509	0.942618	0.00124908
HPA063548	DUOXA2	0.0826118	0.168349	-0.0154985	0.143174	0.308437	-0.00969233	0.03451	0.0867351	0.0187829	0.429809	0.674308	0.0064377
HPA063750	RMND5B	0.565833	0.666622	0.00523184	0.391761	0.594617	0.00578294	0.183228	0.296467	-0.0120662	0.900279	0.948059	0.00104189
HPA063916	ACPP	0.00013482	0.00141187	-0.034561	0.317971	0.512286	0.00673275	0.00499025	0.0237623	0.0253641	0.76279	0.890316	0.00250577
HPA064494	NPPB	5.95243e-06	0.0001028	-0.0405902	0.910707	0.968086	-0.000750435	0.00010439	0.00122984	0.0346924	0.415599	0.665691	0.00670451
HPA065477	CCR1	0.0117905	0.0422688	0.0226123	0.816529	0.916165	0.00154744	0.541025	0.668743	-0.00547537	0.0224473	0.163083	-0.0187089
HPA067302	THADA	0.442593	0.557353	0.00693167	0.00707399	0.0354041	0.01798	0.116364	0.211928	-0.014103	0.188309	0.443009	-0.0108325
HPA068016	CDKN2A	0.000555189	0.00382896	0.0307919	0.0332852	0.101198	0.0141068	3.01295e-05	0.000493861	-0.0369754	0.328718	0.573215	-0.00797819
HPA068961	PDPK1	0.240704	0.364439	-0.0104577	0.0356143	0.105721	-0.0138679	0.217541	0.341721	0.0109417	0.0991429	0.330272	0.0134053
HPA068556	ADAMTS1	0.0045558	0.0190838	0.0252053	0.33469	0.534653	0.00636871	0.83091	0.887403	-0.00189402	0.000240043	0.011312	-0.0297176
HPA028577	ADAMTS9	0.00228103	0.011466	0.0272534	0.169524	0.345462	0.00911869	0.105889	0.201285	-0.0144127	0.0069878	0.0787911	-0.0220008
HPA030418	SLC37A1	0.187313	0.305702	0.0118196	0.430869	0.635252	-0.00523551	0.020328	0.0621825	-0.0206794	0.0850483	0.3083	0.0140792
MAB6789	NLRP3	0.668928	0.761891	0.00383972	0.769331	0.886966	-0.00195174	0.349865	0.488515	0.00835483	0.21084	0.45421	-0.0102466
AF3587	CPE	0.175345	0.291211	0.0119393	0.404246	0.607175	-0.00544834	0.872023	0.906618	-0.00141372	0.526844	0.745204	-0.00508946
MAB19552	CD36	0.189857	0.308517	0.0117798	0.902819	0.968086	0.00081365	0.417256	0.55585	-0.00725897	0.514171	0.739772	-0.00535076
AF3174	MPO	0.411123	0.53446	0.00732985	0.537873	0.706544	-0.00407232	0.807062	0.866844	-0.00216868	0.893298	0.944398	-0.00109169
AF675	IGFBP3	3.41056e-08	9.89063e-07	0.0489637	0.0205852	0.072529	0.0153592	7.75805e-07	2.43732e-05	-0.043735	0.011326	0.109485	-0.020672
DY3174	MPO	0.569308	0.667869	0.00511814	0.668857	0.818698	0.00285135	0.532929	0.662974	0.00558287	0.0982622	0.330272	-0.0135564
MA1.7620		0.843686	0.890951	-0.00177085	0.539751	0.70655	-0.00408119	0.756645	0.831647	0.00277059	0.706293	0.847972	0.00308786
ab17267	NLRP3	0.975317	0.980519	-0.000276697	0.2139	0.398969	-0.00823397	0.235689	0.365657	0.0105522	0.803416	0.915069	-0.00203114
ab1673	CCR5	0.000268233	0.00252809	0.0327156	0.926359	0.981003	0.00061785	0.101515	0.19427	-0.0146894	0.0229268	0.163083	-0.0186849

## Sheet: S. Table 5B
S. Table 5B. Associations between omics biomarkers and archetype-scores tested by linear regression: proteomics Myriad panel.
protein	A: p-value	A: q-value	A: estimate	B: p-value	B: q-value	B: estimate	C: p-value	C: q-value	C: estimate	D: p-value	D: q-value	D: estimate
Adiponectin	2.22499e-16	3.55998e-15	0.0716709	0.406759	0.490754	0.00548392	2.89695e-12	4.63513e-11	-0.0610959	0.0470557	0.0684446	-0.0161603
Alpha.2.Macroglobulin..A2Macro.	1.27612e-05	3.62708e-05	-0.0396925	0.42941	0.490754	-0.00536204	0.00884635	0.0283083	0.0234771	0.00912997	0.014608	0.0216381
EN.RAGE	0.755094	0.755094	0.00277543	0.975354	0.975354	-0.000203425	0.0669573	0.0973925	-0.0162141	0.0926272	0.114003	0.0136342
Ferritin..FRTN.	0.0427411	0.0683858	-0.0180439	6.25647e-06	4.27969e-05	-0.0296028	0.0547855	0.0876568	0.0170344	0.000151435	0.000484592	0.030663
Interleukin.8..IL.8.	1.36015e-05	3.62708e-05	-0.038786	0.0111715	0.0297906	-0.0168128	0.0374474	0.0665731	0.0185689	5.01165e-06	2.13825e-05	0.0370914
Interleukin.18..IL.18.	9.17239e-06	3.62708e-05	-0.0392656	0.166909	0.267055	-0.00910977	0.0242962	0.0540503	0.0199557	0.000433563	0.00115617	0.02848
Macrophage.Inflammatory.Protein.1.beta..MIP.1.beta.	0.200661	0.267548	-0.011479	0.000299033	0.000956905	-0.0239093	0.0270252	0.0540503	0.01973	0.0548774	0.0731699	0.0156958
Monocyte.Chemotactic.Protein.1..MCP.1.	0.00119668	0.00212742	-0.0288752	0.0374239	0.0855403	-0.0137555	0.599283	0.639236	0.00468022	2.68967e-06	2.13825e-05	0.0380002
Myoglobin	0.664329	0.755094	-0.00386524	0.0681193	0.121101	-0.0120111	0.0262659	0.0540503	0.0196796	0.641553	0.684324	-0.00378185
Plasminogen.Activator.Inhibitor.1..PAI.1.	1.26949e-11	1.01559e-10	-0.0597595	1.42938e-07	2.28701e-06	-0.0345725	5.36043e-09	4.28834e-08	0.0514896	1.12913e-07	1.80661e-06	0.0429535
Pulmonary.and.Activation.Regulated.Chemokine..PARC.	2.44158e-07	1.30217e-06	-0.0456783	0.0579	0.1158	-0.0125172	0.000425315	0.00226834	0.0312047	0.00085218	0.0018553	0.0270616
T.Cell.Specific.Protein.RANTES..RANTES.	0.717872	0.755094	0.00324525	0.000128732	0.000514929	-0.025322	0.854462	0.854462	-0.00164076	0.00366716	0.0065194	0.0237334
Tissue.Inhibitor.of.Metalloproteinases.1..TIMP.1.	0.00026482	0.000605303	-0.0326026	8.02442e-06	4.27969e-05	-0.0294629	0.00483068	0.0193227	0.0251312	5.34562e-06	2.13825e-05	0.0370042
Tumor.necrosis.factor.receptor.2..TNFR2.	0.410392	0.505098	0.00736924	0.668285	0.712837	-0.00283908	0.556384	0.635867	0.00524443	0.230958	0.263952	-0.00977776
Vascular.Cell.Adhesion.Molecule.1..VCAM.1.	0.000605994	0.00121199	-0.0303718	0.316538	0.460418	-0.00658953	0.247059	0.329412	0.0102471	0.000927649	0.0018553	0.0267602

## Sheet: S. Table 5C
S. Table 5C. Associations between omics biomarkers and archetype-scores tested by linear regression: proteomics OLINK panels.
Protein	A: p-value	A: q-value	A: estimate	B: p-value	B: q-value	B: estimate	C: p-value	C: q-value	C: estimate	D: p-value	D: q-value	D: estimate
ACAN	4.8494e-06	2.5602e-05	0.0426275	0.0947069	0.144067	-0.0116575	0.0514956	0.113417	-0.0182311	0.137535	0.214671	-0.0127849
ACE2	6.50983e-18	2.33703e-16	-0.0779826	1.83718e-08	5.9959e-07	-0.0384655	2.11562e-10	7.4044e-09	0.0577826	1.94041e-12	3.48303e-10	0.0588011
ACP6	0.137921	0.212505	0.0136265	5.9782e-06	6.7068e-05	-0.0305783	0.388622	0.552997	0.00788728	0.279076	0.375237	0.00907098
ADAM.TS13	0.450897	0.539573	-0.00683933	0.825396	0.868966	-0.0014813	0.374227	0.539548	0.00802457	0.970418	0.98106	0.000306898
ADGRE2	6.86775e-06	3.42434e-05	-0.0405303	4.763e-05	0.000363812	-0.0271556	0.000171793	0.00101105	0.0337782	3.6215e-05	0.000371463	0.0339851
ADGRG2	6.74263e-06	3.4093e-05	0.0421208	2.87566e-05	0.000240084	-0.0289927	0.458046	0.615875	-0.00695965	0.470796	0.548752	-0.0061968
ADM	4.30046e-16	1.40351e-14	-0.0732018	0.297403	0.377271	0.0070999	0.000140852	0.000842767	0.0347319	0.000167912	0.00120561	0.0314583
AGRP	0.0468509	0.0885236	-0.0182013	0.00058972	0.0024907	-0.0232236	0.164873	0.291573	0.0126705	0.000545136	0.00301083	0.0287985
ALCAM	0.00175894	0.00509242	-0.0293755	0.00025308	0.00141881	-0.0254008	0.00478061	0.0154616	0.0263691	0.000868281	0.00410148	0.0284683
ALDH1A1	2.36079e-06	1.32425e-05	-0.0435787	1.52989e-10	1.37307e-08	-0.0434666	0.000117153	0.000712846	0.0354991	7.04412e-10	8.42946e-08	0.0516399
AMBP	1.06212e-06	6.6895e-06	-0.0443018	0.0477095	0.0852124	-0.0133938	2.89253e-05	0.000213874	0.0378787	0.0169932	0.0442068	0.0198883
ANG.1	0.104575	0.169875	0.0149032	0.000391444	0.00182504	-0.0240115	0.197615	0.33464	-0.0117815	0.0125065	0.0344725	0.0208906
ANGPT2	4.8472e-06	2.5602e-05	-0.0450189	0.236755	0.314796	0.00886399	0.00551723	0.0175282	0.0277128	0.35069	0.447205	0.00849972
ANGPTL1	0.0704222	0.123325	-0.0166057	0.000256888	0.00141881	-0.0247422	0.00756906	0.0232247	0.024372	0.0419647	0.0870827	0.0170219
ANGPTL4	3.28485e-05	0.000142079	-0.0389126	0.0922185	0.14221	-0.0117876	0.0363733	0.0846616	0.0196573	0.000301597	0.00183514	0.0311019
ANGPTL7	0.0645535	0.115874	-0.0229244	0.000839529	0.00346426	-0.030569	0.151439	0.27506	0.0177206	0.00149959	0.0063727	0.0358319
ANXA11	0.207724	0.294755	0.0133798	0.000364516	0.00174482	-0.0279075	0.835285	0.900502	-0.00219962	0.0839104	0.147666	0.0167346
ANXA4	0.360378	0.455548	0.0167579	0.00433951	0.0115399	-0.0385772	0.679534	0.813565	0.00753683	0.392353	0.481834	0.0142945
AP.N	0.974657	0.983857	0.000286663	0.0369117	0.0693786	-0.0139156	0.504854	0.663892	0.00598414	0.351287	0.447205	0.007658
APEX1	0.0934481	0.156037	0.0229436	0.2914	0.372287	-0.0106853	0.261618	0.423066	-0.015294	0.808896	0.846629	0.00301998
APLP1	1.204e-06	7.45237e-06	0.0451465	0.62551	0.695226	0.00338573	0.0333495	0.0787662	-0.0198288	0.000731962	0.00368584	-0.0287652
APP	0.0107961	0.0246867	0.0235356	0.000187233	0.00110191	-0.0255667	0.169469	0.296777	-0.0126782	0.0828971	0.147327	0.0147009
ARG1	0.00836408	0.0193723	0.0444044	0.200995	0.274363	-0.015964	0.000232101	0.0011999	-0.0615729	0.0314356	0.0709773	0.033071
ARSA	0.0146939	0.0325623	-0.0240008	1.13695e-07	2.7211e-06	-0.0384712	9.97153e-05	0.000639246	0.0380717	0.00665249	0.0215157	0.0244696
AXL	0.0207173	0.0429913	-0.0209779	0.0243284	0.0487928	-0.0151174	0.0322797	0.0767444	0.019317	0.0417936	0.0870827	0.0168209
AZU1	0.161619	0.242767	0.0187328	0.999351	0.999351	-8.06387e-06	0.138729	0.25672	-0.0197071	0.93756	0.958929	0.000955552
B4GALT1	0.117598	0.186328	-0.0145512	0.126303	0.182813	-0.0105665	0.412184	0.571033	0.00761358	0.0396675	0.0847656	0.0175311
B4GAT1	5.96541e-07	4.04072e-06	0.0455974	1.80878e-06	2.70564e-05	-0.0324316	0.142203	0.2618	-0.0134848	0.972862	0.98106	0.000287492
BAG6	0.00496186	0.0125444	0.0298044	0.00065247	0.00272368	-0.0267269	0.101897	0.19458	-0.0173066	0.142678	0.220782	0.014212
BCAM	0.0633625	0.114884	-0.0170016	0.0544416	0.0935145	-0.0130894	0.894123	0.927296	-0.0012176	0.000179937	0.0012361	0.0313369
BLM.hydrolase	0.00051589	0.00166851	0.0347973	6.76403e-07	1.21414e-05	-0.0369864	0.746469	0.850738	-0.00324053	0.551361	0.622448	0.00541592
BLVRB	0.0427819	0.0826086	0.0277882	0.103293	0.155807	-0.0166179	0.0161835	0.0421006	-0.0328952	0.0847303	0.148345	0.0216943
BMP.6	0.0307222	0.0619621	-0.0199216	0.00638003	0.0157961	-0.0185932	0.167488	0.294746	0.0126824	0.00205616	0.00829395	0.0258754
BNP	0.983506	0.989016	-0.000306674	0.0466465	0.0837305	0.021659	0.0227552	0.057937	-0.0334018	0.363319	0.457654	0.0120218
BOC	0.44829	0.538248	0.00689484	0.398008	0.486003	-0.00568702	0.599114	0.746812	-0.00475918	0.668542	0.727292	0.00355137
BST1	0.384808	0.475247	-0.0144969	0.173433	0.240395	0.016865	0.85777	0.919015	0.00297419	0.726847	0.776602	-0.00533643
CA13	0.303792	0.402441	0.00929885	0.00216174	0.00674839	-0.0204653	0.865864	0.920798	0.0015212	0.241777	0.335127	0.00965339
CA2	0.0273175	0.0557215	0.0201724	0.0200367	0.0415791	-0.015797	0.004409	0.0145214	-0.0259397	0.0101013	0.0292448	0.0215492
CA5A	4.71606e-09	4.97961e-08	-0.0586993	2.3621e-05	0.000206527	-0.0313289	1.18483e-06	1.32923e-05	0.0484194	3.38537e-06	5.52431e-05	0.041717
CA6	0.000296858	0.000996001	0.0344138	0.716008	0.771913	-0.00255826	0.00235354	0.00862164	-0.0289332	0.735946	0.78399	-0.0029667
CANT1	0.0168466	0.0362152	-0.0217138	1.74317e-08	5.9959e-07	-0.0375528	0.000388988	0.00181359	0.03201	0.000958044	0.00440946	0.0273178
CASP.3	0.349686	0.448347	0.008544	0.00497344	0.0127533	-0.0189466	0.796801	0.880159	-0.0023404	0.125264	0.201658	0.0127498
CCDC80	3.3849e-07	2.43036e-06	-0.0473047	0.0630133	0.104756	-0.012859	0.000408141	0.00187849	0.032789	0.0012495	0.00553789	0.027447
CCL15	0.000200185	0.000704572	-0.0343789	0.0480049	0.0853156	-0.0135762	0.0319929	0.0765696	0.0197815	0.000809076	0.00392511	0.0282292
CCL16	1.84597e-06	1.06773e-05	-0.0433278	0.000281977	0.00148867	-0.0244964	0.000105816	0.000666455	0.0351217	7.73924e-05	0.000694597	0.0327809
CCL17	0.185757	0.273306	0.0119002	0.019557	0.0410583	-0.0155186	0.867774	0.920798	0.00149149	0.795215	0.834743	0.0021302
CCL21	8.20665e-05	0.000327354	-0.0363676	0.570095	0.652437	-0.00395864	0.0956907	0.185692	0.0155156	0.00369993	0.0131512	0.0248616
CCL24	0.0626078	0.114092	0.016779	0.0130679	0.0298814	-0.0165384	0.239397	0.396054	-0.0105524	0.209618	0.301011	0.0103039
CCL3	1.31768e-06	7.7549e-06	-0.0434047	2.09965e-06	2.89913e-05	-0.03151	2.85445e-06	2.92785e-05	0.0418394	5.29437e-05	0.000513697	0.0331643
CD109	0.0701856	0.123325	-0.0172464	0.0724576	0.116504	-0.0129804	0.74974	0.851762	-0.00307224	0.000148764	0.00111263	0.0333291
CD163	8.61746e-14	2.06244e-12	-0.0669796	0.00798596	0.0189865	-0.0179245	1.33013e-07	1.8366e-06	0.0475525	6.02441e-06	8.01023e-05	0.037455
CD164	0.940663	0.967616	0.00067652	5.59341e-06	6.47752e-05	-0.0306876	0.942054	0.965364	0.000657573	0.000417516	0.00249814	0.0293792
CD177	0.991751	0.994521	0.000100969	0.119383	0.176373	-0.0112312	0.922124	0.948546	0.000940184	0.254959	0.346706	0.0102022
CD1C	0.97334	0.983857	0.000301135	0.785312	0.834103	-0.00181644	0.676324	0.813565	0.00374497	0.786181	0.830114	-0.00222947
CD209	0.00260613	0.00719694	0.02751	0.132711	0.190573	-0.0102358	0.0111473	0.0312646	-0.0231627	0.485906	0.559104	0.00585714
CD2AP	0.591972	0.653902	0.00482025	0.0131979	0.0299876	-0.0164613	0.491119	0.654721	-0.0061643	0.0296281	0.067453	0.0178139
CD300LG	0.00798989	0.0187475	0.0249741	0.987868	0.996193	0.000106677	0.0679544	0.142664	-0.0171716	0.358932	0.453721	-0.00793895
CD4	5.43314e-08	4.75731e-07	-0.0484916	0.138745	0.197657	-0.0098649	0.00049034	0.00214673	0.0311414	0.000859095	0.00410148	0.0272884
CD40.L	0.344808	0.445273	0.0084901	0.00182503	0.00622978	-0.0206693	0.72983	0.834423	-0.00309073	0.0620914	0.11732	0.015279
CD58	0.505947	0.586354	0.00617477	0.160115	0.223662	-0.00968344	0.712092	0.824998	-0.00340791	0.415688	0.505871	0.00691743
CD69	0.400339	0.488587	0.0080271	0.23	0.306952	-0.00859767	0.701364	0.824998	-0.00367459	0.630694	0.694537	0.00424564
CD79B	7.85169e-09	7.61826e-08	-0.0526165	0.285844	0.368153	-0.00728059	3.52357e-05	0.000248032	0.037754	0.00808885	0.0252513	0.0222212
CD84	0.168781	0.25142	0.0122911	0.0608081	0.10201	-0.0123856	0.420212	0.575786	-0.0071705	0.372879	0.465539	0.00726205
CD93	0.692087	0.748371	-0.00358847	0.483701	0.578829	0.00469654	0.884116	0.921394	-0.00131365	0.980041	0.982959	0.000206475
CD97	9.97291e-06	4.7737e-05	-0.0410376	0.00183944	0.00622978	-0.0215781	0.00325655	0.0114618	0.0272952	3.20957e-05	0.000338893	0.0353939
CD99L2	0.452518	0.539714	0.00683113	1.68412e-06	2.62869e-05	-0.0321047	0.522347	0.679429	0.00580513	0.0192471	0.0483196	0.0194857
CDH2	4.64189e-14	1.19031e-12	-0.0687653	4.54531e-06	5.43922e-05	-0.0313189	8.03909e-09	1.51896e-07	0.0527811	1.56904e-08	6.25871e-07	0.047423
CDH5	0.000102042	0.000381594	-0.0424271	0.617426	0.688373	-0.00405755	0.013528	0.037073	0.026903	0.0491147	0.0968801	0.0196432
CDHR5	6.50344e-10	8.33834e-09	-0.0581879	0.0745432	0.118938	-0.0125805	4.30535e-09	8.58678e-08	0.0551325	0.0705199	0.129764	0.0157249
CDON	0.465808	0.551898	0.0066291	0.0388663	0.0719227	-0.0139365	0.538392	0.69277	0.00558056	0.835705	0.869618	0.00172906
CEACAM8	0.566761	0.635835	-0.00512225	0.944961	0.961023	0.000456889	0.070848	0.14702	-0.0160654	0.0108442	0.0306541	0.0207347
CGA	0.00680547	0.0165079	0.0328819	0.289833	0.371608	-0.00958054	0.0465019	0.104339	-0.0241664	0.941142	0.959858	0.000824894
CHI3L1	5.10953e-07	3.52754e-06	-0.0464844	0.0603483	0.101714	-0.0129642	0.0365531	0.0846616	0.0193864	1.97288e-06	3.54131e-05	0.0401307
CHIT1	0.921589	0.95346	-0.000933491	0.337957	0.422903	-0.00672382	0.403783	0.564039	0.00787317	0.981284	0.982959	-0.000202631
CHRDL2	1.23078e-06	7.48899e-06	-0.0437745	0.00191333	0.00636006	-0.0208251	1.94673e-05	0.000155306	0.0384418	0.00150886	0.0063727	0.0262388
CLEC11A	0.0147865	0.0325667	-0.0224651	0.0487352	0.0861869	-0.0135109	0.00900352	0.0260666	0.0240127	0.156059	0.237395	0.0120056
CLEC14A	0.491492	0.57851	-0.00628597	0.994771	0.999351	-4.4518e-05	0.712394	0.824998	0.00336161	0.72233	0.774079	0.00297809
CLEC5A	0.821108	0.869551	-0.00208349	0.982303	0.993371	0.00015308	0.532171	0.687228	-0.00572865	0.366301	0.459798	0.0076571
CLMP	2.73807e-07	2.00605e-06	-0.0559067	0.79218	0.838917	-0.00218536	4.12309e-06	4.00051e-05	0.0506346	0.454409	0.534862	0.00754005
CLSTN2	0.00832867	0.0193723	-0.0241233	0.0490955	0.0863985	-0.0134538	0.151705	0.27506	0.0131436	0.00358385	0.012996	0.0244789
CLUL1	0.000434532	0.00141816	0.0322078	0.0249023	0.0494575	-0.0152339	0.393531	0.556211	-0.00780773	0.27274	0.369485	-0.00919339
CNTN1	0.249287	0.341058	0.0105486	0.0147446	0.0326014	-0.0164995	0.592652	0.741738	-0.00487382	0.194207	0.283539	0.0108248
CNTN4	0.61981	0.680464	-0.00457325	0.108486	0.162956	-0.0109878	0.497749	0.656956	-0.00623626	0.0097124	0.0284894	0.0218102
COCH	0.0639755	0.115413	0.0168559	3.33965e-05	0.000272485	-0.0279243	0.680261	0.813565	0.00374636	0.380318	0.470807	0.00732829
COL1A1	0.860682	0.898211	0.00159142	0.602531	0.680215	-0.00349473	0.0457557	0.10331	0.0179914	0.0511858	0.100414	-0.0160824
COLEC12	0.00065539	0.00208217	-0.0320027	0.894688	0.917694	-0.000927872	0.00825959	0.0247099	0.0247934	0.344	0.442638	0.0081815
COMT	0.323348	0.423555	0.0107554	0.000164418	0.00101769	-0.0305104	0.729617	0.834423	-0.00376926	0.0185824	0.0473125	0.0235376
CPA1	0.463955	0.551522	-0.00663585	0.0137572	0.0310619	-0.01649	0.00361592	0.0124819	0.0261522	0.715935	0.769523	-0.00300351
CPB1	0.153489	0.231524	-0.0128712	0.00118225	0.00449398	-0.0215826	0.000216932	0.0011999	0.0330383	0.859717	0.889448	0.00145256
CRELD2	0.244239	0.335945	-0.0106468	6.87173e-06	7.107e-05	-0.0303601	0.0269182	0.0666457	0.020162	0.0125791	0.0344725	0.0208881
CRHBP	1.0898e-05	5.08103e-05	-0.0396987	0.0181123	0.0384752	-0.0159319	0.00860766	0.0255384	0.0237664	0.000117625	0.000959716	0.0319265
CRIM1	0.507578	0.586354	-0.0134744	0.606413	0.680319	0.00786474	0.224561	0.374964	0.0247798	0.308307	0.40692	-0.0191613
CRKL	0.143331	0.219647	0.0148601	0.00183146	0.00622978	-0.0235725	0.729515	0.834423	-0.00351715	0.190325	0.280028	0.0122318
CST6	0.091799	0.155285	0.0161332	0.871886	0.896868	-0.00114813	0.319485	0.492448	-0.00951197	0.532025	0.602514	-0.00548884
CSTB	0.0525803	0.0984626	-0.0192265	0.00229113	0.00703005	-0.0222374	0.0306403	0.0743234	0.0212668	0.0256405	0.0613662	0.0202433
CTRC	0.908739	0.942882	-0.00103583	0.0288	0.0558875	-0.0145957	0.015721	0.0418062	0.0216854	0.463677	0.542216	-0.00603872
CTSD	2.56194e-11	4.3797e-10	-0.0655163	1.40095e-08	5.58822e-07	-0.0417075	7.35713e-10	1.76081e-08	0.0601962	1.66772e-07	4.2765e-06	0.0471491
CTSF	0.216603	0.304942	0.0115162	0.00567297	0.0142419	-0.0191203	0.775469	0.867603	0.00265407	0.562817	0.63141	0.00494819
CTSH	0.162879	0.24364	0.0199516	0.0148931	0.0326014	-0.0257283	0.671005	0.813565	0.0060499	0.982959	0.982959	-0.000278722
CTSL1	9.34676e-05	0.000360805	-0.035661	0.063029	0.104756	-0.0126082	0.00184725	0.00698065	0.0283493	0.0167505	0.0438938	0.0199807
CTSO	1.67691e-09	2.0759e-08	-0.0546559	5.10306e-07	9.64209e-06	-0.0338375	1.43221e-08	2.4484e-07	0.0512644	7.20424e-06	9.23686e-05	0.0373288
CTSZ	2.34664e-11	4.21223e-10	-0.0589965	5.03391e-05	0.000369028	-0.026749	2.26876e-10	7.4044e-09	0.0557719	0.000214886	0.00140262	0.0300763
CXCL1	0.878629	0.914284	-0.00137034	0.00206797	0.00662859	-0.020389	0.293485	0.4662	0.00938155	0.129444	0.205621	0.0124009
CXCL16	0.015778	0.0343291	-0.0220929	0.169764	0.236222	-0.00931285	0.0639558	0.135715	0.0168765	0.0808764	0.145173	0.0145644
DAB2	0.731743	0.786514	0.00392036	2.14119e-05	0.000192172	-0.0357432	0.365009	0.536184	0.010311	0.0386437	0.0830723	0.0215394
DAG1	0.333559	0.432976	-0.0088372	0.000206407	0.00119517	-0.0250932	0.176317	0.305865	0.0123272	0.00967563	0.0284894	0.0216396
DCN	0.00120603	0.00357822	-0.0306858	0.862794	0.892631	-0.00121659	0.0080761	0.024364	0.0250255	0.424951	0.513661	0.00692114
DDC	0.0595789	0.109686	0.0170455	4.36096e-06	5.39857e-05	-0.0305712	0.72863	0.834423	-0.00312896	0.0435384	0.0890239	0.016655
DECR1	0.682952	0.740724	-0.0039284	0.0691321	0.112301	-0.0129229	0.809872	0.887777	0.00230384	0.0965353	0.161945	0.014566
DIABLO	0.0886876	0.150895	0.035298	0.000467554	0.0020812	-0.0535127	0.686658	0.813565	-0.00833503	0.160494	0.24209	0.0265499
Dkk.1	0.234318	0.32354	0.0107843	0.00020986	0.00119587	-0.024769	0.979398	0.990434	0.000233231	0.0959592	0.161734	0.0137622
DKK3	0.00250537	0.00697231	0.0282483	0.0533957	0.0926041	-0.0134439	0.131012	0.244965	-0.014117	0.933955	0.957971	-0.000712552
DLK.1	0.000901927	0.00276745	-0.0296518	0.00128983	0.00477369	-0.0212823	1.60054e-07	2.12813e-06	0.0462968	0.564611	0.63145	0.00470362
DSC2	0.00223872	0.00632835	-0.0282281	0.60571	0.680319	-0.00355487	0.176363	0.305865	0.012493	0.0226673	0.0553576	0.0193303
EGFR	0.0981719	0.161668	0.0149183	0.00644241	0.0158166	-0.0181601	0.0762104	0.15634	-0.0159062	0.0197202	0.0491636	0.0191384
ENO2	0.0877037	0.149932	0.0154845	0.00187791	0.00630064	-0.0208137	0.30798	0.484933	-0.00920928	0.0788037	0.142383	0.0145363
ENPP7	2.02719e-07	1.54843e-06	-0.0477275	2.39719e-06	3.18737e-05	-0.0321093	1.66389e-07	2.13335e-06	0.0478441	0.000136699	0.00104415	0.0320863
ENTPD5	0.956865	0.98147	-0.000773868	0.0595488	0.10084	-0.020111	0.87004	0.920798	0.00234329	0.158139	0.239543	0.0185587
Ep.CAM	0.00238373	0.00668561	0.0281007	0.150503	0.211058	-0.00986845	0.572981	0.726856	-0.00520217	0.122093	0.197439	-0.0130567
EPHB4	0.506957	0.586354	-0.0060493	0.570655	0.652437	-0.00382644	0.76692	0.8658	0.00268783	0.385745	0.475885	0.00720068
ESAM	0.0953433	0.158464	0.0152493	0.000483086	0.00211498	-0.0236375	0.370553	0.538294	-0.00817519	0.0481193	0.0957616	0.0165645
FABP2	0.00366606	0.00974901	-0.0266086	0.492698	0.584101	-0.00466208	0.943851	0.965364	-0.000643998	0.000126382	0.000986332	0.0319508
FABP4	5.19805e-24	3.11017e-22	-0.102957	0.00423901	0.0114421	-0.0222695	1.28531e-19	1.53809e-17	0.0924463	0.000577423	0.00307755	0.0329404
FAM3C	0.0154393	0.0337971	-0.0216872	0.00194964	0.0064213	-0.0205019	0.0291695	0.071237	0.0194525	0.00524702	0.0179398	0.022784
FAS	0.000101774	0.000381594	-0.0353429	0.00927328	0.021902	-0.0175634	3.80944e-05	0.000258035	0.0372307	0.0583777	0.111477	0.0157407
FBP1	2.41402e-06	1.33328e-05	-0.0426398	1.285e-07	2.88321e-06	-0.0352722	9.61352e-08	1.50055e-06	0.0479174	0.000276691	0.00171262	0.0300846
FCER2	0.00021393	0.00073847	-0.0335571	0.920031	0.941	0.000679723	0.0642661	0.135715	0.0167981	0.0532912	0.102858	0.0161226
FCRL1	1.01333e-05	4.78667e-05	-0.0398794	0.0240891	0.0485843	-0.0151557	0.000717138	0.0029256	0.0305107	0.00294592	0.0111325	0.0245901
FCRL5	0.000136885	0.000501448	-0.035463	0.283382	0.367271	-0.00744987	0.0151999	0.0410283	0.0225946	0.0172492	0.044232	0.0203719
FGF.21	1.91822e-05	8.71697e-05	-0.0392876	4.28067e-06	5.39857e-05	-0.031241	0.00022194	0.0011999	0.0338453	1.15318e-05	0.000142755	0.0367612
FGF.23	2.64977e-05	0.000117441	-0.0397536	0.495345	0.584963	-0.00479243	0.0042295	0.0141646	0.0269459	0.0415115	0.0870827	0.017659
FKBP4	0.386431	0.475247	0.0102637	0.00154716	0.00555429	-0.0276735	0.251291	0.410061	-0.013532	0.00409498	0.0142728	0.0309488
FS	0.215865	0.304942	-0.011135	0.000911327	0.0037178	-0.0220106	0.649064	0.793263	-0.00407801	4.87772e-06	7.0044e-05	0.0372535
FSTL3	5.79206e-09	5.77597e-08	-0.0528414	0.0941084	0.143766	-0.0114181	2.08669e-05	0.000162852	0.0387523	0.00230344	0.00908721	0.0255907
FUCA1	0.00286036	0.00782653	-0.0282966	0.0652811	0.108	-0.013025	0.096431	0.186122	0.0157735	0.00326883	0.0122241	0.0255949
FUT3.FUT5	0.00572366	0.0139782	-0.0274767	0.709445	0.76714	0.00276126	0.078143	0.159394	0.0175073	0.428438	0.516139	0.00723934
GAL	0.00204096	0.00586164	0.0289733	0.0763971	0.121356	-0.0123459	0.780426	0.869383	-0.00261562	0.102329	0.170866	-0.0140308
Gal.3	0.00735143	0.0175944	0.0253682	0.0922981	0.14221	-0.0118096	0.0124158	0.0345525	-0.0235411	0.249016	0.339911	0.0099564
Gal.4	1.35802e-12	2.86782e-11	-0.064431	0.00176312	0.00614523	-0.0213365	5.04928e-05	0.000335683	0.0370746	4.57627e-09	2.50628e-07	0.0487949
Gal.9	4.00094e-07	2.81635e-06	-0.0463488	0.0541191	0.0934074	-0.0131309	5.29971e-06	4.64048e-05	0.0415135	0.0317295	0.0711931	0.0180431
GDF.15	0.000112731	0.000417222	-0.0379296	0.00381051	0.0106873	-0.0210836	0.00323959	0.0114618	0.0288248	0.000730172	0.00368584	0.0302571
GDF.2	0.0454817	0.0863911	0.0186884	0.00350183	0.00997743	-0.0201577	0.514657	0.673117	-0.00606866	0.377488	0.468921	0.00752937
GH	0.000363171	0.00120721	0.0341079	0.396578	0.485909	0.00602633	0.000452003	0.00200332	-0.0334108	0.439493	0.525927	-0.00677326
GHRL	3.78979e-10	5.23283e-09	0.060621	0.0154707	0.0334577	-0.0175444	3.26069e-05	0.000234117	-0.04034	0.7543	0.799786	-0.00280074
GIF	0.970556	0.983857	-0.000331135	0.00231274	0.00703622	-0.020163	0.418064	0.575038	0.00723079	0.104171	0.173135	0.0132841
GLO1	0.0997639	0.16354	0.0146533	0.0145653	0.0324779	-0.0160766	0.0622584	0.13304	-0.0165199	0.0270571	0.0632698	0.0179368
GLRX	0.00445452	0.0115882	0.042642	0.0213733	0.0435968	-0.0255594	0.00639557	0.0201404	-0.0407116	0.0851225	0.148345	0.0235868
GP6	0.387876	0.475247	0.00808731	0.00467955	0.0121736	-0.0195352	0.993576	0.995837	-7.53376e-05	0.178602	0.26605	0.0115325
GRAP2	0.424957	0.513669	0.0075072	0.00514367	0.0130041	-0.019434	0.830564	0.900502	0.00200485	0.247092	0.33987	0.00993092
GRN	0.0100038	0.0230216	-0.0234035	0.00160503	0.00570502	-0.0211935	0.00448269	0.0146299	0.0256715	0.021927	0.0539164	0.0189736
GT	0.623758	0.682711	0.00476148	0.567016	0.652432	-0.00409388	0.356595	0.531193	-0.00889258	0.342799	0.442638	0.00822219
GUSB	1.48393e-15	4.43941e-14	-0.0758367	9.16246e-15	3.28932e-12	-0.0548264	3.96377e-13	1.77874e-11	0.0690978	1.86097e-12	3.48303e-10	0.0617133
HAOX1	2.23074e-09	2.58334e-08	-0.0541142	3.11944e-11	5.59939e-09	-0.0443447	4.91644e-10	1.26072e-08	0.0559949	2.71836e-07	6.09933e-06	0.0425762
HAVCR2	6.50346e-07	4.32359e-06	-0.0451908	0.444706	0.536343	-0.005204	0.000818179	0.00326363	0.0304764	0.0171607	0.044232	0.0199862
HB.EGF	0.499939	0.586354	0.0060255	0.000339662	0.00167039	-0.0235831	0.8963	0.927296	0.00115919	0.043644	0.0890239	0.0164159
HDGF	0.286152	0.383315	0.0124989	0.0866358	0.135227	-0.0150082	0.435278	0.587462	-0.00923809	0.276966	0.3738	0.0117425
HO.1	0.590953	0.653902	-0.0049396	0.0143387	0.0321725	-0.0166217	0.975391	0.990434	-0.000282281	0.00894297	0.0269792	0.0218651
hOSCAR	0.000561887	0.00180105	-0.03098	0.853698	0.885773	0.00123066	0.158833	0.283686	0.0126418	0.0368451	0.0801659	0.0171448
HSP.27	0.381413	0.473797	0.00787051	0.011534	0.0267141	0.0167768	0.164605	0.291573	-0.0124359	0.135557	0.212511	-0.0122348
HTRA2	0.111301	0.17838	0.019084	0.00310213	0.00890931	-0.0265448	0.988473	0.995474	0.000173957	0.511317	0.582739	0.00728752
ICAM.2	0.205802	0.294354	-0.0114337	0.633449	0.699717	-0.00319126	0.579722	0.730246	0.00497993	0.240395	0.33463	0.0096637
IDUA	1.92136e-09	2.29922e-08	-0.0535138	0.00405312	0.011108	-0.0191377	1.66505e-09	3.51619e-08	0.0534769	0.0189982	0.0480306	0.0192687
IGF2R	0.00462924	0.0119561	-0.0258687	6.17384e-06	6.71638e-05	-0.0305574	0.00742137	0.0229678	0.0244127	0.000124165	0.000986332	0.0320748
IGFBP.1	2.23219e-27	2.67118e-25	0.103185	0.56109	0.649778	0.0042626	4.41438e-36	7.92381e-34	-0.117166	0.288982	0.385668	0.00956665
IGFBP.2	3.59888e-27	3.23e-25	0.100478	5.48825e-05	0.000381213	0.0287556	8.54694e-19	7.67088e-17	-0.0830157	1.105e-07	3.30578e-06	-0.046376
IGFBP.7	2.78176e-05	0.000121787	-0.0382226	0.0286348	0.0558689	-0.0148396	0.00096786	0.00377676	0.0300035	0.0055337	0.0185663	0.0231246
IGFBPL1	9.4089e-07	6.14145e-06	-0.0454795	0.000330122	0.00164603	-0.0249731	0.00019714	0.00114151	0.0346881	2.75721e-05	0.000308542	0.0358455
IgG.Fc.receptor.II.b	0.219883	0.308352	-0.0116749	0.304036	0.384327	-0.00723939	0.381291	0.545352	0.00829683	0.22036	0.312685	0.0106376
IL.17D	0.365856	0.46085	0.0100827	0.556972	0.647097	0.00480786	0.335377	0.512222	-0.0106854	0.672804	0.728381	-0.00422321
IL.17RA	0.543571	0.617538	-0.00565176	0.00659428	0.0159956	-0.0188281	0.548476	0.698237	0.00560885	0.0264711	0.0625206	0.0188969
IL.18BP	0.00019469	0.000692018	-0.0336873	0.0331094	0.0632249	-0.0143054	0.0289311	0.0711389	0.0197063	0.000582934	0.00307755	0.0283434
IL.1ra	1.63106e-24	1.1711e-22	-0.0963844	0.00571853	0.0142566	-0.0204188	1.08443e-10	4.32566e-09	0.0623384	1.14149e-09	1.02448e-07	0.0546105
IL.1RT1	0.855545	0.897682	0.00168456	0.119358	0.176373	-0.010658	0.177692	0.30669	-0.0123976	0.0110327	0.0307035	0.0213728
IL.1RT2	0.000837481	0.00263733	-0.0301582	8.23314e-07	1.3435e-05	-0.0327957	0.000783682	0.00316114	0.0301595	6.27033e-05	0.000592382	0.0328585
IL.27	0.207206	0.294755	-0.0114165	0.998639	0.999351	-1.14287e-05	0.874629	0.920798	-0.00142258	0.119045	0.194241	0.0128653
IL.4RA	0.230061	0.321267	-0.0132802	0.199589	0.273483	-0.0104308	0.296187	0.468419	0.0114512	0.21309	0.304778	0.0122854
IL.6RA	0.52887	0.60304	0.0056406	0.101626	0.15394	-0.0108442	0.430573	0.585271	-0.00702152	0.133703	0.210594	0.0122263
IL13RA1	0.0322553	0.0646908	-0.0203383	0.0429054	0.0777931	-0.014438	0.0355624	0.0834439	0.0200406	0.0929133	0.158085	0.0147738
IL16	0.334079	0.432976	-0.00858916	0.338239	0.422903	-0.00630183	0.432024	0.585271	0.00695657	0.326722	0.423441	0.00795414
IL18	9.22366e-05	0.000359923	-0.0356625	0.00197716	0.00645274	-0.0209217	0.00404954	0.0138456	0.0261617	0.000249156	0.00156924	0.0304922
IL1RL2	0.0428	0.0826086	-0.0190491	0.0770741	0.121892	-0.0123076	0.022378	0.0573835	0.021374	0.243196	0.335798	0.0100195
IL2.RA	0.00116362	0.00348118	-0.0295316	0.246415	0.325231	-0.00782604	0.0400473	0.091573	0.0186109	0.0235181	0.0570474	0.018793
IL6	5.98084e-19	2.6839e-17	-0.0817968	0.378479	0.466921	0.00612713	1.87046e-06	1.97498e-05	0.0443369	0.000182489	0.0012361	0.0314344
INHBC	4.22741e-09	4.59891e-08	-0.0536614	7.04006e-05	0.000468033	-0.0271654	1.26247e-07	1.8129e-06	0.048274	0.000108736	0.000907816	0.0326445
ITGA5	7.42354e-13	1.66566e-11	-0.064979	1.80906e-05	0.000170908	-0.0292134	4.97657e-07	5.76319e-06	0.0458761	6.99338e-09	3.13828e-07	0.0484269
ITGB1	0.842895	0.887388	-0.00181288	5.3147e-05	0.000381213	-0.0273169	0.968847	0.988113	0.000356476	0.000565474	0.00307584	0.0287991
ITGB1BP2	0.300735	0.399866	0.00989347	0.00407148	0.011108	-0.0202728	0.880138	0.921194	0.00143575	0.304659	0.403589	0.0089509
ITGB2	0.00788641	0.0186265	-0.0244896	1.95017e-05	0.000179516	-0.0294192	0.0438995	0.0997463	0.0186461	2.83618e-05	0.000308542	0.0353182
JAM.A	0.125267	0.195526	-0.013844	0.0148757	0.0326014	-0.0162576	0.156724	0.28132	0.0127213	0.03407	0.0759696	0.0174172
KIM1	1.02684e-06	6.58278e-06	-0.0456444	2.5481e-08	7.62308e-07	-0.0384092	0.000220927	0.0011999	0.0344721	4.8869e-09	2.50628e-07	0.0496731
KLK6	0.000960981	0.00292366	0.0320154	0.226528	0.303727	-0.00869688	0.0756389	0.15606	-0.0171352	0.484348	0.559103	-0.00621895
KYAT1	0.14378	0.219647	0.013067	4.06558e-05	0.000317292	-0.0270084	0.425963	0.581448	-0.00708831	0.00976099	0.0284894	0.0210355
LAIR1	2.37699e-07	1.77779e-06	-0.0474203	0.486106	0.579774	-0.00479567	0.000608838	0.00257145	0.0315564	0.0144987	0.0394321	0.0207275
LAMA4	0.346516	0.445875	0.00871863	0.00243794	0.00733179	-0.0210074	0.693481	0.818946	0.003665	0.313617	0.410907	0.00863328
LDL.receptor	5.17287e-06	2.69139e-05	-0.0421047	8.97571e-11	1.07409e-08	-0.0440068	1.70168e-05	0.000138841	0.0395489	2.62939e-08	9.43951e-07	0.046655
LEP	3.0018e-85	1.07764e-82	-0.195263	0.6286	0.696505	-0.00405353	8.10583e-44	2.90999e-41	0.146653	2.32125e-07	5.55552e-06	0.0529302
LGMN	0.353478	0.451597	-0.00840299	2.4162e-05	0.000206527	-0.0282513	0.54592	0.697457	0.00545818	0.000157812	0.00115621	0.0312315
LILRA5	2.55713e-09	2.86878e-08	-0.0535243	0.0928622	0.142468	-0.011299	8.89321e-06	7.60157e-05	0.0399495	0.00254692	0.00993851	0.0249532
LOX.1	0.52913	0.60304	-0.00566316	0.286114	0.368153	-0.00710158	0.209909	0.352136	-0.011228	0.00335539	0.0123725	0.0240061
LPL	3.48631e-05	0.000148998	0.0391804	0.00118921	0.00449398	0.0227586	0.000706115	0.00291374	-0.0319827	0.000516927	0.00294566	-0.0300275
LRIG1	0.151668	0.229742	-0.0129515	0.224949	0.303597	-0.00811415	0.0989401	0.189944	0.0148364	0.44821	0.531047	0.00625222
LRP11	8.05221e-06	3.90641e-05	-0.0400538	0.00245074	0.00733179	-0.0201907	0.000367595	0.0017364	0.0319024	0.000535386	0.00300318	0.0284148
LTBR	0.000874702	0.00270705	-0.0300855	0.0267482	0.0526796	-0.0148534	0.00209411	0.00783109	0.0276778	0.0358698	0.0786974	0.0173172
MARCO	6.83443e-05	0.000282019	-0.0360037	0.00102788	0.00405503	-0.0220041	3.41681e-06	3.40732e-05	0.0417213	0.0482809	0.0957616	0.0163539
MATN2	0.0556694	0.103017	-0.0176538	0.0157362	0.0338281	-0.0165466	0.592977	0.741738	0.00492656	0.000511248	0.00294566	0.0293101
MB	0.379607	0.47319	-0.00881091	0.052406	0.0913289	-0.0143827	0.00103427	0.00399249	0.0326121	0.303918	0.403589	-0.00938879
MCFD2	0.565907	0.635835	0.00515159	0.00199728	0.00645966	-0.0204588	0.704084	0.824998	0.00339334	0.144787	0.223083	0.0119275
MCP.1	0.0335396	0.0668929	-0.0195735	0.00169817	0.00597691	-0.0213517	0.0851879	0.170965	0.0157743	0.0026208	0.0101168	0.0251971
MEP1B	0.0976886	0.161614	-0.0159848	0.0349646	0.0660647	-0.0151942	0.000546418	0.00236342	0.0332914	0.815493	0.851052	-0.00207335
MEPE	0.133507	0.207484	-0.0140006	0.0665657	0.109309	-0.0126655	0.0483224	0.107534	0.0183147	0.324161	0.421796	0.00838283
MERTK	0.0116344	0.0262689	-0.0237264	0.00100377	0.00400393	-0.022857	0.000698686	0.00291374	0.0316825	0.0815986	0.145741	0.0149543
MESDC2	0.3126	0.412586	0.00972492	0.00270036	0.00801182	-0.0214132	0.978866	0.990434	-0.00025467	0.175874	0.263079	0.0119515
METRNL	0.124548	0.195526	-0.0147594	0.0402293	0.0736853	-0.0145784	0.0155566	0.0416778	0.0231151	0.475335	0.550469	0.00626033
MFGE8	0.00016966	0.000615233	-0.0345823	2.90203e-08	8.01408e-07	-0.0376947	0.000233964	0.0011999	0.0337704	4.5217e-06	6.78301e-05	0.038582
MIF	0.0192611	0.040437	0.0225517	0.000178925	0.00108871	-0.0267543	0.153304	0.276564	-0.0137466	0.0424051	0.0874909	0.017943
MMP.2	0.975636	0.983857	-0.000286172	0.708617	0.76714	-0.00259169	0.641194	0.788317	-0.00434291	0.397197	0.485013	0.0072235
MMP.3	0.249856	0.341058	0.0124952	0.438493	0.531821	-0.00622824	0.268717	0.432598	-0.0119458	0.566837	0.63197	0.0056661
MMP.9	0.0833919	0.144142	-0.0162539	0.276199	0.360565	-0.00767555	0.311648	0.485804	-0.00953227	9.64727e-05	0.000824612	0.0334858
MMP12	0.00560228	0.0137755	-0.0260153	0.84062	0.874732	-0.0014013	0.312592	0.485804	0.00946279	0.0359509	0.0786974	0.0179866
MMP7	0.00126718	0.00372884	-0.029737	0.00141782	0.00519386	-0.0217874	0.000231384	0.0011999	0.0337814	0.0347366	0.0769781	0.0178032
MPO	0.0531068	0.0987842	-0.0181951	0.122572	0.178875	-0.0108278	0.528079	0.684406	0.00595243	0.00766628	0.0241421	0.0231026
MSMB	0.644073	0.700673	0.0050004	0.268898	0.353606	0.00888775	0.365919	0.536184	-0.00973092	0.6736	0.728381	-0.00417408
MYOC	0.58773	0.653236	0.00503899	0.0666817	0.109309	-0.0126552	0.515619	0.673117	0.00602944	0.851483	0.883475	0.00159609
NADK	0.0184445	0.0389998	-0.0214979	0.0719588	0.116366	-0.0121573	0.206439	0.347942	0.0114901	0.00758273	0.0240903	0.0222049
NECTIN2	0.00512295	0.0127718	-0.0250448	0.0012585	0.00470628	-0.0213364	0.00423361	0.0141646	0.0254741	0.0102375	0.029402	0.0209631
NEMO	0.857674	0.897682	0.0016454	0.122381	0.178875	-0.0104808	0.493245	0.654721	-0.00625746	0.070846	0.129764	0.0151005
NID2	0.299491	0.399692	0.0143181	0.0268534	0.0526796	-0.022675	0.860136	0.919015	0.00242729	0.63921	0.699623	0.00593495
NOMO1	1.59806e-10	2.39043e-09	-0.057095	3.8786e-10	2.3207e-08	-0.0413727	3.65973e-10	1.01065e-08	0.0557366	1.62851e-07	4.2765e-06	0.0428423
Notch.3	0.525534	0.602769	0.0060441	0.504878	0.594266	0.00469892	0.775768	0.867603	-0.00269754	0.352844	0.447601	-0.00805504
NOV	0.00510504	0.0127718	-0.0261844	0.226738	0.303727	-0.00842029	0.00240948	0.00873741	0.0282991	0.460021	0.539698	0.00635195
NPDC1	0.0667625	0.118068	-0.0167479	0.00647645	0.0158166	-0.018381	0.0011106	0.00424156	0.0295836	0.502656	0.574693	0.00559102
NPTXR	0.0032466	0.00869799	0.0265407	0.0568626	0.0967473	-0.0127299	0.253438	0.411693	-0.0102783	0.666267	0.72702	-0.00355742
NT.proBNP	0.230882	0.321267	0.0120921	6.54137e-05	0.000443085	0.0298598	0.000228123	0.0011999	-0.0367764	0.571282	0.634954	-0.00522747
NT.proBNP.1	0.2801	0.376614	0.0110064	0.000307194	0.00157547	0.0271059	0.000214814	0.0011999	-0.0373838	0.933394	0.957971	-0.000777098
NUDT5	0.0123761	0.0277688	0.0369596	3.58136e-05	0.000285713	-0.0452173	0.0522497	0.114376	-0.0286461	0.00646862	0.0211112	0.0368853
OMD	0.110617	0.178079	0.0150858	0.737081	0.787535	-0.00236155	0.989928	0.995474	0.000119219	0.138131	0.214671	-0.0128597
OPG	1.31655e-06	7.7549e-06	-0.0454866	0.000378373	0.00178731	-0.0248327	0.000115137	0.000712659	0.0361729	6.72148e-05	0.000618721	0.0342259
OPN	0.841623	0.887388	-0.00184511	0.585619	0.665308	-0.00372579	0.371857	0.538294	0.00819931	0.75523	0.799786	-0.00262179
P4HB	0.356252	0.453526	-0.00981684	1.10209e-07	2.7211e-06	-0.0415557	0.0852441	0.170965	0.0182014	0.000617873	0.00321473	0.0332228
PAG1	0.00287772	0.00782653	-0.0338851	0.000118972	0.000762697	-0.0323107	0.000421896	0.00191722	0.03986	0.0109374	0.030676	0.0264092
PAI	3.65332e-10	5.23283e-09	-0.0572842	1.93878e-09	9.94318e-08	-0.0406496	8.23375e-10	1.84745e-08	0.0558441	4.50085e-07	9.50474e-06	0.0422047
PAMR1	3.35816e-06	1.82664e-05	-0.0429373	1.63246e-07	3.25585e-06	-0.0358867	5.26817e-06	4.64048e-05	0.0419934	1.33988e-05	0.000160339	0.0369199
PAPPA	0.0828772	0.144142	-0.0177751	0.835284	0.872808	0.00156806	0.682395	0.813565	0.00415883	0.186921	0.276827	0.0120682
PAR.1	0.749726	0.801589	0.00283156	0.0201814	0.0416387	-0.0152312	0.81193	0.887777	0.00210267	0.202636	0.292154	0.0103096
PARK7	0.0649781	0.116055	0.0170559	0.00147493	0.0053485	-0.021781	0.0860198	0.171416	-0.0157845	0.0152976	0.0407392	0.0205042
PARP.1	0.233326	0.323414	-0.0109035	0.000511541	0.00221257	-0.0234378	0.486771	0.652055	0.00633617	0.000745689	0.00368584	0.0280422
PCSK9	0.0256409	0.0526005	-0.0204988	0.0205456	0.0421479	-0.0157283	0.0160068	0.0420371	0.0220938	0.0922722	0.157742	0.0141725
PD.L2	0.574628	0.642652	-0.00508286	0.70816	0.76714	-0.00250891	0.545017	0.697457	0.00545687	0.795098	0.834743	0.00214534
PDGF.subunit.A	0.274285	0.370182	0.00997991	0.00036047	0.00174482	-0.0239801	0.649636	0.793263	-0.00414347	0.0296868	0.067453	0.0181536
PDGF.subunit.B	0.194298	0.28175	0.0117049	0.00432916	0.0115399	-0.0189981	0.286788	0.457586	-0.00956496	0.0402125	0.0854218	0.0168597
PDGFRB	0.258544	0.35158	-0.0102537	0.0922645	0.14221	-0.0113501	0.670596	0.813565	-0.00385324	0.00213958	0.00853455	0.0254781
PEAR1	0.180327	0.266409	0.0121704	0.0249354	0.0494575	-0.0151231	0.180792	0.310547	-0.0121313	0.0701562	0.129764	0.0150783
PEBP1	0.105174	0.170079	0.0157066	5.52175e-05	0.000381213	-0.0289129	0.194619	0.33113	-0.0125504	0.00368844	0.0131512	0.0257601
PECAM.1	0.194995	0.28175	-0.0116852	0.0379804	0.0706475	-0.0138358	0.233707	0.38843	0.0106808	0.070022	0.129764	0.0148705
PGF	3.93549e-05	0.000164284	-0.0381441	0.022239	0.0451063	-0.0157609	0.00322043	0.0114618	0.0272878	0.00165742	0.00691876	0.0266838
PGLYRP1	0.084361	0.144907	-0.0155799	0.652563	0.71862	-0.00301084	0.685718	0.813565	0.00363682	0.0685273	0.128132	0.014974
PI3	0.00222506	0.00632835	-0.0305645	0.438022	0.531821	-0.00570513	0.0535219	0.116451	0.0190303	0.0592498	0.112543	0.017285
PIgR	0.38775	0.475247	0.0081067	0.962453	0.976047	-0.00032707	0.0691313	0.144291	-0.0169689	0.283766	0.380119	0.00917513
PILRA	0.000384155	0.00126524	-0.0326493	0.310249	0.390805	-0.00696362	0.016042	0.0420371	0.0221476	0.0383572	0.0829533	0.0175161
PILRB	0.000203001	0.000707548	-0.0336914	0.294069	0.374365	-0.00707229	0.000260007	0.00130585	0.0329779	0.345317	0.442746	0.00784051
PLA2G4A	0.0371615	0.0733021	0.025413	0.000579591	0.00247706	-0.0314109	0.34466	0.518939	-0.0115815	0.119575	0.194241	0.0175723
PLC	2.30109e-05	0.000103262	-0.0383314	0.0432716	0.0780628	-0.0136094	1.09917e-05	9.17675e-05	0.0395753	0.133748	0.210594	0.0124328
PON3	7.74719e-33	1.39062e-30	0.104225	0.934111	0.952687	0.000560966	2.49774e-13	1.28098e-11	-0.0655145	1.96392e-06	3.54131e-05	-0.0394101
PPIB	0.555338	0.626938	0.00548884	0.00384195	0.010692	-0.0199312	0.995837	0.995837	-4.83005e-05	0.088428	0.152623	0.014504
PPP1R2	0.415749	0.504237	0.00777597	0.00372919	0.0105416	-0.0204525	0.782202	0.869383	0.00263027	0.2484	0.339911	0.0100569
PRELP	0.00159647	0.0046596	-0.0296527	0.137028	0.195989	-0.0103648	0.0138729	0.0377302	0.0230428	0.0473872	0.095039	0.0170247
PRSS27	0.124746	0.195526	0.0138602	0.000142107	0.000895023	-0.0253133	0.577238	0.729678	-0.00501392	0.0453522	0.0919856	0.0164717
PRSS8	8.21893e-12	1.55294e-10	-0.0634617	0.0187988	0.0396987	-0.0163744	2.70232e-07	3.34529e-06	0.0478743	0.000181849	0.0012361	0.0320572
PRTN3	0.625929	0.683005	-0.00523524	0.44521	0.536343	0.00610763	0.322868	0.495341	-0.0106308	0.324277	0.421796	0.00975911
PSGL.1	7.50415e-05	0.000302695	-0.0364816	0.000265299	0.00144307	-0.0248861	0.000261898	0.00130585	0.0335092	0.000906667	0.00422719	0.027927
PSP.D	0.0354092	0.0702314	-0.0228055	0.373813	0.464356	-0.00713751	0.345478	0.518939	0.0102281	0.0467371	0.094262	0.0197464
PTPN6	0.117056	0.186328	0.0179095	0.000185344	0.00110191	-0.0319216	0.78858	0.873766	-0.00306873	0.105531	0.174589	0.017085
PTPRF	0.0167055	0.0361281	0.0220831	0.387086	0.475904	0.00594274	0.413561	0.571033	-0.00754238	0.0153198	0.0407392	-0.0205183
PTX3	0.02453	0.0506108	0.0205578	0.588157	0.666083	0.00366956	0.0485252	0.107534	-0.017962	0.451151	0.532773	-0.00629269
QDPR	0.760564	0.807818	0.00273774	2.08104e-06	2.89913e-05	-0.0313062	0.804495	0.885932	0.00221396	0.00123478	0.00553789	0.0263786
RAGE	0.179356	0.26607	0.0121622	0.731649	0.784066	0.00230003	0.364593	0.536184	-0.00817849	0.445725	0.531047	-0.00630256
RARRES2	1.2361e-07	9.64694e-07	-0.0478664	0.00209381	0.00665201	-0.0207442	2.8962e-05	0.000213874	0.0377821	0.000190518	0.00126659	0.0309106
REG4	0.37726	0.471904	0.00814814	0.794698	0.839108	0.00177751	0.0619756	0.13304	-0.0171318	0.393252	0.481834	0.00718606
RELT	0.0835138	0.144142	-0.0160324	0.0415145	0.0756534	-0.0140293	0.0314008	0.075657	0.0198809	0.229384	0.321676	0.010217
REN	1.02261e-07	8.15813e-07	-0.0481295	0.0332954	0.0632437	-0.0143604	3.54143e-10	1.01065e-08	0.0562581	0.448103	0.531047	0.0063165
RETN	0.00109413	0.00330077	-0.0292465	0.552013	0.643418	0.00395707	0.0864241	0.171416	0.0153159	0.221337	0.312835	0.0100088
RNASE3	0.358732	0.45507	-0.00927591	0.378189	0.466921	-0.00659132	0.710431	0.824998	0.00373671	0.187379	0.276827	0.0121495
ROBO1	9.68634e-05	0.000369936	-0.0364086	0.0173588	0.037094	-0.0167371	0.00782789	0.0238154	0.0250052	0.00111883	0.00508428	0.0282039
ROR1	0.999834	0.999834	1.89373e-06	0.0688729	0.112301	-0.0122604	0.399601	0.560377	0.00764368	0.578022	0.640462	0.0046253
RTN4R	1.85739e-21	9.52574e-20	-0.103383	0.00502571	0.012796	-0.0232086	2.46016e-13	1.28098e-11	0.0802106	4.5346e-06	6.78301e-05	0.0465413
SCARF1	0.376367	0.471904	0.00799716	0.0151789	0.0330257	-0.0162856	0.676243	0.813565	-0.00376792	0.145489	0.223208	0.0120626
SCF	8.43689e-09	7.97064e-08	0.053178	0.126183	0.182813	0.0105611	0.012938	0.0357287	-0.02306	1.41203e-06	2.81621e-05	-0.0407577
SCGB3A1	0.0198076	0.0413425	0.0223028	0.458521	0.550531	-0.00533588	0.710249	0.824998	0.00357652	0.020227	0.0500792	-0.0205631
SCGB3A2	3.67878e-05	0.000155374	0.0387362	0.0373243	0.0697886	0.014515	0.000278123	0.00136775	-0.0341248	0.0262088	0.062311	-0.0191911
SDC4	0.0921327	0.155285	0.0152714	0.00304113	0.00880455	-0.0200297	0.825761	0.898328	-0.00200016	0.418028	0.507	0.00675872
SELE	1.84439e-12	3.67854e-11	-0.0632902	1.68722e-05	0.000163706	-0.0289149	1.18309e-07	1.76971e-06	0.0476695	5.98856e-08	1.95445e-06	0.0446455
SELP	0.929385	0.958762	0.000812747	5.03687e-05	0.000369028	-0.0273623	0.371475	0.538294	0.00815013	0.0271408	0.0632698	0.0184248
SEMA3F	1.02812e-08	9.30667e-08	-0.051054	0.000924083	0.00372748	-0.0220225	3.19491e-08	5.21352e-07	0.0491281	0.00337746	0.0123725	0.0240361
SEMA7A	0.000277576	0.000940092	-0.0328357	0.000274863	0.00147277	-0.0244227	0.319611	0.492448	0.00900935	4.19042e-09	2.50628e-07	0.0483096
SERPINA12	0.117817	0.186328	-0.0148407	0.00300903	0.00878246	-0.0209815	0.00968121	0.0278044	0.0245371	0.194291	0.283539	0.0113308
SERPINB6	0.750233	0.801589	0.00298114	0.00983652	0.0229306	-0.018065	0.834176	0.900502	0.00195149	0.126785	0.202292	0.0131465
SERPINB8	0.521886	0.600504	0.0104838	0.0726933	0.116504	-0.0219826	0.872205	0.920798	0.00262136	0.555426	0.625072	0.00888141
SHPS.1	0.19542	0.28175	-0.0117053	0.575282	0.655638	-0.00375099	0.0386484	0.0889408	0.0185781	0.707019	0.762222	-0.00309657
SIGLEC7	5.75843e-08	4.92209e-07	-0.0491402	0.00110356	0.00430627	-0.0220082	0.000312906	0.00151802	0.0326814	3.25027e-06	5.52431e-05	0.0385482
SIRPB1	0.0126916	0.0282999	-0.0233943	0.520679	0.610862	-0.00448931	0.607709	0.752302	0.00480326	0.00714017	0.0228868	0.0231119
SLAMF7	0.00723417	0.01743	-0.0274942	0.833869	0.872808	-0.00158218	0.364508	0.536184	0.00921665	0.0294402	0.067453	0.019896
SNAP23	0.972356	0.983857	-0.000332562	0.00782177	0.0187201	-0.0188431	0.494232	0.654721	0.00653024	0.147623	0.225517	0.0126655
SNAP29	0.32445	0.423555	0.00941286	0.00220124	0.00681244	-0.0216735	0.87963	0.921194	-0.00144404	0.117314	0.193191	0.0137132
SOD2	0.475279	0.561268	-0.00647269	0.000469575	0.0020812	-0.023372	0.0558035	0.120683	0.0172445	0.12635	0.202292	0.0126332
SORT1	0.50613	0.586354	0.00594949	1.93968e-10	1.39269e-08	-0.041579	0.245597	0.403754	0.0103406	0.00185576	0.00757066	0.0253214
SOST	0.0410961	0.0801821	-0.018848	0.00408427	0.011108	-0.0195819	0.0087958	0.0256723	0.0240458	0.0865737	0.150145	0.01443
SPINK1	0.611253	0.673129	0.00469137	0.243903	0.323104	-0.00799102	0.0263981	0.0665379	-0.0204149	0.00497396	0.0171697	0.0237097
SPINK5	0.709631	0.765038	0.00345674	0.140351	0.199154	-0.0101669	0.601339	0.746992	-0.00483979	0.174371	0.261921	0.0115572
SPINT1	0.00766373	0.0182204	-0.024278	0.00492436	0.0127183	-0.0190238	0.0105885	0.0301687	0.0232264	0.0159919	0.0422138	0.0201248
SPINT2	0.319709	0.420423	0.00953088	0.000404053	0.00185968	-0.0250804	0.380458	0.545352	-0.00838325	0.00630195	0.020756	0.0239394
SPON2	5.18408e-09	5.31738e-08	-0.0526337	0.117784	0.175454	-0.0105446	4.38227e-06	4.11162e-05	0.0413822	0.00835926	0.0258705	0.0218779
SRC	0.975152	0.983857	0.000280704	0.210684	0.286051	0.00834322	0.885462	0.921394	0.0012924	0.227213	0.31988	-0.00992096
SSC4D	4.52442e-14	1.19031e-12	-0.0718279	0.0400356	0.0736853	-0.0147304	6.90008e-14	4.95426e-12	0.0710061	0.076581	0.139556	0.0156633
ST2	0.0431961	0.0829273	-0.0195229	0.0554412	0.0947781	-0.0136766	0.0931995	0.182834	0.0161987	0.0540182	0.103703	0.0170397
STIP1	0.000848602	0.00264911	0.0422135	0.000313282	0.00158406	-0.0338584	0.0110769	0.0312646	-0.0320228	0.0418459	0.0870827	0.0236356
STK4	0.265735	0.359996	0.0104588	0.189455	0.261594	-0.00912411	0.83959	0.902433	-0.00189457	0.948296	0.964414	0.000556069
SUMF2	0.0382051	0.0749488	-0.0186501	7.81892e-07	1.33666e-05	-0.0326674	0.00085561	0.00337543	0.0297981	0.00851128	0.0261158	0.0215743
t.PA	5.80799e-06	2.97867e-05	-0.0418742	0.0816206	0.127955	-0.0119777	2.91917e-05	0.000213874	0.0384409	0.0673611	0.126611	0.0154813
TF	0.0182866	0.0389998	0.0219999	0.283081	0.367271	-0.00741717	0.389716	0.552997	-0.00799667	0.438042	0.525927	-0.00660573
TFF2	0.0115884	0.0262689	-0.0231324	0.0511445	0.0895652	-0.013237	0.0266893	0.0665379	0.0202265	0.05303	0.102858	0.0161845
TFF3	0.507956	0.586354	-0.00622771	0.144378	0.203261	-0.0101572	0.813589	0.887777	-0.0022065	0.0296278	0.067453	0.0186074
TFPI	0.00479075	0.012241	0.0251563	5.47819e-09	2.45834e-07	-0.0381506	0.338152	0.512222	0.00851678	0.582203	0.64311	0.00448063
TGM2	0.137327	0.212502	0.014497	0.690019	0.752938	-0.00288178	0.0195996	0.0506206	-0.0226455	0.215995	0.307707	0.0110131
THBS2	2.40665e-18	9.59984e-17	-0.0764686	0.211151	0.286051	-0.00830949	1.28406e-08	2.30488e-07	0.0503163	2.18866e-05	0.000253461	0.0345697
THOP1	0.204915	0.294258	-0.0114063	7.45395e-05	0.000486539	-0.0262494	0.396733	0.558538	0.00759386	0.000230818	0.00147971	0.0300986
THPO	0.00480774	0.012241	0.0252747	0.000454187	0.00206396	-0.0232251	0.9095	0.938249	-0.00101717	0.898864	0.927276	-0.00104197
TIE2	0.00519838	0.0128705	-0.0248415	0.00934753	0.0219331	-0.0171044	0.02667	0.0665379	0.0196341	0.00581889	0.0193424	0.0223621
TIMP4	0.00292679	0.00790013	-0.0278032	0.757715	0.80718	0.00214007	0.00494495	0.0158503	0.0261309	0.959952	0.973511	-0.000428675
TINAGL1	0.0436181	0.083292	-0.0185521	0.83634	0.872808	-0.00140757	0.311508	0.485804	0.00927386	0.201808	0.292133	0.0107134
TLT.2	0.0526597	0.0984626	-0.0175749	0.112418	0.168159	-0.010661	0.624452	0.770372	0.00442165	0.0038389	0.0135114	0.0238445
TM	0.149029	0.226701	-0.0131443	0.0127088	0.0292465	-0.0167738	0.0802184	0.162703	0.0158597	0.0897502	0.154164	0.0140932
TMSB10	0.546557	0.618971	-0.00565154	0.0197109	0.0411407	-0.01621	0.246301	0.403754	0.0108052	0.19639	0.285442	0.0110821
TNF.R1	6.5824e-08	5.49554e-07	-0.0487535	0.0289596	0.0558951	-0.0147122	7.65184e-05	0.000499457	0.0356672	0.000749489	0.00368584	0.0278774
TNF.R2	9.56804e-08	7.80665e-07	-0.047996	0.126798	0.182813	-0.0102596	0.000357091	0.00170927	0.0321188	0.00147993	0.0063727	0.0262115
TNFRSF10A	8.31346e-11	1.35661e-09	-0.0663803	0.617375	0.688373	-0.00381461	1.4354e-06	1.56154e-05	0.0495111	0.025465	0.0613552	0.0207808
TNFRSF10C	0.0184679	0.0389998	-0.0211485	0.680691	0.745025	-0.00273908	0.286011	0.457586	0.00953964	0.0789255	0.142383	0.0143757
TNFRSF11A	1.11418e-10	1.7391e-09	-0.057703	0.143148	0.202324	-0.00982508	4.46666e-06	4.11162e-05	0.041152	0.00133213	0.00583211	0.0264653
TNFRSF13B	0.00400001	0.0105589	-0.0260682	0.870773	0.896868	-0.00109348	0.113477	0.213289	0.0143003	0.119242	0.194241	0.0128965
TNFRSF14	0.0926064	0.155354	-0.0151706	0.00212321	0.00668625	-0.0204659	0.109092	0.206127	0.0143767	0.0094237	0.0281926	0.0213011
TNFSF13B	7.2596e-05	0.000296159	-0.0366318	0.534544	0.625086	-0.00426685	0.0035903	0.0124819	0.0268087	0.0940655	0.15929	0.0141426
TPP1	0.00408332	0.0107001	-0.0262321	1.4944e-07	3.15582e-06	-0.035423	0.00875752	0.0256723	0.0239062	5.79348e-06	7.99946e-05	0.0378152
TR	0.000188749	0.000677607	-0.0348961	0.492988	0.584101	0.00476474	0.146171	0.267731	0.0135644	0.0518788	0.10122	0.0166079
TR.AP	0.0617745	0.113148	-0.0171037	6.92883e-06	7.107e-05	-0.0302935	0.136388	0.253696	0.0135701	4.50665e-05	0.000449413	0.0338696
TRAIL.R2	6.38328e-10	8.33834e-09	-0.0560396	0.339265	0.422903	-0.00649484	3.69073e-05	0.000254802	0.0375162	0.00265755	0.0101496	0.0250998
TSHB	0.401485	0.488587	-0.00770423	0.665069	0.730152	-0.00294256	0.0930783	0.182834	-0.015342	0.00184868	0.00757066	0.0259972
TXNDC5	0.44654	0.537946	0.00844794	7.60181e-06	7.5807e-05	-0.036517	0.337098	0.512222	0.0106049	0.0838164	0.147666	0.0174871
TYMP	0.576942	0.643237	0.00527934	0.00116174	0.00448456	-0.0226676	0.356562	0.531193	0.0086845	0.312163	0.4105	0.00872188
TYRO3	8.89714e-05	0.000350997	-0.0352098	0.0808633	0.127324	-0.0116565	0.00718274	0.0224227	0.0241134	0.00550433	0.0185663	0.0228086
U.PAR	0.000235885	0.000806501	-0.0343124	0.120133	0.176753	-0.0107073	0.0938744	0.183157	0.0155179	0.000494004	0.00290734	0.0295534
uPA	0.186693	0.273562	-0.0120153	0.0046553	0.0121736	-0.0190185	0.00426122	0.0141646	0.0258101	0.526182	0.597782	0.00525555
USP8	0.754017	0.803241	-0.0047727	0.00294274	0.00865936	-0.0334173	0.7705	0.867114	0.00442361	0.0147644	0.0398528	0.0338029
VCAN	0.0284294	0.0576619	0.0201529	0.00690005	0.016625	-0.0183712	0.4101	0.570643	-0.00755265	0.492992	0.565445	0.00575927
VEGFD	0.101268	0.165252	0.0151745	0.194822	0.267973	0.00888719	0.00227525	0.00842075	-0.028069	0.637974	0.699623	0.00397747
VSIG2	0.0663567	0.117931	-0.0165389	0.00454522	0.011998	-0.0188859	0.106816	0.202893	0.0144665	0.0105182	0.0299686	0.0209967
VSIG4	7.76319e-06	3.81779e-05	-0.0404933	0.565453	0.652432	-0.00389582	0.19434	0.33113	0.0118044	8.71034e-05	0.000762686	0.032641
vWF	1.87374e-06	1.06773e-05	-0.0428262	0.000300436	0.00156314	-0.0241194	3.60426e-07	4.3131e-06	0.0454245	0.00865024	0.0263173	0.0216031
WFIKKN2	1.03696e-08	9.30667e-08	0.0517982	0.0317056	0.060868	-0.0145924	0.000591958	0.00252992	-0.0312491	0.473934	0.550469	-0.00601087
XCL1	1.62605e-05	7.48401e-05	-0.0389175	0.718252	0.772014	-0.00242581	0.000436033	0.0019567	0.0316796	0.240486	0.33463	0.00972253
XG	0.188285	0.274774	0.0156478	0.273718	0.35863	-0.00967762	0.753183	0.852974	0.00373397	0.373469	0.465539	-0.00971063

## Sheet: S. Table 5D
S. Table 5D. Associations between omics biomarkers and archetype-scores tested by linear regression: targeted metabolomics Biocrates panel.
Metabolite	A: p-value	A: q-value	A: estimate	B: p-value	B: q-value	B: estimate	C: p-value	C: q-value	C: estimate	D: p-value	D: q-value	D: estimate
C0	0.0452946	0.057341	-0.0178965	0.0629889	0.0832853	-0.0123028	4.03296e-05	0.000266624	0.0363785	0.452199	0.549099	-0.00613701
C10	0.0883284	0.10407	0.0151555	0.112579	0.140424	-0.0104433	0.25612	0.342453	-0.0100593	0.510908	0.601961	0.00533687
C10.1	0.0685087	0.0831892	0.0160445	0.120014	0.147233	-0.0101368	0.732346	0.80831	-0.00300223	0.717091	0.797513	-0.00291412
C10.2	0.363582	0.386306	0.00802178	0.0795489	0.104026	-0.011447	0.545526	0.642749	0.00531416	0.815078	0.881766	-0.00188393
C12	0.0266262	0.0356014	0.0198207	0.0181574	0.0273511	-0.0156267	0.69262	0.784969	-0.00352431	0.933465	0.954796	-0.000681947
C14.2	0.000798507	0.00118778	0.0299158	0.0289602	0.0425465	-0.0144513	0.740871	0.808841	-0.00294848	0.124472	0.197495	-0.0125391
C16	0.180346	0.204393	0.0120074	2.35696e-05	6.52275e-05	-0.0278889	0.530396	0.631171	0.00560103	0.208032	0.294713	0.0102929
C16.1	0.276235	0.298836	0.00984791	0.00204776	0.003868	-0.0205778	0.209811	0.293735	0.0112909	0.946773	0.954796	-0.000550963
C18	0.000157954	0.000247323	0.0335456	0.000216468	0.000507056	-0.0243093	0.00923875	0.025513	-0.023069	0.0894158	0.147784	0.0138088
C18.1	0.0278807	0.0368645	0.0196512	0.0466057	0.0644893	-0.0131637	0.783867	0.825516	-0.0024443	0.619571	0.715815	-0.00405306
C2	0.507655	0.53461	0.00598238	0.00900762	0.0139209	-0.0174149	0.236565	0.323578	0.0106372	0.921835	0.953899	0.000808283
C3	0.0022909	0.00324544	-0.0271049	0.0055786	0.00909388	-0.0182396	0.000978196	0.00415733	0.0291548	0.0454719	0.100207	0.0162448
C4	0.0408692	0.0528634	-0.0181991	0.0923826	0.119271	-0.0110896	0.06635	0.12337	0.0162728	0.108076	0.176179	0.0130513
C6..C4.1.DC.	0.0819638	0.0981219	-0.0155192	0.113283	0.140424	-0.010458	0.0766096	0.138129	0.0157278	0.206595	0.294713	0.0102831
C7.DC	7.1418e-06	1.3075e-05	0.0395949	0.0459188	0.0642863	-0.0131013	0.22688	0.313939	-0.0106792	0.0500642	0.104167	-0.015851
C8	0.151735	0.17362	0.012721	0.15039	0.178964	-0.00944499	0.570105	0.665122	-0.00502045	0.830149	0.889979	0.00173754
C8.1	1.06536e-05	1.86438e-05	-0.0389247	0.537924	0.576694	-0.00405583	0.00230399	0.00806398	0.0269166	0.0467199	0.101085	0.0161205
Arg	0.00153633	0.00220269	0.028371	0.0371959	0.0533291	-0.0138372	0.998418	0.998418	-1.77459e-05	0.0759261	0.129074	-0.014533
Gln	8.11479e-06	1.46312e-05	0.040115	0.858351	0.87928	0.00119555	0.13377	0.218064	-0.0135018	0.0007056	0.00441928	-0.0278568
Gly	1.61845e-06	3.1573e-06	0.0430812	0.00170503	0.0033262	0.02095	0.000310138	0.00153777	-0.032365	0.000111782	0.00147801	-0.0317418
His	5.67321e-05	9.24812e-05	0.0363087	0.20991	0.244895	-0.00841035	0.733592	0.80831	-0.00307286	0.00257342	0.0117784	-0.0248581
Met	0.575284	0.600516	-0.00501534	0.0288591	0.0425465	-0.0144546	0.0128274	0.0313393	0.0221319	0.746945	0.815943	-0.00263464
Orn	0.255606	0.279056	0.0100846	0.635151	0.668876	0.00311603	0.797768	0.825516	-0.00226389	0.175911	0.268378	-0.0109487
Phe	5.53988e-05	9.15619e-05	-0.0358051	0.00451507	0.00778685	-0.0187165	1.20301e-07	2.58046e-06	0.0466106	0.326877	0.422808	0.00798384
Pro	0.196567	0.220675	-0.0114025	0.138075	0.165969	-0.00968851	0.0453599	0.0899638	0.0175782	0.660306	0.753772	0.00354123
Ser	0.000603277	0.000920384	0.0311009	0.217184	0.249787	0.00830965	0.123148	0.206402	-0.0139616	0.00206927	0.00997036	-0.0254923
Thr	0.060824	0.0746192	0.0167939	0.439631	0.479964	0.00512827	0.502558	0.604085	-0.00598565	0.0507705	0.104167	-0.0159585
Trp	0.956871	0.96498	0.000488385	0.00677529	0.0108954	-0.0180497	0.00371162	0.0119374	0.026012	0.3061	0.409279	-0.0084268
Tyr	2.46508e-09	5.98662e-09	-0.0524284	0.00320568	0.00569367	-0.0193525	1.77756e-12	2.11529e-10	0.0614127	0.197035	0.289471	0.0104655
Val	4.82416e-06	8.96992e-06	-0.0407432	0.00467854	0.00795351	-0.0187345	0.00955137	0.025513	0.0231042	7.36716e-06	0.000219173	0.0364444
xLeu	1.14994e-06	2.28072e-06	-0.0433295	0.00194124	0.00372592	-0.0205291	0.00366393	0.0119374	0.025905	2.89809e-06	0.000114958	0.0380313
lysoPC.a.C16.0	6.40404e-14	3.17533e-13	0.0658838	0.00877993	0.0137475	-0.0173276	0.000204493	0.00110612	-0.0329537	0.054739	0.110406	-0.0156722
lysoPC.a.C18.0	1.37342e-14	7.78274e-14	0.0676229	0.0627458	0.0832853	-0.0123305	0.000176735	0.0010015	-0.0333053	0.00682428	0.0246088	-0.0220629
lysoPC.a.C18.1	4.59795e-19	1.09431e-17	0.0779266	0.871891	0.87928	-0.00107115	4.31146e-09	1.71021e-07	-0.051852	0.00209461	0.00997036	-0.0251048
lysoPC.a.C18.2	9.80629e-24	3.88983e-22	0.0866617	0.699073	0.729734	0.00255484	1.79153e-10	1.06596e-08	-0.0559234	3.70228e-05	0.000734285	-0.033408
lysoPC.a.C20.4	2.46241e-08	5.52881e-08	0.0493248	0.257859	0.29224	0.00748345	6.6493e-06	9.89083e-05	-0.0398187	0.0361183	0.0826554	-0.0170643
PC.aa.C30.0	0.231732	0.257721	0.0108413	3.35594e-12	4.99195e-11	-0.0459567	0.24544	0.331901	0.0104829	0.00278441	0.0118338	0.0246635
PC.aa.C32.0	0.000708707	0.00106755	0.0305381	2.91297e-14	8.66607e-13	-0.049937	0.673116	0.770201	0.00380255	0.0584502	0.115588	0.0156079
PC.aa.C32.1	0.00689845	0.00943581	-0.0246873	6.16344e-11	6.66772e-10	-0.0436872	0.00228705	0.00806398	0.0277286	8.92531e-07	5.31056e-05	0.0407181
PC.aa.C32.2	0.0418594	0.053562	0.0184499	9.89929e-13	2.29234e-11	-0.047091	0.440299	0.54016	0.00697413	0.00866393	0.0271318	0.0216876
PC.aa.C32.3	0.000208142	0.000321675	0.0335541	3.18988e-07	1.45998e-06	-0.0340786	0.97466	0.986959	0.00028745	0.978094	0.978094	0.000227658
PC.aa.C34.1	0.112646	0.130144	0.0145818	3.38987e-16	2.01697e-14	-0.0542908	0.274302	0.358702	0.0100084	0.000372239	0.00340742	0.0297334
PC.aa.C34.2	4.58368e-05	7.6825e-05	0.0368374	7.44355e-16	2.95261e-14	-0.053042	0.728389	0.80831	0.00314247	0.114635	0.184345	0.0130691
PC.aa.C34.3	0.0293995	0.0384455	0.0197179	9.5681e-11	9.48837e-10	-0.042819	0.795757	0.825516	0.00233663	0.0118004	0.0334344	0.0207802
PC.aa.C34.4	0.238562	0.26286	0.0108377	8.66113e-08	4.48119e-07	-0.0360854	0.978665	0.986959	0.000244937	0.00278305	0.0118338	0.0250185
PC.aa.C36.0	5.28384e-13	2.09592e-12	0.0630708	1.91014e-07	9.09226e-07	-0.0339666	0.0999032	0.174831	-0.0145583	0.0717875	0.126407	-0.0145926
PC.aa.C36.1	0.585852	0.606229	0.00502439	1.1558e-12	2.29234e-11	-0.0476934	0.070414	0.128912	0.0165928	0.00183833	0.00994371	0.0261164
PC.aa.C36.2	0.00298175	0.00417445	0.02707	3.17531e-12	4.99195e-11	-0.0463799	0.347879	0.4404	0.00854237	0.195827	0.289471	0.0107814
PC.aa.C36.3	0.0824554	0.0981219	0.0159128	5.8269e-12	7.70445e-11	-0.0459732	0.113643	0.193193	0.0144345	0.061046	0.115588	0.0156525
PC.aa.C36.4	0.057035	0.0706996	0.017509	1.31421e-07	6.51631e-07	-0.0356302	0.791806	0.825516	0.00242082	0.0611938	0.115588	0.0157108
PC.aa.C36.5	0.0153644	0.0207768	0.0215483	1.21493e-05	3.80466e-05	-0.0286532	0.199472	0.282585	-0.0113733	0.0227466	0.0552418	0.0184744
PC.aa.C36.6	1.88308e-05	3.24764e-05	0.0382307	7.58621e-07	3.22414e-06	-0.0326364	0.161338	0.246144	-0.0125304	0.399016	0.494614	0.00691571
PC.aa.C38.0	7.48645e-13	2.69966e-12	0.0622493	9.50803e-05	0.000245969	-0.0253875	0.136917	0.220178	-0.0130745	0.00300942	0.0121007	-0.0238383
PC.aa.C38.3	0.0542989	0.0680165	-0.0176379	2.23632e-08	1.40064e-07	-0.0375742	1.34396e-05	0.000145392	0.0395092	0.0592928	0.115588	0.015767
PC.aa.C38.4	0.848261	0.862761	0.00178293	0.00021731	0.000507056	-0.025381	0.102312	0.176451	0.0151423	0.318347	0.4163	0.00847811
PC.aa.C38.5	9.0515e-05	0.000145558	0.035919	4.00629e-07	1.76574e-06	-0.0342944	0.152049	0.236795	-0.013144	0.171228	0.264626	0.0115041
PC.aa.C38.6	7.42085e-08	1.63534e-07	0.0478434	6.82152e-09	5.41174e-08	-0.0380733	0.654485	0.756153	-0.00400116	0.47937	0.576212	-0.00579288
PC.aa.C40.1	3.83817e-13	1.57497e-12	0.0634502	0.130019	0.157881	-0.00996173	4.00789e-05	0.000266624	-0.0361711	0.0318749	0.0743747	-0.0173887
PC.aa.C40.2	5.65325e-12	1.77036e-11	0.0605845	0.0932115	0.119271	-0.0110954	0.000300672	0.00153777	-0.0320278	0.0313122	0.0743747	-0.0175286
PC.aa.C40.3	8.98699e-14	4.27781e-13	0.0655836	0.0428445	0.0606963	-0.0134198	0.000544415	0.00239946	-0.0307414	0.00843271	0.0271214	-0.0214926
PC.aa.C40.4	0.994891	0.994891	-5.92797e-05	1.54562e-05	4.48608e-05	-0.0294232	0.173879	0.261919	0.0125263	0.0439783	0.0987438	0.0169862
PC.aa.C40.5	0.840017	0.861741	0.00187857	3.03878e-08	1.72198e-07	-0.0377457	0.13081	0.2162	0.013987	0.00965272	0.0287168	0.021916
PC.aa.C40.6	0.324904	0.34832	0.00897466	3.18381e-08	1.72215e-07	-0.0369369	0.00314487	0.0106926	0.0267321	0.879827	0.918416	0.00125757
PC.aa.C42.0	4.36364e-16	3.24546e-15	0.0709937	0.868925	0.87928	-0.00109112	2.47777e-05	0.00021061	-0.037279	5.42405e-05	0.000922089	-0.0327104
PC.aa.C42.1	5.93511e-17	6.42071e-16	0.0727756	0.361705	0.400183	-0.00601233	2.96233e-05	0.000235011	-0.0368226	0.000205277	0.0024428	-0.0300259
PC.aa.C42.4	2.43478e-10	6.58498e-10	0.0572122	0.000809091	0.00166003	-0.0226242	0.00653424	0.0189652	-0.0247445	0.236214	0.3307	-0.00989385
PC.aa.C42.5	0.000868851	0.00127646	0.0296969	3.07899e-06	1.1103e-05	-0.0306787	0.773913	0.825516	-0.00256022	0.665093	0.753772	0.00353458
PC.aa.C42.6	0.000135987	0.000215766	0.0347851	0.000571767	0.0012371	-0.0232627	0.331729	0.42447	-0.00885162	0.747377	0.815943	-0.00269187
PC.ae.C30.0	6.41667e-07	1.36354e-06	0.0437092	1.66424e-05	4.71534e-05	-0.028037	0.0498161	0.0971822	-0.0172701	0.846042	0.891969	0.00156829
PC.ae.C30.2	9.434e-07	1.9356e-06	0.0435387	1.99475e-06	7.65725e-06	-0.0312556	0.835269	0.856871	-0.00185362	0.200364	0.290771	-0.0104516
PC.ae.C32.1	2.03786e-11	5.91475e-11	0.0588864	0.000169018	0.000410473	-0.0247121	0.0279041	0.0592962	-0.0194954	0.0699665	0.126152	-0.014729
PC.ae.C32.2	2.78701e-13	1.27559e-12	0.0645069	0.0010282	0.00203927	-0.0217697	0.144015	0.228504	-0.0130733	0.000273303	0.00281064	-0.0297212
PC.ae.C34.0	3.48041e-05	5.9167e-05	0.0370447	1.90586e-08	1.3341e-07	-0.0370369	0.187999	0.276196	-0.0117918	0.151384	0.237035	0.0117713
PC.ae.C34.1	3.52639e-06	6.66097e-06	0.0411437	2.11687e-08	1.39949e-07	-0.0366568	0.193243	0.280438	-0.0115703	0.385978	0.483489	0.00706565
PC.ae.C34.2	2.47391e-16	2.10282e-15	0.071238	2.87078e-05	7.76415e-05	-0.0273688	0.00445567	0.0139533	-0.0251111	0.0201021	0.0498365	-0.0188206
PC.ae.C34.3	7.49319e-24	3.88983e-22	0.0870418	0.00770506	0.0122254	-0.0176027	2.00982e-05	0.000183976	-0.0377467	9.04302e-05	0.00134515	-0.0317837
PC.ae.C36.0	2.86773e-12	9.47945e-12	0.0621582	2.84427e-08	1.69234e-07	-0.0367848	0.0272422	0.0589422	-0.0198615	0.500962	0.596145	-0.00555447
PC.ae.C36.1	2.20268e-09	5.46082e-09	0.0532854	9.04259e-09	6.72543e-08	-0.0379242	0.0394048	0.0794774	-0.0184666	0.708782	0.795709	0.00307187
PC.ae.C36.2	7.77116e-16	5.1376e-15	0.0707814	0.00010216	0.000253271	-0.0256924	0.000474814	0.00217319	-0.0311178	0.0863349	0.144702	-0.0140363
PC.ae.C36.3	2.97137e-13	1.3096e-12	0.0640148	1.05472e-05	3.39222e-05	-0.0289407	0.0313586	0.0654679	-0.0191191	0.049265	0.104167	-0.0160052
PC.ae.C36.4	9.19989e-07	1.92068e-06	0.0432896	9.79133e-05	0.000247908	-0.0255063	0.260228	0.344079	-0.00996419	0.333097	0.426221	-0.00784891
PC.ae.C36.5	3.53859e-12	1.13809e-11	0.0612106	0.000255583	0.000584892	-0.024105	0.0129044	0.0313393	-0.0221051	0.0648015	0.120162	-0.0150552
PC.ae.C38.0	6.38964e-15	3.80184e-14	0.0682395	2.45836e-06	9.14204e-06	-0.0309254	0.00142445	0.00546805	-0.0282819	0.264518	0.366018	-0.00909185
PC.ae.C38.1	0.00127092	0.00184439	0.0285678	0.160979	0.189668	-0.00922329	0.15322	0.236795	-0.0126419	0.406897	0.499182	-0.00672867
PC.ae.C38.2	1.52806e-12	5.19541e-12	0.0627097	1.5626e-06	6.41206e-06	-0.0318111	0.0140065	0.0333355	-0.0220214	0.277893	0.380107	-0.0089244
PC.ae.C38.3	1.03884e-05	1.8451e-05	0.0396469	0.000353586	0.0007792	-0.0238287	0.35517	0.444897	-0.00833076	0.362699	0.459161	-0.00751374
PC.ae.C38.4	1.63988e-07	3.5481e-07	0.0466408	0.0303807	0.044089	-0.0143841	0.00765066	0.0216769	-0.0238177	0.300669	0.406587	-0.0084855
PC.ae.C38.5	1.09606e-11	3.34439e-11	0.0594242	0.000678438	0.00141639	-0.0222606	0.0101666	0.0263004	-0.0226883	0.0727721	0.126407	-0.0145283
PC.ae.C38.6	3.97437e-14	2.0563e-13	0.0657539	1.32072e-05	4.02988e-05	-0.0284042	0.0638377	0.120582	-0.0163426	0.00905144	0.0276185	-0.0210618
PC.ae.C40.0	1.32428e-15	8.29417e-15	0.0710911	0.00253297	0.00463728	-0.0202517	0.0160269	0.037396	-0.0217555	0.000414534	0.00352354	-0.0291532
PC.ae.C40.1	1.99747e-22	5.94246e-21	0.0856071	8.67016e-06	2.94785e-05	-0.0296758	4.5665e-05	0.000271707	-0.036631	0.018994	0.0480912	-0.0193835
PC.ae.C40.2	1.50521e-11	4.47799e-11	0.0598352	0.00347745	0.00608553	-0.0194212	0.0535182	0.10272	-0.017292	0.00467171	0.0179333	-0.0231775
PC.ae.C40.3	7.14602e-16	5.00221e-15	0.0715415	0.0473099	0.0647112	-0.0132919	0.00157002	0.00583852	-0.0284407	0.000283426	0.00281064	-0.0298855
PC.ae.C40.4	3.63797e-13	1.54614e-12	0.0642641	0.218301	0.249787	-0.00819813	3.45465e-05	0.00025694	-0.036901	0.0189138	0.0480912	-0.0192389
PC.ae.C40.5	9.74253e-17	9.66134e-16	0.0724903	0.0524502	0.070927	-0.0128064	1.49285e-05	0.000148041	-0.0382639	0.00817735	0.0270307	-0.0214994
PC.ae.C40.6	4.18273e-17	4.97745e-16	0.072881	0.0124177	0.018945	-0.0163955	0.00126085	0.00500137	-0.0284097	0.000483107	0.00381167	-0.0281512
PC.ae.C42.0	8.97207e-10	2.32104e-09	0.0540889	0.46666	0.504842	-0.00481671	0.0166962	0.0382086	-0.0212668	0.000549609	0.00381167	-0.0280693
PC.ae.C42.1	2.6546e-11	7.52136e-11	0.0598609	0.00499794	0.00826049	-0.0188948	0.0196127	0.0432206	-0.0211493	0.0166731	0.044091	-0.0198737
PC.ae.C42.2	1.7711e-17	2.89117e-16	0.074854	0.00222722	0.00414124	-0.0203457	7.79431e-06	0.000103058	-0.0398678	0.0732946	0.126407	-0.014717
PC.ae.C42.3	1.6958e-25	2.018e-23	0.0894653	0.00491793	0.00824272	-0.0184669	7.7207e-08	2.29691e-06	-0.0471265	0.0030506	0.0121007	-0.0239691
PC.ae.C42.4	2.1866e-17	2.89117e-16	0.0736172	0.718361	0.743348	-0.00237377	1.30107e-07	2.58046e-06	-0.0462963	0.00195793	0.00997036	-0.025038
PC.ae.C42.5	7.40341e-13	2.69966e-12	0.0628762	0.606755	0.644677	0.00339868	1.32272e-05	0.000145392	-0.0384485	0.000575669	0.00381167	-0.027907
PC.ae.C44.3	1.02468e-12	3.58639e-12	0.063048	0.1001	0.126722	-0.0109441	0.00101881	0.00418063	-0.0293331	0.00528932	0.0196696	-0.0228368
PC.ae.C44.4	2.68986e-09	6.40187e-09	0.052497	0.932604	0.932604	0.000558996	0.000397162	0.00189049	-0.0313601	0.00740968	0.0259339	-0.0217619
PC.ae.C44.5	1.07966e-10	2.98791e-10	0.0569763	0.283985	0.318813	0.00709635	4.52347e-05	0.000271707	-0.0361514	0.000576555	0.00381167	-0.0279979
PC.ae.C44.6	1.37882e-17	2.73465e-16	0.0740137	0.363191	0.400183	0.00597992	2.41144e-07	4.09945e-06	-0.0452856	1.55657e-05	0.000370464	-0.0348049
SM..OH..C14.1	7.33864e-10	1.94066e-09	0.0540555	3.06555e-05	8.10668e-05	-0.0272683	0.17811	0.264939	-0.011914	0.0656345	0.120162	-0.0149138
SM..OH..C16.1	1.88188e-09	4.76476e-09	0.0535469	0.000623034	0.00132395	-0.0227573	0.319964	0.413867	-0.00893223	0.00764493	0.0259928	-0.0219016
SM..OH..C22.1	2.3934e-08	5.47721e-08	0.0490912	2.8912e-10	2.45752e-09	-0.0409192	0.453804	0.551048	-0.00662946	0.846996	0.891969	-0.00156476
SM..OH..C22.2	3.05627e-16	2.42464e-15	0.0708482	0.00101949	0.00203927	-0.021487	0.00964776	0.025513	-0.0228063	0.000957621	0.00542652	-0.0266235
SM..OH..C24.1	2.53676e-14	1.37216e-13	0.0668706	1.95696e-06	7.65725e-06	-0.0312758	0.0813946	0.144567	-0.0155153	0.013491	0.0373355	-0.0201304
SM.C16.0	2.10309e-17	2.89117e-16	0.0738287	6.54355e-06	2.29024e-05	-0.0295353	0.00543254	0.0165762	-0.0246111	0.0149709	0.0404895	-0.0197449
SM.C16.1	1.78065e-06	3.41771e-06	0.0427008	9.89127e-06	3.26961e-05	-0.0292695	0.750541	0.811949	-0.0028516	0.196777	0.289471	-0.0106012
SM.C18.0	0.10844	0.126514	0.0146995	4.55439e-11	5.41972e-10	-0.0440019	0.00574617	0.0170949	0.0251354	0.615906	0.715815	0.00419336
SM.C18.1	0.00444801	0.00615481	0.0257544	1.42774e-05	4.24754e-05	-0.0289691	0.198303	0.282585	0.0116213	0.309767	0.409581	-0.00840838
SM.C24.0	1.49683e-08	3.49261e-08	0.0498259	1.79446e-10	1.64262e-09	-0.0414137	0.376089	0.466193	-0.00783863	0.941589	0.954796	-0.00059466
SM.C24.1	1.75986e-16	1.61095e-15	0.071649	0.000282732	0.000634814	-0.0238113	0.0177662	0.0398902	-0.0209692	0.000869993	0.00517646	-0.0269329
SM.C26.1	6.80253e-13	2.6113e-12	0.0624816	0.00292775	0.00527882	-0.0194343	0.0109199	0.0276482	-0.0223847	0.0101126	0.0293511	-0.0207222
H1	1.09528e-06	2.20912e-06	-0.0440212	3.59808e-18	4.28172e-16	-0.0570736	0.0324359	0.0665496	-0.019362	4.34496e-56	5.1705e-54	0.120554

## Sheet: S. Table 5E
S. Table 5E. Associations between omics biomarkers and archetype-scores tested by linear regression: Metabolon untargeted metabolomics.
Metabolite	A: p-value	A: q-value	A: estimate	B: p-value	B: q-value	B: estimate	C: p-value	C: q-value	C: estimate	D: p-value	D: q-value	D: estimate
X1.5.anhydroglucitol..1.5.AG.	0.0623632	0.138714	0.0168648	0.00400097	0.0106861	0.0193267	0.0223932	0.0834342	0.0205519	1.64033e-12	1.30133e-10	-0.0567758
X1..1.enyl.oleoyl..GPE..P.18.1..	0.0126679	0.0376869	0.0231705	0.0191498	0.0376665	-0.0161553	0.568104	0.703368	-0.00526106	0.833916	0.910422	-0.00177294
X1..1.enyl.palmitoyl..GPE..P.16.0..	0.0757476	0.164482	0.015965	0.000414887	0.00173234	-0.0234719	0.562651	0.703217	-0.00518004	0.119912	0.250343	0.0126827
X1.arachidonoyl.GPE..20.4..	0.0311082	0.0787633	0.0195896	0.508988	0.588054	-0.00444132	0.000406991	0.00421147	-0.0318301	0.0422781	0.132397	0.0166527
X1.arachidonoyl.GPI..20.4..	0.159779	0.290285	-0.0127937	6.76758e-06	7.66993e-05	-0.0302281	0.0668139	0.172845	0.0165849	0.00129713	0.0096474	0.0264813
X1.linoleoyl.GPE..18.2..	1.87674e-05	0.00018611	0.0383072	0.0456577	0.0787431	-0.0133521	0.00133299	0.0102974	-0.0286568	0.654144	0.794318	0.0036602
X1.methylurate	0.530023	0.653603	-0.00593177	0.526824	0.605721	-0.00440377	0.226245	0.393039	0.0111755	0.922879	0.954979	-0.000824439
X1.oleoyl.GPE..18.1.	0.756419	0.801558	-0.00283386	0.011798	0.0252967	-0.0170503	0.234651	0.402746	-0.0107957	0.000198587	0.00205494	0.0306928
X1.palmitoyl.GPC..16.0.	0.0264813	0.0692588	0.0198271	0.25928	0.337206	-0.00749797	0.101916	0.222591	-0.0144823	0.792879	0.881706	0.00213312
X1.palmitoyl.GPE..16.0.	0.144201	0.263998	0.0132422	0.00537199	0.0129453	-0.0187119	0.115651	0.239347	-0.0141986	0.0167737	0.0643894	0.0196651
X1.stearoyl.GPE..18.0.	0.000887904	0.00451881	0.030049	1.27575e-05	0.00011678	-0.0290349	0.0866528	0.203352	-0.0154559	0.0800453	0.202668	0.0144266
X1.stearoyl.GPI..18.0.	0.715784	0.783915	-0.0033354	0.0351347	0.0643235	-0.0143507	0.0969963	0.215749	0.0151269	0.756412	0.858562	0.00258232
X10.heptadecenoate..17.1n7.	0.060174	0.135108	-0.0172074	0.000152639	0.000789742	-0.0256526	0.0336103	0.112666	0.0193435	0.00449565	0.0226922	0.0235626
X10.nonadecenoate..19.1n9.	0.349999	0.507878	-0.00852757	5.38201e-05	0.000354236	-0.0272205	0.257453	0.408922	0.010277	0.0019986	0.013213	0.0255064
X10.undecenoate..11.1n1.	0.468492	0.609295	0.00659365	0.00937409	0.0212479	-0.0175139	0.937086	0.943481	0.000714297	0.215762	0.3591	0.010212
X13.HODE...9.HODE	4.64592e-05	0.000394904	0.0364831	4.24524e-05	0.000288676	-0.0273579	0.164977	0.319105	-0.0124088	0.690998	0.822288	0.00326192
X15.methylpalmitate	0.434338	0.580744	0.00720234	0.000165555	0.000820876	-0.0256502	0.646163	0.765109	0.00420791	0.0879088	0.211336	0.014253
X16.hydroxypalmitate	0.397852	0.542054	0.00768676	7.7778e-06	8.04833e-05	-0.0300258	0.765546	0.833512	-0.00268958	0.00233729	0.0150345	0.0250472
X17.methylstearate	0.385529	0.539741	-0.00794957	0.00129065	0.00432639	-0.0217422	0.951511	0.951511	0.000554187	0.000430136	0.00379157	0.0291653
X2.aminobutyrate	6.14631e-06	7.69907e-05	0.0413196	0.0910364	0.148402	-0.0115434	0.00473049	0.0255876	-0.0257938	0.629488	0.781228	-0.0040292
X2.aminooctanoate	0.00186838	0.00823472	0.0278964	0.638726	0.710359	-0.00311526	0.044673	0.143678	-0.0179974	0.405907	0.561662	-0.00681764
X2.hydroxydecanoate	0.791493	0.828042	-0.00263421	0.108604	0.172319	-0.011317	0.740633	0.833066	0.00324662	0.230649	0.378583	0.0107149
X2.hydroxypalmitate	0.0139486	0.0402013	0.0222667	0.00550105	0.0130444	-0.0186645	0.212571	0.379265	-0.0112481	0.353825	0.501252	0.00763319
X2.hydroxystearate	0.00679967	0.0227933	0.024781	0.0033769	0.00948627	-0.0199259	0.0587339	0.162113	-0.0172388	0.137241	0.272194	0.0123687
X2.methylbutyrylcarnitine..C5.	0.0141257	0.0402013	-0.0220969	0.000158559	0.000802916	-0.0253854	0.000214601	0.00255375	0.0333299	0.0838965	0.206769	0.0142105
X2.piperidinone	0.996709	0.996709	3.71179e-05	0.413122	0.496581	-0.00546958	0.476675	0.646539	0.0063699	0.90928	0.945016	-0.000930437
X3..3.hydroxyphenyl.propionate	0.00809858	0.0267703	-0.0240141	0.00281445	0.00826962	-0.0200474	0.000260062	0.0028134	0.0329246	0.174996	0.315523	0.0111894
X3..4.hydroxyphenyl.lactate	0.000687475	0.00401537	-0.0305485	2.34992e-05	0.000180413	-0.0282037	4.2449e-07	3.36762e-05	0.0450518	0.0925994	0.213967	0.0137752
X3.carboxy.4.methyl.5.propyl.2.furanpropanoate..CMPF.	0.0165143	0.04624	0.0214717	0.0825655	0.135521	-0.0115637	0.844223	0.893	-0.00175403	0.315736	0.472611	-0.00817047
X3.hydroxybutyrate..BHBA.	0.0347469	0.0852553	0.0189336	0.462013	0.541671	-0.0049063	0.0153148	0.0639461	-0.0216204	0.352673	0.501252	0.00757204
X3.hydroxybutyrylcarnitine..1.	0.398569	0.542054	-0.00809246	0.00025637	0.00110938	-0.0257547	0.869446	0.901828	0.00156652	0.000214384	0.00212598	0.0323129
X3.hydroxydecanoate	0.451421	0.596879	0.00737613	0.00499464	0.0122549	-0.0195047	0.495444	0.658747	0.0067237	0.534127	0.698474	0.00541103
X3.hydroxyisobutyrate	0.681676	0.765277	0.00370526	0.00149421	0.00487154	-0.021262	0.882882	0.901828	0.0013254	0.0478066	0.140469	0.0162472
X3.indoxyl.sulfate	0.108169	0.214011	-0.0145803	0.00982181	0.0218793	-0.0174016	0.0286802	0.101879	0.0197334	0.135956	0.271912	0.0122845
X3.methoxytyrosine	0.521413	0.646335	0.00624386	0.692354	0.752421	-0.00284907	0.0464875	0.146032	0.0194004	0.00949087	0.0418301	-0.0227884
X3.methyl.2.oxobutyrate	4.28765e-05	0.000377948	-0.03706	6.84581e-07	1.6293e-05	-0.0334101	0.0483163	0.146178	0.0179049	1.13802e-10	6.7712e-09	0.0526393
X3.methyl.2.oxovalerate	8.16523e-07	1.61944e-05	-0.0444924	1.16409e-07	5.54108e-06	-0.035465	0.000514919	0.00490202	0.0313044	2.25684e-09	8.95213e-08	0.0487413
X3.methylhistidine	0.218028	0.368019	0.0113028	0.737931	0.794695	0.00224526	0.559067	0.703217	-0.00531915	0.319392	0.475096	-0.00824334
X4.acetamidobutanoate	0.0805635	0.169682	0.0157421	1.91508e-05	0.000151929	-0.0284934	0.265915	0.412739	0.00996087	0.732524	0.844153	0.00279959
X4.androsten.3beta.17beta.diol.disulfate..1..	0.289731	0.43921	0.00951515	0.0302421	0.0562314	-0.0144503	0.60909	0.735855	-0.00456915	0.243576	0.389068	0.00950445
X4.androsten.3beta.17beta.diol.disulfate..2..	0.658319	0.746095	0.00399735	0.131095	0.197472	-0.0101313	0.631788	0.755606	-0.00430367	0.202391	0.346541	0.0104412
X4.methyl.2.oxopentanoate	0.0102979	0.032983	-0.0234145	2.216e-06	3.2963e-05	-0.0319021	0.0592598	0.162113	0.0171423	3.45596e-06	6.85431e-05	0.0382316
X4.methylcatechol.sulfate	0.489301	0.615114	-0.00633504	0.254597	0.332935	-0.00774878	0.170305	0.321687	0.0124702	0.844889	0.913276	0.00163263
X4.vinylphenol.sulfate	0.17516	0.313444	0.0139632	0.393908	0.475889	0.00654648	0.109087	0.231981	-0.0157682	0.603644	0.764188	-0.00476864
X5.dodecenoate..12.1n7.	0.431311	0.579955	-0.0072191	0.110198	0.173689	-0.0108974	0.422163	0.591029	0.00732392	0.194497	0.338505	0.0108125
X5.oxoproline	5.27914e-06	7.69907e-05	0.0408033	0.788053	0.829639	-0.00180259	0.00260144	0.0167336	-0.026954	0.139313	0.27402	-0.0120993
X5alpha.androstan.3beta.17beta.diol.disulfate	0.00308764	0.0120469	0.0273009	0.67258	0.734284	-0.00285225	0.00134125	0.0102974	-0.0294957	0.550641	0.708393	0.0050102
X7.alpha.hydroxy.3.oxo.4.cholestenoate..7.Hoca.	0.105274	0.212333	-0.0146656	0.00430819	0.011107	-0.0191543	0.0193552	0.0755169	0.021055	0.119522	0.250343	0.0128026
acetylcarnitine	0.625917	0.730236	0.004435	0.00289128	0.00839176	-0.0200699	0.170027	0.321687	0.0124105	0.694569	0.822425	0.00324139
acisoga	0.610656	0.726681	-0.00457857	0.0382797	0.0691557	-0.0138142	0.703722	0.813039	0.00340221	0.0653784	0.175063	0.0150088
adenosine.5..monophosphate..AMP.	0.000296897	0.0020237	0.0369089	0.0169997	0.0345807	-0.0178524	0.00304862	0.0186044	-0.0299628	0.239599	0.389068	0.0108703
adrenate..22.4n6.	0.0278129	0.0719508	-0.0203014	0.000621475	0.0023478	-0.0234154	0.0662008	0.172845	0.0168807	0.00128301	0.0096474	0.0268843
alanine	5.40081e-08	2.77614e-06	-0.0489517	0.00553566	0.0130444	-0.0186897	3.8182e-05	0.000796946	0.0370591	0.000185984	0.00201201	0.0306625
alpha.hydroxyisovalerate	0.0194165	0.0531164	-0.0211095	3.95596e-05	0.000276917	-0.0274591	0.0530143	0.150207	0.0173793	0.000128409	0.0014553	0.0312434
andro.steroid.monosulfate.2.	0.00443179	0.0159813	-0.0257816	0.386635	0.469485	-0.00592293	0.0210655	0.0808642	0.0208915	0.191842	0.338505	0.0108569
androsterone.sulfate	8.38373e-08	3.10163e-06	0.0486612	0.531737	0.60843	-0.00426537	7.8176e-05	0.00132899	-0.0358784	0.301599	0.460131	-0.0085844
arachidate..20.0.	9.29064e-05	0.000737058	0.0357023	5.97642e-05	0.000364715	-0.0272395	0.0475653	0.146178	-0.018088	0.248572	0.394401	0.00960539
arachidonate..20.4n6.	0.320782	0.4742	0.0091152	3.24509e-05	0.00023404	-0.028175	0.75203	0.833066	-0.00288649	0.00825289	0.0370602	0.0219573
arginine	2.11617e-05	0.000201459	0.0386716	0.308445	0.383777	0.00691788	0.0224361	0.0834342	-0.0207317	0.00258687	0.0161947	-0.0249107
beta.hydroxyisovalerate	0.487996	0.615114	-0.00625839	0.00373969	0.0102304	-0.0194319	0.821566	0.876828	-0.00203662	0.000743381	0.00610085	0.0277504
betaine	6.04777e-07	1.30852e-05	0.0448757	0.00101736	0.00356076	0.0220593	1.34494e-05	0.000392796	-0.0390231	0.000639553	0.0054362	-0.0279919
biliverdin	0.000833714	0.00444709	0.0302327	0.163496	0.23441	-0.00939543	0.0432997	0.141169	-0.0182342	0.749156	0.857207	-0.00263535
butyrylcarnitine	2.15652e-07	6.41564e-06	-0.046221	0.0146991	0.0306876	-0.0163042	0.000435505	0.00431876	0.031334	0.000121506	0.00144592	0.0312643
C.glycosyltryptophan	0.139816	0.257956	-0.0134837	0.018163	0.0360233	-0.0159847	0.176783	0.331295	0.0122935	0.0378049	0.123254	0.0172091
caffeine	0.189186	0.333528	-0.0120794	0.00301854	0.00865557	-0.0201796	0.000112772	0.00157881	0.035152	0.732574	0.844153	-0.00285127
caprate..10.0.	0.136205	0.255249	0.0135615	0.00434014	0.011107	-0.0192539	0.26813	0.412739	-0.010027	0.0571233	0.164809	0.0157165
caproate..6.0.	0.313607	0.469424	0.00925192	0.845843	0.875264	0.00135378	0.087151	0.203352	-0.0158159	0.542894	0.706058	0.00519372
caprylate..8.0.	0.707703	0.779784	-0.00341121	0.227051	0.3053	-0.00812106	0.665588	0.78419	-0.00391542	0.0589109	0.166914	0.0154583
carnitine	0.00112332	0.0055698	-0.029549	0.00338795	0.00948627	-0.019756	2.49464e-05	0.000593724	0.0379382	0.166413	0.307026	0.011424
catechol.sulfate	0.00373142	0.0140965	0.0263596	0.450867	0.532952	-0.00511111	0.589351	0.719311	-0.00489402	0.0477503	0.140469	-0.0163804
choline	0.971526	0.979759	-0.000324828	0.625153	0.698528	0.00329856	0.0783757	0.192303	-0.0158645	0.117725	0.250166	0.012887
cis.4.decenoyl.carnitine	0.0321123	0.0796118	0.0193122	0.135126	0.199752	-0.0100214	0.523093	0.680306	-0.00573727	0.663265	0.797258	-0.00356911
citrate	0.000840837	0.00444709	0.029777	0.00811519	0.0188354	-0.0175614	0.157563	0.307378	-0.0125785	0.966388	0.981616	0.000342322
citrulline	0.0777538	0.166212	0.0159549	0.791295	0.829639	0.00178138	0.00419616	0.0232252	-0.0257373	0.331779	0.485759	0.00797743
cortisol	0.0248062	0.0657059	0.0202351	1.61414e-05	0.000132471	-0.0287457	0.101943	0.222591	-0.0146743	0.00453975	0.0226922	0.023181
cortisone	0.163885	0.29549	0.0125792	0.000169581	0.000823681	-0.0251787	0.535821	0.693073	0.00555941	0.391255	0.547756	0.00704497
creatine	0.242612	0.394672	-0.0107337	0.229422	0.306755	-0.00820025	0.478113	0.646539	0.00648382	0.134486	0.271912	0.0124702
creatinine	0.617666	0.727746	-0.00448868	7.12598e-08	4.23996e-06	-0.0356236	0.0107657	0.0465862	0.0227617	0.0327536	0.116349	0.0173938
decanoylcarnitine	0.0906071	0.185901	0.0153204	0.361466	0.443448	-0.00614132	0.0916231	0.208629	-0.0151923	0.465769	0.619291	0.00599646
dehydroisoandrosterone.sulfate..DHEA.S.	0.00268161	0.0106371	0.0269365	0.764714	0.816153	-0.00200106	0.0179285	0.0711166	-0.0211532	0.640009	0.785165	-0.00381941
deoxycarnitine	0.0141887	0.0402013	0.0221218	0.0341546	0.0630139	-0.0142203	0.416736	0.590376	-0.00726809	0.936817	0.961045	-0.000650008
dihomo.linoleate..20.2n6.	0.73745	0.794177	0.00304751	0.000197374	0.000921081	-0.0250292	0.553451	0.703217	0.00536094	0.0431772	0.133457	0.0166408
dihomo.linolenate..20.3n3.or.n6.	0.253648	0.402455	-0.0103079	7.34814e-05	0.000426551	-0.0264741	0.0304958	0.106735	0.0194202	0.033341	0.116694	0.0174002
docosadienoate..22.2n6.	0.864902	0.891112	0.0015579	3.20811e-05	0.00023404	-0.0281274	0.837202	0.889527	0.00187247	0.00281449	0.0161947	0.0247203
docosahexaenoate..DHA..22.6n3.	0.0140048	0.0402013	0.0223442	5.85715e-07	1.54889e-05	-0.0335195	0.720959	0.828929	0.00323776	0.336766	0.485759	0.00793997
docosapentaenoate..n3.DPA..22.5n3.	0.267993	0.419621	0.0100961	1.93372e-06	3.19962e-05	-0.0319832	0.872177	0.901828	0.00145939	0.0132729	0.05376	0.0204434
docosapentaenoate..n6.DPA..22.5n6.	0.372382	0.527541	-0.00825668	0.0121351	0.0257871	-0.0171975	0.149146	0.293362	0.0132691	0.145345	0.281237	0.012214
EDTA	0.816034	0.848105	-0.00210476	0.0163339	0.0335126	-0.0161042	0.440344	0.612228	0.00694274	0.169003	0.307043	0.0112827
eicosapentaenoate..EPA..20.5n3.	0.00154036	0.0073321	0.0285292	0.000230124	0.00103339	-0.0246158	0.0668114	0.172845	-0.016464	0.126179	0.261136	0.0125343
eicosenoate..20.1.	0.122066	0.236193	0.0139676	0.000546706	0.0021686	-0.0231167	0.51591	0.675197	-0.00584218	0.0672461	0.177829	0.0149948
epiandrosterone.sulfate	9.12243e-08	3.10163e-06	0.0481532	0.592026	0.674173	0.00360158	7.94963e-06	0.000315335	-0.0401377	0.157098	0.292104	-0.0116888
erucate..22.1n9.	6.12019e-06	7.69907e-05	0.0413923	0.000202461	0.000926648	-0.0252375	0.000237237	0.00268869	-0.0335075	0.0377001	0.123254	0.017319
gamma.glutamylisoleucine.	0.00632022	0.0218002	-0.0251498	0.000253223	0.00110938	-0.0248147	0.00713315	0.0353685	0.0245936	0.00282858	0.0161947	0.0254287
gamma.glutamylleucine	0.222545	0.370389	-0.0110159	5.49938e-06	6.54426e-05	-0.0302802	0.0320779	0.109065	0.0192346	0.00686253	0.0314093	0.0221065
gamma.glutamylmethionine	0.632168	0.733931	0.00450123	0.00404098	0.0106861	-0.019999	0.166256	0.319105	0.0129397	0.761544	0.858993	0.00257652
gamma.glutamylphenylalanine	0.000306106	0.0020237	-0.0327084	0.000501307	0.00205709	-0.0234346	3.48433e-07	3.36762e-05	0.0454851	0.193981	0.338505	0.0107294
gamma.glutamyltyrosine	0.000303246	0.0020237	-0.0328991	0.011308	0.0244665	-0.0169907	1.48536e-05	0.000392796	0.0391125	0.191052	0.338505	0.0108417
gamma.glutamylvaline	0.000820294	0.00444709	-0.0304315	1.31257e-06	2.60326e-05	-0.0321886	0.010362	0.0458076	0.0231095	1.29304e-06	3.41936e-05	0.0395798
glutamate	4.74258e-15	1.12874e-12	-0.0700408	0.0383553	0.0691557	-0.0140091	3.35047e-07	3.36762e-05	0.0459062	3.33162e-06	6.85431e-05	0.0382486
glutamine	0.109703	0.214011	0.0146153	0.00243822	0.00732746	0.0205113	0.21603	0.379265	-0.011223	0.00379712	0.0204609	-0.02394
glutarylcarnitine..C5.	0.101055	0.205566	0.0148969	0.866051	0.889018	0.00114546	0.937591	0.943481	-0.00070985	0.0640653	0.175063	-0.0153492
glycerophosphorylcholine..GPC.	5.22167e-06	7.69907e-05	0.0425915	0.072549	0.121596	-0.0125401	0.0103933	0.0458076	-0.0234652	0.430706	0.58576	-0.00663037
glycochenodeoxycholate	0.0378173	0.0909144	-0.0201708	0.17038	0.242816	-0.00990015	0.0620504	0.167818	0.0183432	0.194854	0.338505	0.0117669
glycolithocholate.sulfate.	0.126532	0.240179	0.0139764	0.231698	0.308068	-0.00813904	0.0509583	0.150207	-0.0177123	0.153186	0.289352	0.0118616
heme	0.289448	0.43921	0.00976225	0.652436	0.71897	-0.0031099	0.0797827	0.193758	-0.0161655	0.258213	0.406985	0.00950278
hexanoylcarnitine	0.336453	0.491262	-0.00867402	0.0437577	0.076576	-0.0135179	0.312125	0.467205	0.00907556	0.106119	0.23594	0.0131402
hippurate	0.106976	0.213953	0.0145642	0.621607	0.697842	-0.00331526	0.206825	0.374581	-0.0113498	0.99142	0.995567	8.82391e-05
histidine	5.76596e-06	7.69907e-05	0.0410999	0.963503	0.967058	0.000310241	0.0855365	0.203352	-0.0155985	0.00172839	0.0117531	-0.0258639
indoleacetate	0.191272	0.334726	0.0121341	0.174371	0.244119	-0.00933558	0.881342	0.901828	0.00138348	0.619699	0.777445	-0.00418985
indolepropionate	1.42276e-05	0.000153917	0.0418244	0.655531	0.71897	-0.00315244	0.0699034	0.176989	-0.0173281	0.0130356	0.05376	-0.0213968
Isobar..glucose..fructose..mannose..galactose..allose..altrose..etc.	1.96174e-06	3.33496e-05	-0.043031	3.36803e-18	8.0159e-16	-0.0573623	0.00220918	0.0146051	-0.0276678	8.70134e-66	2.07092e-63	0.128152
isobutyrylcarnitine	0.0895136	0.185254	0.0151749	0.20814	0.28307	-0.00835904	0.366908	0.529524	-0.00802659	0.88245	0.937604	0.00119948
isoleucine	2.80583e-07	7.41985e-06	-0.0458826	5.50702e-05	0.000354236	-0.0268431	0.00123563	0.0102974	0.0288044	5.4216e-08	1.61293e-06	0.0440059
isovalerylcarnitine	0.197303	0.34276	-0.0116671	0.00212184	0.00663028	-0.0205831	0.00414909	0.0232252	0.0257305	0.423868	0.579773	0.00655679
kynurenine	0.000892371	0.00451881	-0.0299546	0.000531437	0.00214376	-0.0231925	1.24115e-05	0.000392796	0.0390829	0.0849929	0.206769	0.0141304
lactate	3.2983e-07	7.84994e-06	-0.0458757	1.56118e-09	1.23853e-07	-0.040151	4.01822e-05	0.000796946	0.0368241	1.28221e-09	6.10331e-08	0.0492962
laurate..12.0.	0.461253	0.606509	-0.00676387	0.00992842	0.0218793	-0.0175432	0.868362	0.901828	0.00151382	0.00602969	0.0281386	0.0228173
leucine	0.0111867	0.034577	-0.0230808	0.000119629	0.000677896	-0.0259067	0.0817714	0.196582	0.0157353	5.12035e-05	0.000677024	0.0333055
linoleate..18.2n6.	0.476357	0.615114	0.00637338	0.00015027	0.000789742	-0.0250738	0.893605	0.908881	0.00119082	0.0306587	0.110557	0.0175249
linolenate..alpha.or.gamma...18.3n3.or.6..	0.625275	0.730236	-0.00439579	0.000191428	0.000911198	-0.0248166	0.492071	0.657938	0.00615062	0.00457658	0.0226922	0.0230914
lysine	0.71804	0.783915	0.003337	0.172876	0.243459	-0.00936493	0.79815	0.855674	0.00234274	0.660236	0.797258	0.00369164
margarate..17.0.	0.37922	0.534049	-0.00796359	1.4561e-06	2.66579e-05	-0.0321481	0.558086	0.703217	0.00527717	1.95377e-05	0.000332142	0.0348713
methionine	0.931317	0.947237	-0.000782737	0.122915	0.186329	-0.0103976	0.236909	0.402746	0.0106797	0.950097	0.970486	0.000515703
myristate..14.0.	0.793251	0.828042	-0.00239059	7.52358e-06	8.04833e-05	-0.0301266	0.796732	0.855674	0.0023371	0.000245073	0.0023331	0.0302069
myristoleate..14.1n5.	0.209068	0.355416	-0.011547	0.0293431	0.0549895	-0.0148698	0.207751	0.374581	0.0115171	0.0736069	0.190418	0.0149274
N.acetyl.beta.alanine	0.554682	0.671263	-0.00539158	0.00111729	0.00385383	-0.0218899	0.257257	0.408922	0.010365	0.0417525	0.132397	0.0169459
N.acetylalanine	0.0537971	0.12194	-0.0175806	0.00217143	0.00663028	-0.0207284	0.00205646	0.0143952	0.0278823	0.205149	0.346784	0.0104725
N.acetylthreonine	0.553012	0.671263	0.0054456	0.00463371	0.0116087	-0.0193081	0.129288	0.260767	0.0138305	0.995567	0.995567	4.63944e-05
N.delta.acetylornithine.	1.01891e-05	0.00012125	0.0408254	0.0228128	0.0437858	-0.0157114	0.254533	0.408922	-0.0106429	0.0915412	0.213596	-0.0145067
N.methylpipecolate	0.64961	0.741441	-0.0042019	0.264605	0.341817	-0.00762722	0.75657	0.833066	-0.0028944	0.0823731	0.206366	0.0147388
N1.Methyl.2.pyridone.5.carboxamide	0.355093	0.509109	0.00854183	0.0286935	0.0541989	-0.0149096	0.561558	0.703217	0.00534653	0.902559	0.945016	0.00102715
N1.methyladenosine	0.229851	0.379892	-0.0109959	7.06015e-05	0.000420079	-0.0271593	0.194709	0.359231	0.0118258	0.00164006	0.0117531	0.0263677
N2.N2.dimethylguanosine	0.0415707	0.0983979	-0.0196971	0.000148575	0.000789742	-0.0267067	0.0015214	0.0113154	0.0310055	0.0851401	0.206769	0.0154527
nonadecanoate..19.0.	0.0245635	0.0657059	0.0202956	1.4619e-05	0.000124261	-0.0289418	0.110319	0.232353	-0.0143587	0.00490118	0.0235854	0.0230025
O.sulfo.L.tyrosine	0.732427	0.792353	0.00307198	1.23453e-06	2.60326e-05	-0.0321013	0.00328696	0.0195574	0.026194	0.725043	0.844153	0.0028674
octadecanedioate	0.759025	0.801558	0.00299377	0.322841	0.398115	-0.00704877	0.0553947	0.155105	-0.0181187	0.00971448	0.0420372	0.0221764
octanoylcarnitine	0.0854316	0.178357	0.0155607	0.15072	0.220069	-0.00966557	0.269657	0.412739	-0.00994484	0.62065	0.777445	0.00403733
oleoylcarnitine	0.261258	0.411785	0.0101115	0.758498	0.813165	-0.00205675	0.30606	0.461027	-0.00912269	0.897196	0.944835	0.00105601
p.cresol.sulfate	0.390561	0.541162	0.00777981	0.172044	0.243459	-0.00920462	0.25357	0.408922	0.0103009	0.281317	0.440484	-0.00887293
palmitate..16.0.	0.0782175	0.166212	-0.0159142	1.61263e-07	6.39676e-06	-0.034864	0.187603	0.348825	0.0118505	1.68891e-06	4.01961e-05	0.0389776
palmitoleate..16.1n7.	0.187763	0.33349	-0.012152	0.00815526	0.0188354	-0.0180949	0.138778	0.275244	0.013583	0.045901	0.140057	0.0166967
pantothenate	0.639111	0.735708	0.00435033	0.0014074	0.00465224	-0.0220609	0.235256	0.402746	0.010895	0.415413	0.571493	0.0068317
phenylacetylcarnitine	0.430819	0.579955	-0.00736016	0.423231	0.503645	-0.00559168	0.248261	0.408922	0.0107811	0.796499	0.881706	0.00218895
phenylacetylglutamine	0.488172	0.615114	0.00627103	0.075666	0.125934	-0.0119325	0.77095	0.834028	-0.00261963	0.313038	0.472611	0.00828704
phenylalanine	0.000713511	0.00404323	-0.0305335	0.00208403	0.00663028	-0.0206303	6.70926e-05	0.00122831	0.0356378	0.0574754	0.164809	0.0155892
phosphate	0.692965	0.76919	0.00362396	0.773973	0.818692	0.00196004	0.638402	0.759698	-0.00427855	0.874173	0.932974	-0.00131299
pipecolate	0.360629	0.51395	0.00821397	0.0771418	0.127498	-0.011816	0.0929186	0.208629	-0.0150477	0.0220644	0.0820521	0.0186511
piperine	0.50097	0.624245	-0.00603273	0.000731091	0.00267692	-0.0224085	0.0167605	0.0676102	0.0213233	0.381004	0.536562	0.0071463
pregn.steroid.monosulfate.	1.51331e-05	0.000156595	0.0382282	0.0938823	0.152	-0.0110565	0.0165297	0.0676102	-0.0211643	0.453347	0.606161	-0.00605
pregnen.diol.disulfate.	0.124705	0.239354	0.0137761	0.0215897	0.0421176	-0.0152998	0.668868	0.78419	-0.00381597	0.512202	0.673504	0.00533534
pregnenolone.sulfate	0.00225115	0.00939955	0.0282754	0.0392699	0.0702725	-0.0142741	0.0657438	0.172845	-0.0169051	0.732555	0.844153	0.00287877
pro.hydroxy.pro	0.0439344	0.101518	0.0182403	0.960115	0.967058	0.000334924	0.36683	0.529524	0.00812275	0.0011052	0.00876796	-0.0267146
proline	0.203052	0.348761	-0.0113634	0.111481	0.174556	-0.0105502	0.111798	0.233403	0.0141165	0.334206	0.485759	0.00782371
propionylcarnitine	0.00601548	0.0210542	-0.0247075	0.00421288	0.0110183	-0.0191554	0.00287313	0.0179949	0.0266652	0.035118	0.120946	0.0172506
pseudouridine	0.0423003	0.0987006	-0.0184428	0.00400051	0.0106861	-0.0193884	0.0075831	0.0368322	0.0240985	0.0947184	0.216654	0.0137772
pyridoxate	0.000164955	0.00118967	0.0357462	0.11622	0.178454	-0.010852	0.0485212	0.146178	-0.0186037	0.475198	0.628317	-0.00632806
pyroglutamine.	0.465853	0.609192	-0.00653304	0.967058	0.967058	0.000274937	0.0312735	0.107871	0.0191469	0.113291	0.244546	-0.0128759
pyruvate	3.49069e-08	2.76928e-06	-0.0493729	2.01657e-06	3.19962e-05	-0.0316864	9.51305e-05	0.00145094	0.0349433	1.25299e-08	4.26015e-07	0.0462068
S.methylcysteine	0.0366811	0.0890828	0.0184612	0.452338	0.532952	-0.00493912	0.259442	0.408922	-0.00992313	0.652239	0.794318	-0.00361832
stachydrine	0.289402	0.43921	0.00962623	0.0995496	0.160087	-0.0111482	0.474843	0.646539	0.00645238	0.549729	0.708393	-0.0049298
stearate..18.0.	0.533739	0.654793	-0.00560881	2.65778e-07	9.03647e-06	-0.034135	0.481704	0.647715	0.00630764	3.83254e-05	0.000536555	0.033473
succinate	0.00473557	0.0168219	0.0256238	0.00061493	0.0023478	-0.0230841	0.243283	0.407756	-0.0105505	0.332364	0.485759	0.00799911
succinylcarnitine	0.25053	0.400175	-0.0107157	0.0692305	0.117692	-0.012416	0.258761	0.408922	0.0105257	0.134844	0.271912	0.0126357
taurodeoxycholate	0.0103938	0.032983	-0.025765	0.771721	0.818692	0.00219956	0.516327	0.675197	0.0064933	0.0653473	0.175063	0.0171042
theobromine	0.00129586	0.00629416	-0.0295448	0.280304	0.354853	-0.00732217	0.000202816	0.00254054	0.0338112	0.707374	0.833441	0.0031048
theophylline	0.694856	0.76919	-0.00369774	0.00984846	0.0218793	-0.0175894	0.00173362	0.0125031	0.0296381	0.335276	0.485759	-0.00832215
trans.4.hydroxyproline	0.491058	0.615114	-0.00634986	0.193349	0.265995	0.0089149	0.109168	0.231981	0.0146963	0.0396233	0.127437	-0.0172539
trigonelline..N..methylnicotinate.	0.3521	0.507878	0.00949871	0.929684	0.941552	-0.000677793	0.871447	0.901828	0.00162408	0.242186	0.389068	-0.0104537
tryptophan	0.311324	0.468956	-0.00930648	0.00216712	0.00663028	-0.0208737	0.0466319	0.146032	0.0181738	0.14876	0.285523	0.0120381
tryptophan.betaine.	0.000691724	0.00401537	0.0308191	0.246953	0.324723	-0.0078387	0.366209	0.529524	-0.00818138	0.0726476	0.190001	-0.014833
tyrosine	1.87448e-06	3.33496e-05	-0.0430131	0.0107519	0.0234766	-0.0171953	1.65135e-06	7.86044e-05	0.0430124	0.0360805	0.120946	0.0172735
urate	0.002295	0.0094174	-0.02789	3.32839e-06	4.40087e-05	-0.0314908	1.30768e-06	7.7807e-05	0.0438556	0.060959	0.170685	0.0155924
urea	0.0417571	0.0983979	0.0184117	0.0053848	0.0129453	-0.0186843	0.732575	0.833066	-0.00307134	0.684607	0.818776	0.00333986
uridine	0.000583251	0.003653	0.0313179	0.00370491	0.0102304	-0.0196537	0.329299	0.48679	-0.00887064	0.734201	0.844153	-0.00281701
valine	0.0038093	0.0141061	-0.0260544	0.000654599	0.00243429	-0.0227669	0.105697	0.22869	0.0145208	2.45448e-05	0.000365533	0.0343533
X...01911	0.0116667	0.0355983	-0.0228707	5.78577e-05	0.000362372	-0.0265104	0.00112846	0.0102974	0.0294132	0.0166708	0.0643894	0.0200209
X...02249	0.277286	0.428533	0.00996035	0.0173277	0.0347969	-0.0161793	0.688962	0.799868	0.00365165	0.757555	0.858562	0.00256879
X...02269	2.58262e-09	3.07332e-07	0.0532231	0.501235	0.582189	-0.00455721	0.00800547	0.0373589	-0.0239161	0.00265783	0.0161947	-0.0248128
X...09789	5.83224e-08	2.77614e-06	0.0486647	0.0423267	0.0746205	-0.0136262	0.0376295	0.124386	-0.0187607	0.0472617	0.140469	-0.016326
X...11261	6.60287e-05	0.000541891	-0.0357001	0.418428	0.500432	-0.00540658	0.002206	0.0146051	0.0273065	0.0893808	0.212726	0.0138535
X...11299	0.23683	0.388728	0.0106971	0.0580231	0.0993489	-0.0126041	0.118014	0.242133	0.013967	0.141996	0.277009	-0.0120557
X...11315	1.27617e-05	0.000144632	0.0389634	0.59897	0.678832	-0.00351017	0.202276	0.370321	-0.0114062	0.0028579	0.0161947	-0.0240936
X...11372	0.587731	0.702915	-0.00492196	0.00450311	0.0114015	-0.0191033	0.252584	0.408922	0.010329	0.0955828	0.216654	0.0137171
X...11381	0.245426	0.394672	0.010461	0.368762	0.450079	-0.00602983	0.498878	0.659628	0.00607357	0.199746	0.344489	-0.0105113
X...11396	0.00839361	0.0273655	-0.0251434	0.133588	0.198803	-0.0104935	0.136131	0.272262	0.0142362	0.0133271	0.05376	0.0214438
X...11429	0.0319936	0.0796118	-0.0195106	0.00823061	0.0188354	-0.0178422	0.00127281	0.0102974	0.0291005	0.315264	0.472611	0.00830041
X...11440	0.558446	0.671263	-0.00527463	0.00246301	0.00732746	-0.0203178	0.444421	0.612228	0.00686276	0.0231971	0.0849372	0.0187535
X...11441	0.0120969	0.0364439	0.0227288	0.272735	0.348983	-0.00739052	0.0678508	0.17364	-0.016428	0.896533	0.944835	0.00106475
X...11442	0.0109625	0.03433	0.0230316	0.307828	0.383777	-0.00687689	0.0711634	0.178283	-0.0162615	0.99212	0.995567	8.1302e-05
X...11444	0.317071	0.471643	-0.00907658	8.63976e-06	8.56776e-05	-0.0299737	0.00780076	0.0371316	0.0239506	0.0654647	0.175063	0.0151386
X...11470	0.0291866	0.0746925	0.020318	3.04855e-06	4.26797e-05	-0.0321943	0.598872	0.727202	0.00490274	0.404797	0.561662	0.00697659
X...11478	0.274144	0.426446	-0.010208	0.873363	0.892105	0.00112862	0.263567	0.41269	0.0106269	0.858887	0.920788	-0.00153445
X...11491	0.00385249	0.0141061	-0.0271195	0.115527	0.178454	-0.0109137	0.0517151	0.150207	0.0181402	0.0197549	0.0746297	0.0199389
X...11521	0.0760211	0.164482	-0.0159909	0.200016	0.273585	-0.00861661	0.0274042	0.0988212	0.019787	0.55481	0.709918	0.00485185
X...11522	0.243935	0.394672	0.0108037	0.732718	0.792667	-0.00238789	0.564347	0.703217	0.00533536	0.105465	0.23594	-0.0137628
X...11529	0.00167848	0.00783291	-0.0284413	0.0173984	0.0347969	-0.0162425	0.0248784	0.0910934	0.0205206	0.00386867	0.0204609	0.0242173
X...11530	0.219697	0.368224	0.0112557	0.501465	0.582189	-0.00459076	0.766971	0.833512	-0.00272569	0.633517	0.781228	-0.00395224
X...11538	0.00678093	0.0227933	0.0243078	0.884948	0.900076	-0.000972466	0.00492507	0.0260482	-0.0249372	0.848042	0.913276	0.00157354
X...11541	0.000516094	0.00331974	0.0318695	1.42403e-05	0.000124261	-0.0293525	0.325931	0.484823	-0.00898146	0.4416	0.597163	0.00644741
X...11564	0.00220062	0.00935262	-0.0292426	0.00115361	0.00392228	-0.0220649	9.75419e-05	0.00145094	0.0366374	0.0902929	0.212769	0.0147352
X...11727	0.000132835	0.00101126	-0.034761	3.19682e-16	3.80421e-14	-0.0541438	0.0142563	0.0605895	-0.022194	4.77542e-47	5.68275e-45	0.111179
X...11787	0.892555	0.911708	-0.00123031	0.0412955	0.0733458	-0.0137853	0.571851	0.703368	0.00512173	0.23026	0.378583	0.0099097
X...11793	0.395889	0.542054	-0.00776288	0.655268	0.71897	0.00298576	0.445023	0.612228	0.00694437	0.794544	0.881706	-0.00215705
X...11795	0.127153	0.240179	0.0136614	0.813928	0.845916	-0.00156479	0.685632	0.799868	-0.00362214	0.301376	0.460131	-0.00848877
X...11880	0.0172489	0.0477354	-0.0214781	0.000810478	0.00292263	-0.0223933	0.00983632	0.0450201	0.0231531	0.0111473	0.0473761	0.0207642
X...12029	0.0739091	0.162874	0.016125	0.226603	0.3053	-0.00810854	0.0729792	0.180928	0.0160922	0.00316135	0.0174977	-0.0241158
X...12063	3.08561e-05	0.000282452	-0.0383137	1.17886e-05	0.000112227	-0.030004	0.00117577	0.0102974	0.0304941	9.13199e-06	0.000167186	0.0378986
X...12100	0.486104	0.615114	-0.00630833	0.000993198	0.00352808	-0.0219931	0.0887528	0.205079	0.0153404	0.114053	0.244546	0.0129938
X...12101	0.685354	0.765794	-0.00382162	0.191308	0.264716	-0.009062	0.367107	0.529524	0.00840969	0.595104	0.757405	0.00448969
X...12405	0.326533	0.479721	-0.00988254	0.016204	0.0335126	-0.0177406	0.419424	0.590668	0.00804187	0.0360613	0.120946	0.0196101
X...12442	0.82302	0.851647	0.00201719	0.0233517	0.0444616	-0.0151731	0.744354	0.833066	0.00292488	0.210895	0.353472	0.0102422
X...12776	0.0526769	0.120549	0.0175385	0.101891	0.162752	0.0110023	0.753023	0.833066	-0.00283695	0.00169171	0.0117531	-0.0257298
X...12844	0.203688	0.348761	0.0116124	5.12918e-07	1.52593e-05	-0.0337222	0.256232	0.408922	0.0102681	0.150088	0.285767	0.011858
X...12846	0.748714	0.80012	-0.00304731	0.000606788	0.0023478	-0.0241287	0.725838	0.830527	-0.00333137	0.000392789	0.00359553	0.0305282
X...13069	0.749693	0.80012	0.00293684	0.00217295	0.00663028	-0.0209583	0.370155	0.530704	0.00820047	0.242436	0.389068	0.00983764
X...13435	0.00263321	0.0106221	0.0269793	0.00497385	0.0122549	-0.0187223	0.741167	0.833066	0.0029568	0.168824	0.307043	-0.0112277
X...14153	0.00203195	0.00879281	0.0290335	0.186384	0.259412	-0.00947325	0.619172	0.744258	-0.00469295	0.0777297	0.198921	-0.0148936
X...14473	0.1377	0.256036	-0.0136853	0.809695	0.845208	0.00163505	0.270535	0.412739	0.0101738	0.820825	0.900259	0.00189361
X...14588	0.969051	0.979759	-0.00035317	0.133649	0.198803	-0.0101311	0.216452	0.379265	0.0111856	0.933478	0.961045	-0.00068937
X...15382	0.670488	0.756285	0.00407899	0.279074	0.354853	-0.0075071	0.86077	0.901828	0.00168323	0.843653	0.913276	0.00174832
X...15484	0.55791	0.671263	0.00574989	0.159801	0.2305	-0.00987172	0.755217	0.833066	0.00307831	0.907887	0.945016	0.00104726
X...15492	0.00331867	0.0127394	-0.0266857	3.61713e-06	4.53094e-05	-0.0313282	0.00643071	0.032564	0.0247725	5.7099e-05	0.00071524	0.0333041
X...16089	0.108932	0.214011	-0.0157207	0.155898	0.226243	-0.0102622	0.216723	0.379265	0.0122267	0.129938	0.266596	0.0137895
X...16206	0.63988	0.735708	0.00420253	0.265698	0.341817	0.00742075	0.876903	0.901828	0.00138303	0.109828	0.239807	-0.0130146
X...16934	0.000618469	0.00377425	0.0310251	0.233359	0.308552	-0.00805398	0.0928541	0.208629	-0.0151804	0.344401	0.49378	-0.00782557
X...16938	0.391092	0.541162	0.00785286	0.119624	0.182503	-0.0105747	0.0528185	0.150207	-0.0176029	0.013784	0.0546765	0.0203189
X...17138	0.0017155	0.00785173	-0.0284131	0.145841	0.214261	-0.00982607	0.00554842	0.028707	0.0250124	0.107065	0.23594	0.0132752
X...17299	0.614976	0.727746	0.00458131	0.0448034	0.0778336	-0.0135567	0.0526954	0.150207	0.017532	0.301079	0.460131	-0.00854368
X...17337	0.984879	0.989035	-0.000171776	0.013422	0.0282693	-0.016636	0.240612	0.406139	0.0105892	0.448732	0.603379	0.00623462
X...17340	0.000135968	0.00101126	-0.0375586	0.000147091	0.000789742	-0.0265082	0.00012293	0.0016254	0.0381789	0.00495492	0.0235854	0.0259632
X...17357	0.440625	0.585859	-0.00774382	0.000386754	0.0016437	-0.0260087	0.00371562	0.0215687	0.0292789	0.631415	0.781228	0.00451181
X...17628	0.0248468	0.0657059	0.0206245	0.28781	0.362427	-0.00726735	0.75956	0.833066	-0.0028034	0.205448	0.346784	-0.0105729
X...17629	0.00177216	0.00795798	0.0285272	0.866606	0.889018	0.00114255	0.573334	0.703368	0.00512943	2.45737e-05	0.000365533	-0.0348321
X...18140	0.722027	0.784669	-0.00339741	0.0219305	0.0424345	0.016657	0.939517	0.943481	-0.000731056	0.156415	0.292104	-0.0125381
X...18899	0.876191	0.898851	-0.0015195	0.309601	0.383777	0.00704254	0.123735	0.2517	-0.0148617	0.288824	0.449282	0.0093302
X...18929	0.483434	0.615114	0.00652101	0.619789	0.697842	-0.00339999	0.560274	0.703217	-0.00536446	0.790742	0.881706	0.00223573
X...19807	0.651097	0.741441	0.00411482	0.0710154	0.11987	-0.0122238	0.389857	0.555604	0.00779627	0.969243	0.981616	0.00031888
X...19808	0.761144	0.801558	0.00279337	0.114637	0.178324	-0.0107865	0.278218	0.421757	0.00992502	0.817696	0.900259	-0.00192572

## Sheet: S. Table 5F
S. Table 5F. Associations between omics biomarkers and archetype-scores tested by linear regression: whole blood RNA-seq trancriptomics.
Transcript	HGNC gene name	A: p-value	A: q-value	A: estimate	B: p-value	B: q-value	B: estimate	C: p-value	C: q-value	C: estimate	D: p-value	D: q-value	D: estimate
ENSG00000238009.2	RP11-34P13.7	0.00246729	0.0202285	-0.0275922	0.700747	0.915451	0.00260026	0.666885	0.898934	0.00391779	0.0111974	0.0672209	0.0211061
ENSG00000241599.1	RP11-34P13.9	0.0692948	0.17583	-0.0165491	0.973341	0.993294	-0.000225561	0.453551	0.812894	0.00680449	0.22952	0.402106	0.00999119
ENSG00000228463.4	AP006222.2	0.336566	0.515146	-0.00869557	0.699063	0.915431	0.00258941	0.362212	0.75835	0.00820848	0.799869	0.882218	-0.00209297
ENSG00000237094.7	RP4-669L17.10	0.398635	0.574404	-0.00758683	0.558588	0.861926	-0.00389139	0.742273	0.924933	-0.00294331	0.0781423	0.205152	0.01443
ENSG00000235373.1	RP11-206L10.3	0.146514	0.293299	0.0129773	0.0312115	0.43111	-0.0142371	0.928138	0.984653	-0.000803085	0.800905	0.88288	0.00205722
ENSG00000240618.1	RP11-206L10.5	0.288683	0.465206	-0.00961261	0.788288	0.942283	-0.00180107	0.735107	0.922408	0.00305276	0.310796	0.489477	0.0083757
ENSG00000228327.2	RP11-206L10.2	0.15431	0.304069	0.0127918	0.456653	0.815904	-0.00494927	0.17932	0.615673	-0.0120063	0.612746	0.747892	0.0041483
ENSG00000237491.4	RP11-206L10.9	0.060774	0.160883	-0.016857	0.968639	0.992691	0.000261872	0.257916	0.685785	0.010133	0.429713	0.600917	0.00648146
ENSG00000177757.1	FAM87B	0.318037	0.496478	0.00915799	0.315788	0.727057	0.00680879	0.721322	0.917902	-0.00325795	0.128166	0.280205	-0.0127213
ENSG00000225880.4	LINC00115	0.522468	0.683179	-0.00581879	0.725357	0.922142	0.00236562	0.991277	0.998394	9.9e-05	0.685671	0.802574	0.003359
ENSG00000187634.6	SAMD11	0.364555	0.542365	0.00824221	0.177124	0.626309	0.00907609	0.797574	0.944391	0.00232177	0.0175528	0.0858123	-0.0196579
ENSG00000188976.6	NOC2L	0.0561038	0.152479	0.017222	0.249904	0.680447	-0.00768278	0.424335	0.798623	0.00717835	0.0418638	0.139769	-0.0167303
ENSG00000187961.9	KLHL17	0.672185	0.798552	-0.0038243	0.960708	0.989774	0.000329514	0.143992	0.573457	0.0131373	0.242164	0.416471	-0.00963726
ENSG00000187583.6	PLEKHN1	0.968174	0.982663	0.000360277	0.801017	0.946264	-0.00168415	0.402188	0.784768	0.00752911	0.451186	0.619401	-0.00620419
ENSG00000187642.5	C1orf170	0.260085	0.433092	-0.0103228	0.237752	0.672786	0.00800814	0.567982	0.861379	0.00521257	0.729731	0.833943	-0.00288952
ENSG00000272512.1	RP11-54O7.17	0.207749	0.370247	-0.0112586	0.428906	0.799809	-0.00523359	0.960342	0.991177	-0.000442654	0.037416	0.130549	0.0169485
ENSG00000188290.6	HES4	0.673944	0.79988	-0.00378834	0.57098	0.868038	0.00377527	0.982102	0.996487	0.000201112	0.981694	0.989353	-0.000188446
ENSG00000187608.5	ISG15	0.486358	0.653517	0.00629346	0.226696	0.662445	0.00808558	0.105782	0.514478	-0.0145475	0.985588	0.991645	0.000148976
ENSG00000188157.9	AGRN	0.646997	0.780108	-0.00409978	0.331611	0.73806	0.00643072	0.954985	0.989349	-0.00050315	0.822459	0.895556	-0.00183234
ENSG00000131591.13	C1orf159	0.470495	0.641346	0.00653474	0.504405	0.841038	-0.00447355	0.179619	0.616047	0.0120919	0.0863283	0.218202	-0.0141531
ENSG00000223823.1	RP11-465B22.5	0.119107	0.254899	-0.0142127	0.984056	0.996547	0.000134974	0.271022	0.698969	0.00999734	0.622958	0.755576	0.00409257
ENSG00000162571.9	TTLL10	0.182058	0.34021	-0.0119581	0.68114	0.910105	-0.00272647	0.0234233	0.313397	0.0201964	0.50182	0.661763	-0.005492
ENSG00000186891.9	TNFRSF18	0.197537	0.358072	0.0116768	0.848864	0.960572	0.00127866	0.292311	0.715396	0.00950197	0.00644195	0.0528412	-0.0224726
ENSG00000186827.6	TNFRSF4	0.0133129	0.0587367	-0.0224431	0.114785	0.564251	0.010595	0.000107679	0.0311674	0.0348499	0.00543232	0.0484633	-0.0229792
ENSG00000078808.12	SDF4	0.0212404	0.0799736	0.0210137	0.123368	0.569204	0.0104116	0.668958	0.899921	-0.00388984	0.000898379	0.0260566	-0.0275724
ENSG00000176022.3	B3GALT6	4.68e-05	0.00175476	0.0367629	0.635009	0.891851	0.00319004	0.411603	0.788787	-0.00742197	7.68e-05	0.00980124	-0.0325779
ENSG00000184163.3	FAM132A	0.113908	0.247168	-0.0142396	0.955167	0.988211	0.000375077	0.990703	0.998188	0.000104578	0.0935842	0.229174	0.0137744
ENSG00000260179.1	RP5-902P8.12	0.504216	0.668972	0.00599885	0.634206	0.891851	-0.003163	0.941391	0.987894	-0.000657541	0.79001	0.875994	-0.00218192
ENSG00000160087.16	UBE2J2	0.213174	0.37689	0.0114322	0.781101	0.939653	0.00188947	0.985626	0.997163	-0.000164804	0.115705	0.26245	-0.0131719
ENSG00000230415.1	RP5-902P8.10	0.882932	0.936551	-0.00132329	0.459256	0.817315	0.00492079	0.168439	0.603243	0.0123135	0.0518998	0.159508	-0.015913
ENSG00000162572.15	SCNN1D	0.810236	0.89265	0.00215957	0.989364	0.997857	-8.87e-05	0.166375	0.599682	0.0123836	0.0777074	0.204501	-0.0144561
ENSG00000131584.14	ACAP3	0.461617	0.63399	-0.00668036	0.841462	0.957357	-0.00134345	0.20078	0.64129	0.0115531	0.670624	0.79165	-0.00352041
ENSG00000169972.7	PUSL1	0.0627454	0.164463	0.0170106	0.662532	0.903574	0.00295545	0.144961	0.575428	-0.01327	0.420505	0.593002	-0.00672245
ENSG00000127054.14	CPSF3L	0.179008	0.336489	0.0122568	0.61147	0.883755	-0.00343056	0.532857	0.850191	0.00566576	0.0810928	0.20994	-0.0145055
ENSG00000224051.2	GLTPD1	0.0235762	0.0856063	0.0207201	0.147298	0.596589	0.00982517	0.0266741	0.32379	-0.0201949	0.213913	0.38453	-0.0103879
ENSG00000169962.4	TAS1R3	0.935321	0.965891	0.00073173	0.628727	0.889342	0.00322616	0.996539	0.999693	3.89e-05	0.6266	0.758575	-0.0040009
ENSG00000107404.13	DVL1	0.138444	0.28201	0.0136791	0.780287	0.939465	0.00190727	0.455596	0.814784	0.0068619	0.00752939	0.0565533	-0.0224664
ENSG00000162576.12	MXRA8	0.230248	0.398941	0.010919	0.942788	0.983633	0.000483609	0.195947	0.635983	0.0117165	0.00523325	0.0476817	-0.0231289
ENSG00000175756.9	AURKAIP1	0.0402163	0.122159	0.0187349	0.449524	0.810478	0.005117	0.267891	0.696209	-0.0100833	0.0977479	0.235808	-0.0137994
ENSG00000221978.7	CCNL2	0.363566	0.54139	-0.00825682	0.447266	0.809762	-0.00511137	0.116606	0.53256	0.0141886	0.922617	0.956305	-0.000805369
ENSG00000224870.3	RP4-758J18.2	0.0203082	0.077581	0.0210875	0.281706	0.702139	0.00724974	0.553862	0.857299	-0.00536484	0.00547608	0.0485303	-0.023003
ENSG00000242485.1	MRPL20	0.0467695	0.134462	0.0179836	0.760952	0.933445	-0.00203898	0.949519	0.988924	0.00057084	0.0449979	0.145845	-0.0165367
ENSG00000272455.1	RP4-758J18.13	0.554681	0.710625	0.0053531	0.85485	0.961509	0.00122684	0.929066	0.984653	0.000803162	0.371019	0.547859	-0.0073923
ENSG00000235098.4	ANKRD65	0.0159251	0.0661701	0.0216944	0.585917	0.874747	0.003635	0.0746635	0.458938	-0.0159851	0.25407	0.429339	-0.0093764
ENSG00000215915.5	ATAD3C	0.397454	0.573417	0.00749651	0.599072	0.878929	0.00344734	0.527101	0.848177	-0.00557869	0.505547	0.664504	-0.0053804
ENSG00000160072.15	ATAD3B	0.0541078	0.148978	-0.0174858	0.241301	0.674725	-0.00787898	0.0287465	0.333061	0.0197597	0.496775	0.657587	0.00563377
ENSG00000197785.9	ATAD3A	0.00147075	0.0146291	0.0284285	0.855267	0.961509	-0.00121079	0.576783	0.864374	-0.00498328	0.00635772	0.0525399	-0.0222677
ENSG00000205090.4	TMEM240	0.33706	0.515514	-0.00876646	0.122797	0.56871	-0.0104231	0.972431	0.995043	0.000314291	0.0231466	0.0993599	0.0188878
ENSG00000160075.10	SSU72	0.0175958	0.0707485	0.0215958	0.388154	0.777987	0.00581928	0.242399	0.676442	-0.0106026	0.0424078	0.140887	-0.0168478
ENSG00000228594.1	C1orf233	0.0261709	0.0917993	0.0198513	0.516698	0.84612	0.00429065	0.647428	0.891224	-0.00407133	0.0135376	0.0745127	-0.0200984
ENSG00000197530.8	MIB2	0.243826	0.414902	-0.0103316	0.182701	0.632102	-0.00874007	0.0043194	0.179062	0.0251271	0.456005	0.623746	-0.00602887
ENSG00000189409.8	MMP23B	0.596372	0.742021	-0.00475495	0.799552	0.94548	0.00168722	0.060922	0.426598	0.0167319	0.0951923	0.231864	-0.0136521
ENSG00000248333.3	CDK11B	0.0797319	0.193701	0.0156736	0.526611	0.849414	-0.00419528	0.466497	0.819744	0.00649036	0.0274144	0.109019	-0.0179831
ENSG00000189339.7	SLC35E2B	0.517995	0.679687	0.00582397	0.119442	0.566572	-0.0103745	0.153167	0.584711	0.0128049	0.315204	0.49378	-0.00825151
ENSG00000008128.18	CDK11A	0.88157	0.93588	0.00133209	0.14916	0.597791	-0.00953822	0.0762589	0.460194	0.0157642	0.354491	0.532081	-0.00754904
ENSG00000215790.2	SLC35E2	0.865655	0.926532	0.00152712	0.598355	0.878929	-0.00351852	0.125081	0.54806	0.0137724	0.152344	0.311754	-0.0117759
ENSG00000008130.11	NADK	0.0486942	0.138617	-0.0179087	0.0665703	0.490228	0.0123363	0.180954	0.617795	-0.0121088	0.0327846	0.120555	0.0176847
ENSG00000078369.13	GNB1	0.236621	0.406162	0.0109394	0.379097	0.772922	0.00601795	0.602871	0.873355	-0.0047897	0.14826	0.306484	-0.0121858
ENSG00000169885.5	CALML6	0.781837	0.873203	0.00252341	0.963938	0.990862	0.000304895	0.158813	0.591786	-0.0127744	0.231494	0.404167	0.00993987
ENSG00000067606.11	PRKCZ	0.00941779	0.046898	0.0235698	0.703712	0.915451	0.00256066	0.450601	0.810902	-0.00683235	0.0196097	0.0909623	-0.0193309
ENSG00000162585.12	C1orf86	0.0830651	0.199231	0.0157931	0.810814	0.949001	0.00161585	0.937663	0.986682	-0.000710215	0.0441234	0.144387	-0.0167237
ENSG00000157933.9	SKI	0.0179122	0.0714592	0.0215061	0.385232	0.776931	-0.00584701	0.899112	0.978193	-0.00114882	0.0797181	0.207841	-0.0145318
ENSG00000116151.9	MORN1	0.0815605	0.196553	0.0157869	0.312405	0.724846	0.00678079	0.0478165	0.396449	-0.0178527	0.566504	0.711874	-0.0047433
ENSG00000157916.14	RER1	0.509474	0.673677	-0.00603093	0.775172	0.937931	-0.00193266	0.111207	0.525031	0.014487	0.434684	0.605412	-0.00651394
ENSG00000157911.5	PEX10	0.125042	0.26322	0.0139039	0.673721	0.908029	0.00282641	0.591594	0.869843	-0.00484501	0.149816	0.308581	-0.0119076
ENSG00000149527.13	PLCH2	0.827284	0.901981	-0.00197446	0.265218	0.690034	-0.00745824	0.0959818	0.498503	0.0149832	0.501973	0.661875	-0.00554083
ENSG00000157881.9	PANK4	0.317286	0.495605	0.00921512	0.537752	0.852454	-0.004203	0.669778	0.900395	0.00391329	0.287795	0.466708	-0.00893351
ENSG00000272449.1	RP3-395M20.12	0.259411	0.432411	0.0102348	0.774954	0.937931	0.00192088	0.838144	0.958411	-0.00184633	0.212192	0.382863	-0.0103256
ENSG00000157873.13	TNFRSF14	0.72154	0.833729	-0.0032114	0.793768	0.944105	-0.00174324	0.846593	0.961141	0.00173558	0.69505	0.808879	0.00322173
ENSG00000157870.10	FAM213B	0.00274523	0.0214445	0.0269944	0.917639	0.977979	0.000691899	0.55183	0.856405	-0.00535526	0.00654757	0.0531978	-0.0223655
ENSG00000142606.11	MMEL1	0.0174984	0.0705201	0.0212602	0.875774	0.967095	-0.00103716	0.296231	0.717826	-0.00931943	0.181061	0.346626	-0.01093
ENSG00000215912.7	TTC34	0.677136	0.802114	0.00380281	0.903194	0.974111	0.000822105	0.38869	0.77632	0.00783624	0.134109	0.288336	-0.0124706
ENSG00000142611.12	PRDM16	0.243872	0.414903	-0.0103955	0.697119	0.914753	-0.00257041	0.568901	0.861967	0.00506092	0.330315	0.508566	0.00792155
ENSG00000162591.11	MEGF6	0.11513	0.248986	0.0141666	0.505976	0.842318	0.00442886	0.352189	0.751046	-0.00833286	0.209796	0.379698	-0.0102885
ENSG00000158109.10	TPRG1L	1.09e-07	2.68e-05	0.0478794	0.634337	0.891851	0.00320417	0.0041651	0.178132	-0.0258968	0.00228343	0.0350827	-0.0252502
ENSG00000116213.11	WRAP73	0.703325	0.820985	-0.0034412	0.423458	0.796731	-0.00535151	0.102796	0.508461	0.0146634	0.477034	0.641892	-0.00585971
ENSG00000078900.10	TP73	0.187875	0.346999	0.0118966	0.356614	0.756466	-0.00616469	0.549649	0.856026	-0.00538339	0.965443	0.98178	-0.00035719
ENSG00000235169.3	SMIM1	0.938624	0.967452	0.000701448	0.645577	0.895981	0.00310032	0.821465	0.953054	0.00204656	0.481306	0.645186	-0.0058502
ENSG00000130764.5	LRRC47	0.0448262	0.130631	0.0183108	0.884545	0.969935	0.000982126	0.316818	0.730971	0.009105	0.0006201	0.0229489	-0.0284164
ENSG00000116198.8	CEP104	0.567153	0.720026	0.00518389	0.202382	0.649057	-0.00854218	0.02422	0.317763	0.0202912	0.0402836	0.136746	-0.0169223
ENSG00000169598.11	DFFB	0.391568	0.567501	0.00774472	0.284293	0.704295	-0.00716155	0.265507	0.693652	0.0100186	0.198368	0.366569	-0.0106012
ENSG00000198912.6	C1orf174	0.97021	0.983744	0.00033419	0.12908	0.572022	-0.0100431	0.00786294	0.213128	0.0236216	0.0883746	0.221013	-0.0138945
ENSG00000236423.1	LINC01134	0.414807	0.590827	-0.0075308	0.434265	0.802293	-0.00534389	0.885126	0.97364	0.0013286	0.169857	0.333601	0.0115574
ENSG00000196581.6	AJAP1	0.000456306	0.00708699	0.0312161	0.935563	0.982144	-0.000535097	0.076888	0.461399	-0.0157343	0.0658984	0.184382	-0.0149848
ENSG00000131697.13	NPHP4	0.370115	0.547672	0.00813471	0.458932	0.817273	-0.00497494	0.197859	0.638216	0.011632	0.0736047	0.197592	-0.0147984
ENSG00000069424.10	KCNAB2	0.118313	0.253668	0.014058	0.20679	0.652222	-0.00841128	0.708694	0.913045	0.00335045	0.272869	0.450813	-0.00900528
ENSG00000116254.13	CHD5	0.435598	0.609935	-0.0070053	0.489965	0.834402	0.00459071	0.577123	0.864564	0.00498836	0.754375	0.850905	-0.00256458
ENSG00000116251.5	RPL22	5.14e-05	0.00185461	0.0366689	0.716693	0.92016	-0.00244568	0.215057	0.654312	-0.0112352	0.00543805	0.0484633	-0.0230307
ENSG00000158286.8	RNF207	0.000176593	0.00391572	-0.0339693	0.114661	0.564251	-0.0106168	5.02e-06	0.00542731	0.0410586	0.66584	0.788279	0.00358495
ENSG00000116237.11	ICMT	0.134863	0.277132	0.0134779	0.119183	0.566572	-0.0103938	0.0337733	0.355584	0.0190351	0.00704439	0.0550032	-0.0221171
ENSG00000158292.6	GPR153	0.755401	0.856847	0.00279288	0.234867	0.670248	-0.00787771	0.0632568	0.432629	0.0165587	0.160711	0.322556	-0.0114625
ENSG00000097021.15	ACOT7	0.253577	0.425843	0.0102327	0.084197	0.518728	-0.0114469	0.0835397	0.475956	0.0154321	0.0818646	0.211263	-0.0142154
ENSG00000187017.10	ESPN	0.272834	0.44785	-0.00984343	0.33633	0.741307	-0.00638752	0.0381084	0.367978	0.0185123	0.782738	0.87055	-0.00225862
ENSG00000215788.5	TNFRSF25	0.0892987	0.209047	-0.0155584	0.986779	0.997508	0.000112401	0.0184682	0.292724	0.0214588	0.473434	0.638852	-0.00599238
ENSG00000171680.16	PLEKHG5	0.150324	0.299006	0.0129307	0.467121	0.8213	-0.00484022	0.39828	0.782606	0.0075634	0.0559761	0.16694	-0.0156624
ENSG00000162408.10	NOL9	0.0165824	0.0680305	0.0215405	0.0847543	0.518818	-0.0114799	0.0810436	0.470864	0.0156308	0.00169527	0.0315109	-0.0257047
ENSG00000204859.7	ZBTB48	0.623531	0.762951	-0.00453634	0.816089	0.950184	-0.00159076	0.308776	0.725503	0.00936188	0.701438	0.813905	-0.00323176
ENSG00000162413.12	KLHL21	0.661107	0.79084	0.00402439	0.187441	0.636139	0.00895039	0.03754	0.367328	-0.0189812	0.474671	0.640042	0.00598523
ENSG00000116273.5	PHF13	0.981043	0.990206	-0.000213637	0.648429	0.897519	-0.00303346	0.576565	0.864334	0.00499777	0.831468	0.901007	-0.00174521
ENSG00000041988.11	THAP3	0.0862405	0.204069	0.0156783	0.937618	0.982711	-0.000529839	0.781403	0.941238	0.00252719	0.0336709	0.12259	-0.0176949
ENSG00000007923.11	DNAJC11	0.291358	0.468096	0.00959627	0.506642	0.842508	-0.00447055	0.130275	0.554641	0.0136938	0.023046	0.0990329	-0.018826
ENSG00000171735.14	CAMTA1	0.190526	0.349981	0.0119245	0.0479811	0.46241	0.0133211	0.774544	0.937259	0.00259915	0.000764073	0.0245245	-0.0278701
ENSG00000049245.8	VAMP3	0.274816	0.450222	-0.00991472	0.141698	0.588767	0.00987005	0.398972	0.782827	-0.00762513	0.35426	0.531885	0.00767205
ENSG00000049246.10	PER3	0.0488274	0.138794	0.0178006	0.762029	0.933788	-0.00202745	0.892644	0.976363	0.00121562	0.039023	0.134123	-0.0170071
ENSG00000049247.9	UTS2	0.592127	0.738916	-0.00480636	0.961218	0.989802	-0.000322853	0.130864	0.556431	0.0134833	0.30774	0.48646	-0.00834383
ENSG00000049249.4	TNFRSF9	0.0269524	0.0934686	-0.0199296	0.106336	0.553854	0.0107748	0.955959	0.989986	-0.000496145	0.239949	0.414345	0.00966761
ENSG00000116288.8	PARK7	0.00462103	0.0298381	0.0254288	0.734452	0.925226	-0.0022599	0.536943	0.851964	-0.00553342	0.0312169	0.116777	-0.0176618
ENSG00000116285.8	ERRFI1	0.854596	0.919435	0.00166059	0.303858	0.717233	-0.00689246	0.179364	0.615696	0.0121056	0.406236	0.58107	-0.00686277
ENSG00000162426.10	SLC45A1	0.041248	0.124158	0.0184272	0.156679	0.605395	-0.00947003	0.471209	0.823042	0.00648436	0.0606331	0.175333	-0.0154532
ENSG00000142599.13	RERE	0.563112	0.717287	-0.00522486	0.958776	0.989194	0.000345691	0.833526	0.956532	-0.00189096	0.411093	0.585298	0.00677364
ENSG00000074800.9	ENO1	0.529801	0.689596	0.00566212	0.45073	0.811133	0.00502942	0.761507	0.932694	-0.00272321	0.331559	0.509551	-0.00797945
ENSG00000131686.10	CA6	0.0122269	0.0554833	0.0226919	0.783498	0.940163	0.0018455	0.135057	0.56407	-0.0134936	0.180481	0.345753	-0.0110804
ENSG00000142583.13	SLC2A5	0.000146415	0.00351071	-0.0342759	0.26711	0.69121	-0.00744714	0.0656731	0.439364	0.0166047	0.00227708	0.0350747	0.0251684
ENSG00000180758.10	GPR157	0.00174428	0.0162116	0.0283101	0.595133	0.877985	-0.00356796	0.421287	0.796426	-0.00726287	0.0340702	0.123572	-0.0175115
ENSG00000049239.8	H6PD	0.0318113	0.104426	0.0196814	0.421233	0.795776	0.00546419	0.00612381	0.196492	-0.0249933	0.982086	0.989556	-0.000188056
ENSG00000171621.9	SPSB1	0.976377	0.98715	0.000267773	0.857263	0.961726	-0.00120361	0.299301	0.719411	0.00934074	0.308345	0.486894	-0.00839916
ENSG00000171612.6	SLC25A33	0.561396	0.715777	0.00516577	0.855257	0.961509	-0.00120085	0.261295	0.688959	0.00994423	0.0860852	0.217985	-0.0139125
ENSG00000188807.8	TMEM201	0.00248189	0.0203074	0.026983	0.422441	0.796204	0.00531	0.286451	0.711038	-0.00949051	0.00500743	0.0467228	-0.0228398
ENSG00000179840.5	C1orf200	0.0366506	0.114486	-0.0193485	0.611941	0.883967	0.00348109	0.519147	0.845201	0.00595071	0.240021	0.414345	0.00993295
ENSG00000171608.11	PIK3CD	0.185135	0.343858	-0.0120613	0.436697	0.803727	0.00524114	0.395961	0.78013	-0.00769485	0.0801679	0.208731	0.0145195
ENSG00000171603.12	CLSTN1	0.0588162	0.157709	0.0172006	0.898918	0.973429	-0.000856778	0.33945	0.743735	0.00866499	0.00253051	0.0361247	-0.0250236
ENSG00000178585.10	CTNNBIP1	1.77e-05	0.000946451	0.0388817	0.449636	0.810478	0.00509899	0.00642878	0.19852	-0.0246669	0.0196084	0.0909623	-0.0193669
ENSG00000162441.7	LZIC	0.00570782	0.0341518	0.0252453	0.194905	0.642888	-0.008779	0.705765	0.9124	0.00344185	0.016837	0.08413	-0.0199249
ENSG00000173614.9	NMNAT1	0.00472242	0.0302672	-0.025715	0.361254	0.759941	0.00616445	0.980455	0.996358	0.000222595	0.0198417	0.0915238	0.0193536
ENSG00000162444.11	RBP7	0.481952	0.650129	-0.00632038	0.00397328	0.354829	0.0191074	0.00440906	0.180928	-0.0254124	0.123728	0.274083	0.0126116
ENSG00000130939.14	UBE4B	0.00268554	0.0211897	0.0270452	0.991867	0.998293	-6.82e-05	0.0725384	0.451353	-0.0161403	0.186993	0.353288	-0.0108714
ENSG00000054523.12	KIF1B	0.000387352	0.00643959	-0.0319026	0.725502	0.922254	-0.0023461	0.895491	0.977714	0.00118083	5.29e-05	0.00824156	0.0331059
ENSG00000142657.16	PGD	0.00495869	0.0311291	-0.02554	0.544869	0.855423	0.0040835	0.238968	0.673054	-0.0106805	0.000100801	0.0108204	0.0321602
ENSG00000251503.3	APITD1-CORT	0.0333279	0.107313	0.0191943	0.944074	0.984135	-0.000468965	0.477528	0.826135	0.00638679	0.00221502	0.0347916	-0.0251295
ENSG00000175279.17	APITD1	0.0318234	0.104426	0.0192382	0.548177	0.857415	-0.00398848	0.610113	0.876453	0.00455643	0.0152734	0.0796548	-0.0198206
ENSG00000241563.2	CORT	0.82743	0.901999	0.00196414	0.178451	0.627811	-0.00896611	0.15851	0.591786	0.01264	0.493244	0.655112	-0.00562973
ENSG00000160049.7	DFFA	0.0350323	0.111092	0.0190127	0.210454	0.652978	-0.00836709	0.249631	0.681492	0.0103486	0.0106157	0.0655008	-0.0210044
ENSG00000142655.8	PEX14	0.0447847	0.13056	0.0181263	0.535947	0.852043	-0.00414276	0.829646	0.955682	0.00193753	0.0530776	0.161778	-0.0159381
ENSG00000130940.10	CASZ1	0.696641	0.815768	-0.003512	0.0398494	0.454553	-0.0136825	0.0038928	0.172854	0.0258163	0.295203	0.474692	-0.00859804
ENSG00000175262.10	C1orf127	0.00476573	0.0304096	0.0250008	0.200152	0.647323	0.00841622	0.0198655	0.297353	-0.0205553	0.110912	0.25551	-0.0129032
ENSG00000120948.11	TARDBP	0.895155	0.943368	-0.00119447	0.0326584	0.43245	-0.0143065	0.0295617	0.336793	0.0196025	0.621271	0.754126	-0.004084
ENSG00000009724.12	MASP2	0.905982	0.948805	0.00107307	0.0989576	0.543305	-0.011083	0.400943	0.784227	0.00759553	0.770228	0.862674	0.00242032
ENSG00000116649.5	SRM	8.83e-05	0.00251975	0.0352635	0.772446	0.93748	-0.00193494	0.167631	0.601439	-0.012413	0.0108653	0.0663672	-0.0209584
ENSG00000171824.9	EXOSC10	0.0486015	0.138426	0.0178319	0.147002	0.596285	-0.00971014	0.208341	0.647879	0.0113349	0.0181937	0.0871697	-0.0194661
ENSG00000198793.8	MTOR	0.00778281	0.0414836	0.0239962	0.0488784	0.4637	-0.0131572	0.475458	0.82451	0.00642048	0.0358506	0.12724	-0.0172749
ENSG00000120942.9	UBIAD1	3.27e-05	0.00138189	0.0375151	0.467977	0.821934	-0.0048792	0.189918	0.628745	-0.0118502	0.0117656	0.0689223	-0.0208308
ENSG00000204624.6	PTCHD2	0.178353	0.335647	0.0122099	0.377608	0.772711	0.00592583	0.375778	0.768385	-0.00800255	0.219786	0.391098	-0.0101551
ENSG00000116661.9	FBXO2	0.0177778	0.0712072	0.0215723	0.344643	0.745936	-0.00637555	0.479767	0.826901	0.00641456	0.00913565	0.0607631	-0.0216323
ENSG00000132879.9	FBXO44	0.831788	0.904573	0.00191941	0.215545	0.657086	-0.00827767	0.0565146	0.416079	0.0171351	0.191089	0.358532	-0.0107692
ENSG00000116663.6	FBXO6	0.685024	0.807897	-0.0036833	0.445147	0.808483	-0.00513023	0.586112	0.868399	0.00492209	0.637652	0.766743	0.00390084
ENSG00000116670.10	MAD2L2	0.302817	0.480223	0.00934506	0.598603	0.878929	0.003534	0.410033	0.78812	-0.00743941	0.509813	0.66747	-0.00545351
ENSG00000162490.6	DRAXIN	0.0248375	0.0886177	0.0200396	0.342268	0.744581	-0.00628548	0.140362	0.569781	-0.0131222	0.936576	0.965807	-0.000649304
ENSG00000177674.11	AGTRAP	0.0415527	0.124665	-0.018725	0.418224	0.793336	0.00551088	0.640689	0.888892	-0.00427517	0.0367266	0.129105	0.0175036
ENSG00000215910.3	C1orf167	0.339242	0.517921	0.00866815	0.10129	0.546555	0.0109923	0.718764	0.917478	0.00325269	0.00546033	0.0484967	-0.0229328
ENSG00000177000.6	MTHFR	0.247089	0.418371	0.0104539	0.355963	0.755803	0.00617085	0.7547	0.929823	-0.00281066	0.0929173	0.228	-0.0138343
ENSG00000011021.17	CLCN6	0.0820137	0.19744	-0.0155244	0.314532	0.72635	0.00664866	0.125352	0.54806	0.0136242	0.561203	0.70807	-0.0047353
ENSG00000175206.6	NPPA	0.24471	0.415602	-0.0105519	0.368857	0.76519	0.00603324	0.597289	0.871821	0.00477259	0.975939	0.986898	-0.000249647
ENSG00000116685.11	KIAA2013	0.103283	0.231327	0.0147596	0.338714	0.742926	0.00641816	0.0882485	0.486295	-0.0153744	0.480813	0.64472	-0.00582998
ENSG00000083444.12	PLOD1	0.0961909	0.220195	0.0148848	0.874475	0.966399	-0.00104701	0.0181822	0.29071	-0.0210184	0.380538	0.556322	0.0071612
ENSG00000116688.12	MFN2	0.667743	0.79554	0.0038586	0.438691	0.804745	-0.00515087	0.465136	0.819227	-0.00653593	0.339528	0.517433	0.00782889
ENSG00000116691.6	MIIP	0.0243122	0.0874949	-0.0206734	0.526919	0.849414	0.00430501	0.49045	0.831088	0.00631194	0.229483	0.402086	0.0100737
ENSG00000120949.10	TNFRSF8	0.673755	0.799773	-0.00377747	0.0155623	0.393281	0.016031	0.245273	0.678724	-0.0103749	0.817483	0.892624	-0.00188879
ENSG00000028137.12	TNFRSF1B	0.650975	0.783594	0.00412635	0.0139812	0.390632	0.0165558	0.0855733	0.480616	-0.0155964	0.539254	0.690855	-0.00510714
ENSG00000048707.9	VPS13D	0.0468324	0.134617	0.018102	0.152647	0.601425	-0.00964495	0.358279	0.755728	0.00833749	0.0430392	0.141995	-0.0168049
ENSG00000229484.1	RP5-888M10.2	0.833583	0.905435	0.00190306	0.79279	0.943767	0.00176075	0.825873	0.954481	-0.00198377	0.838104	0.90469	-0.00168794
ENSG00000162496.4	DHRS3	0.000334343	0.00590448	0.0322427	0.0763707	0.506825	-0.0118275	0.824737	0.954257	-0.0019905	0.0247691	0.103142	-0.0184548
ENSG00000116731.18	PRDM2	0.196295	0.356917	0.0117662	0.0371216	0.448634	-0.0140331	0.454322	0.813444	0.00678553	0.586645	0.727761	-0.00451777
ENSG00000189337.11	KAZN	0.0496059	0.1403	-0.017783	0.846796	0.95937	-0.00129676	0.511832	0.841114	-0.00592224	0.00240841	0.0361247	0.0250236
ENSG00000171729.9	TMEM51	0.184242	0.342711	-0.0118839	0.0321951	0.432073	0.0141732	0.738244	0.923168	0.00297934	0.519409	0.675257	-0.00526168
ENSG00000142621.15	FHAD1	0.795186	0.882276	0.00233433	0.087638	0.522288	-0.0113553	0.0883382	0.486295	0.0152426	0.44882	0.617356	-0.00621108
ENSG00000228140.1	RP3-467K16.4	0.0133132	0.0587367	-0.0222422	0.776666	0.938418	-0.00189026	0.0577903	0.420274	0.0169876	0.382055	0.557652	0.00717739
ENSG00000142634.8	EFHD2	0.0356098	0.112077	-0.0191936	0.351355	0.751107	0.00630726	0.776823	0.938816	0.00258149	0.215728	0.38664	0.0103238
ENSG00000162438.7	CTRC	0.111293	0.24325	-0.0143257	0.805658	0.947147	-0.00163936	0.737509	0.922886	-0.00300426	0.0205827	0.0931749	0.0189815
ENSG00000132906.13	CASP9	0.017707	0.0710707	0.0213296	0.760711	0.933445	-0.00203078	0.67642	0.904498	-0.00374382	0.0576654	0.169976	-0.0155818
ENSG00000116138.8	DNAJC16	0.095592	0.219221	0.0148859	0.0237881	0.418145	-0.0149298	0.0494676	0.400003	0.0174625	0.0323934	0.119667	-0.0174192
ENSG00000116771.5	AGMAT	0.00535898	0.0327292	0.0253681	0.141091	0.588281	-0.00994133	0.439405	0.80415	-0.00702998	0.311931	0.490742	-0.00842168
ENSG00000197312.7	DDI2	0.00585993	0.0345908	0.0250114	0.0290434	0.425614	-0.0146772	0.907718	0.979996	0.00105023	0.169358	0.332905	-0.0113999
ENSG00000215695.1	RSC1A1	0.0387141	0.118964	0.0188093	0.0579955	0.482413	-0.0127679	0.904613	0.979382	0.00108713	0.390301	0.565411	-0.00713819
ENSG00000116786.7	PLEKHM2	0.00327992	0.023924	0.0270786	0.0575491	0.481576	0.012966	0.00313347	0.159291	-0.0270871	0.122208	0.272059	-0.0130111
ENSG00000162461.7	SLC25A34	0.00265154	0.0210268	-0.0269744	0.870238	0.96489	0.00108836	0.14002	0.569781	0.0132171	0.121687	0.271433	0.0126989
ENSG00000065526.6	SPEN	0.0912651	0.212028	0.0152741	0.712921	0.919262	-0.00246502	0.777606	0.939072	0.00254565	0.0624193	0.178314	-0.0153681
ENSG00000116809.7	ZBTB17	0.611914	0.753343	0.00463183	0.676269	0.908866	0.0028212	0.738528	0.923208	-0.00303411	0.594767	0.73424	-0.00442945
ENSG00000142627.9	EPHA2	3.14e-12	1.28e-08	0.0610664	0.803133	0.947005	0.00164323	0.000252274	0.0524846	-0.0323056	0.00016293	0.0136131	-0.0304824
ENSG00000142632.12	ARHGEF19	0.138967	0.282448	0.0132527	0.0276287	0.422257	-0.0145854	0.047479	0.395239	0.0176627	0.0454727	0.146567	-0.0163305
ENSG00000132881.7	RSG1	0.0326441	0.106044	0.0191705	0.0785861	0.50935	-0.0116862	0.211356	0.6507	0.0111769	0.0225061	0.0976448	-0.0186703
ENSG00000037637.6	FBXO42	0.128622	0.268457	0.0139518	0.70767	0.917021	0.00254981	0.308834	0.725503	0.00930635	0.00199398	0.0333544	-0.0258216
ENSG00000055070.12	SZRD1	0.00158111	0.0152822	0.0287282	0.429941	0.799809	-0.00532846	0.643423	0.889976	-0.00420479	0.0206509	0.0934345	-0.0192248
ENSG00000187144.7	SPATA21	0.00787235	0.0417556	0.0241353	0.381383	0.774423	-0.00589602	0.381655	0.772271	-0.00792733	0.212976	0.383862	-0.0103363
ENSG00000157191.15	NECAP2	0.439586	0.613664	0.00705833	0.365163	0.761472	0.00611963	0.782919	0.941909	0.00250541	0.0592722	0.172988	-0.0156949
ENSG00000226029.1	RP4-798A10.2	0.0894027	0.20917	-0.0155462	0.445181	0.808483	-0.0051753	0.331748	0.739181	0.00885	0.154495	0.314559	0.0118897
ENSG00000219481.6	NBPF1	0.735985	0.843975	-0.00302547	0.917139	0.977979	0.000690878	0.205538	0.646154	0.011303	0.273322	0.451287	-0.008962
ENSG00000215908.5	CROCCP2	0.931762	0.964243	0.000771453	0.559412	0.862133	0.00389133	0.175342	0.609875	0.0121479	0.0404879	0.137199	-0.0168109
ENSG00000228549.2	U1	0.874446	0.931574	-0.00141937	0.908422	0.976071	0.000764648	0.698114	0.910189	0.00346843	0.731635	0.834911	-0.00280968
ENSG00000238142.1	RP11-108M9.4	0.404855	0.580734	-0.00749301	0.408218	0.78747	-0.00550552	0.0226529	0.310977	0.02038	0.36965	0.546484	-0.00736036
ENSG00000058453.12	CROCC	0.102458	0.230211	0.014793	0.118361	0.566572	-0.0104698	0.334473	0.740674	0.00870914	0.114504	0.260746	-0.0130408
ENSG00000159363.13	ATP13A2	0.00281033	0.0217331	0.0272059	0.497281	0.837631	-0.00458738	0.720516	0.917578	0.00325318	0.00181506	0.0322113	-0.0258967
ENSG00000117118.5	SDHB	0.0131439	0.0583291	0.0220768	0.429466	0.799809	0.00521529	0.00598726	0.196492	-0.0243479	0.714339	0.823286	-0.00297835
ENSG00000117115.8	PADI2	0.0178782	0.0714189	-0.0214517	0.690792	0.91243	-0.00267159	0.673037	0.90232	0.00381272	0.0138202	0.0751969	0.0203376
ENSG00000159339.9	PADI4	0.054305	0.149277	-0.0173121	0.38902	0.778164	0.00574059	0.0306677	0.341447	-0.0193511	0.000154754	0.0131331	0.03093
ENSG00000179051.9	RCC2	0.137466	0.280592	0.0133785	0.67106	0.907109	-0.00283287	0.340104	0.743826	0.00855831	0.0198519	0.0915258	-0.0191138
ENSG00000074964.12	ARHGEF10L	0.613544	0.754948	-0.00457015	0.00423745	0.354829	0.0191003	0.602882	0.873355	-0.00468713	0.2322	0.404919	-0.00985707
ENSG00000179023.7	KLHDC7A	0.00573956	0.0342386	0.0248621	0.467519	0.821562	0.00485103	0.020929	0.303977	-0.0207087	0.271593	0.449301	-0.00904536
ENSG00000255275.3	RP13-279N23.2	0.098954	0.224674	0.0148767	0.395598	0.781599	-0.00567228	0.364935	0.761193	0.00813803	0.0347755	0.1249	-0.0173499
ENSG00000159423.12	ALDH4A1	0.358232	0.536373	0.00827332	0.0721484	0.500015	0.0119733	0.27563	0.701108	-0.0097725	0.201125	0.369703	-0.0104968
ENSG00000169991.6	IFFO2	0.0268768	0.093326	0.0200645	0.202525	0.649057	-0.0085592	0.146236	0.577189	0.0131258	0.00284412	0.0374178	-0.02464
ENSG00000127481.10	UBR4	0.123426	0.26087	0.0139886	0.1164	0.565733	-0.0105501	0.594788	0.871174	0.00481192	0.319039	0.49773	-0.00825648
ENSG00000127463.9	EMC1	0.00256873	0.0206123	0.0275037	0.193119	0.640848	-0.00880765	0.445024	0.807229	0.00695621	0.00202811	0.0336277	-0.0256725
ENSG00000053372.4	MRTO4	0.000377005	0.00631942	0.0319978	0.659134	0.901975	-0.00295028	0.419479	0.794873	-0.00726293	0.00796545	0.0579238	-0.0218223
ENSG00000162482.4	AKR7A3	0.894261	0.942962	0.00119771	0.029579	0.426112	0.0144851	0.530491	0.849257	-0.00562649	0.220052	0.391357	-0.0100746
ENSG00000053371.8	AKR7A2	0.000402678	0.00652066	0.0316227	0.74839	0.930139	0.00213059	0.58604	0.868372	-0.00486593	0.000387094	0.0195464	-0.028927
ENSG00000040487.8	PQLC2	0.264342	0.438111	0.0102926	0.0241062	0.418145	0.0153707	0.0753061	0.459863	-0.0163172	0.264877	0.441732	-0.00937732
ENSG00000077549.13	CAPZB	0.138318	0.281835	0.0134224	0.880329	0.968721	0.00100977	0.316067	0.730927	-0.00904319	0.51304	0.669878	-0.00540649
ENSG00000270136.1	MINOS1-NBL1	0.05481	0.149949	0.0173283	0.636956	0.892475	-0.00315534	0.790151	0.942551	-0.00239358	0.151976	0.311195	-0.0117971
ENSG00000173436.9	MINOS1	0.0249638	0.0889063	0.0202834	0.386877	0.776931	-0.00580192	0.834987	0.9573	-0.00187948	0.126563	0.277937	-0.0126189
ENSG00000158747.9	NBL1	0.331332	0.509927	0.00881775	0.982422	0.995909	-0.000148047	0.969199	0.994266	0.00034905	0.275302	0.453355	-0.0090312
ENSG00000158748.3	HTR6	0.00221183	0.0188296	0.0274986	0.163997	0.611681	-0.00927873	0.494629	0.833148	-0.00612858	0.140207	0.296144	-0.0121192
ENSG00000162542.9	TMCO4	0.000796991	0.00984636	0.0303276	0.71917	0.920231	-0.00241545	0.873199	0.970306	-0.00144235	0.00131655	0.0290748	-0.0265032
ENSG00000169914.5	OTUD3	0.788656	0.877734	0.00241992	0.0749044	0.502601	-0.0118861	0.0791378	0.466453	0.0157632	0.445237	0.614096	-0.00628461
ENSG00000117215.10	PLA2G2D	0.0319701	0.104751	0.019305	0.871067	0.96489	-0.00108281	0.232319	0.668818	-0.0107148	0.359343	0.536729	-0.00753491
ENSG00000162543.5	UBXN10	0.133686	0.2759	0.0136717	0.23396	0.669684	-0.00803187	0.778977	0.940051	0.00254903	0.324841	0.503331	-0.00819002
ENSG00000162545.5	CAMK2N1	0.347267	0.525582	0.0085247	0.194098	0.642069	-0.00871339	0.124033	0.547151	0.0138809	0.0977802	0.235851	-0.0136881
ENSG00000090432.5	MUL1	0.000675379	0.00888573	0.0307935	0.411927	0.789485	0.00552109	0.00486983	0.188217	-0.0254231	0.187073	0.353329	-0.0109373
ENSG00000158825.5	CDA	0.0685027	0.174475	-0.0164132	0.0542185	0.470908	0.0128341	0.0192573	0.297311	-0.0209785	0.0027493	0.0371362	0.0245602
ENSG00000158828.5	PINK1	0.252165	0.424218	-0.0105302	0.127971	0.571982	0.010355	0.0322983	0.349218	-0.019576	0.0183741	0.0877031	0.0197485
ENSG00000244038.5	DDOST	3.34e-05	0.0014067	0.0371953	0.974693	0.99334	0.000211724	0.21238	0.651735	-0.0111906	0.00135622	0.0292717	-0.0262606
ENSG00000117245.8	KIF17	2.96e-05	0.0012964	0.0368481	0.24902	0.680351	0.00756886	0.0015735	0.125251	-0.0278364	0.0396368	0.13536	-0.016634
ENSG00000127483.13	HP1BP3	0.877268	0.933178	-0.00139494	0.0100006	0.390465	-0.0171787	0.00423371	0.178863	0.0256482	0.391781	0.566846	-0.00705378
ENSG00000075151.15	EIF4G3	0.0738098	0.183635	-0.0164022	0.0238326	0.418145	-0.0153329	0.0252448	0.320822	0.0204254	0.175166	0.339747	0.0113506
ENSG00000117298.10	ECE1	0.00020568	0.00433533	-0.0338014	0.0369583	0.448188	0.0141046	0.551559	0.856286	0.00542303	0.0862571	0.218119	0.0143016
ENSG00000142794.14	NBPF3	0.17182	0.327459	0.0124215	0.00296366	0.338296	-0.0199427	0.0875758	0.484808	0.0154555	0.339163	0.517068	-0.00792796
ENSG00000162551.9	ALPL	1.47e-06	0.000181819	-0.0440039	0.538283	0.852454	0.00419442	0.22685	0.663961	0.0110767	0.000581474	0.0227069	0.0287838
ENSG00000076864.15	RAP1GAP	0.0516891	0.144378	0.0178432	0.340779	0.744205	0.00647145	0.0222583	0.309352	-0.0208598	0.677088	0.796669	-0.00348762
ENSG00000090686.11	USP48	0.668267	0.795632	0.00393398	0.111191	0.561299	-0.0108126	0.43761	0.803401	0.00709335	0.979988	0.98882	-0.000210045
ENSG00000187942.7	LDLRAD2	0.00018015	0.00394946	0.0334932	0.323287	0.731102	0.00656614	0.00077497	0.101259	-0.0299561	0.214957	0.385851	-0.0101582
ENSG00000142798.12	HSPG2	2.81e-05	0.00124229	0.0377266	0.174626	0.624149	-0.00909847	0.0679014	0.443807	-0.016453	0.139084	0.294503	-0.0122179
ENSG00000218510.3	LINC00339	0.428392	0.603809	0.00719143	0.206985	0.652222	0.0084772	0.994467	0.999263	-6.27e-05	0.0589806	0.172572	-0.0156242
ENSG00000070831.11	CDC42	0.72661	0.837133	0.00316129	0.441544	0.80647	0.00514857	0.513944	0.842345	-0.00587472	0.767151	0.860358	-0.00244194
ENSG00000271840.1	RP1-224A6.9	0.790741	0.87921	-0.00243867	0.548146	0.857415	0.00408402	0.723648	0.918119	0.00323514	0.560321	0.707505	-0.00488124
ENSG00000162552.10	WNT4	0.0566061	0.153305	-0.0175022	0.670524	0.906705	0.00289394	0.723412	0.918119	0.00323869	0.17439	0.339262	0.0113808
ENSG00000184677.12	ZBTB40	0.303189	0.480599	0.00932821	0.0278236	0.422257	-0.0147294	0.0831965	0.474501	0.0156155	0.216526	0.387595	-0.0102105
ENSG00000173372.12	C1QA	0.0554923	0.151465	-0.0172318	0.18855	0.636711	0.00876174	0.608693	0.875899	0.00459155	0.635493	0.765106	0.00389497
ENSG00000159189.7	C1QC	0.01135	0.0529266	-0.022483	0.430206	0.800029	0.00519453	0.552969	0.856792	0.00525654	0.137199	0.291805	0.0120563
ENSG00000173369.11	C1QB	0.0296239	0.0996004	-0.0195112	0.381588	0.774516	0.00581637	0.632985	0.885811	0.00427123	0.248869	0.42422	0.00944554
ENSG00000133216.12	EPHB2	0.289751	0.466346	-0.00959714	0.0117681	0.390465	0.0168688	0.200544	0.64129	-0.0115501	0.605334	0.741917	0.00427393
ENSG00000272796.1	RP1-74M1.3	0.889325	0.940134	-0.00125548	0.292299	0.710651	0.00702836	0.964151	0.992691	0.000403691	0.452837	0.620746	-0.00617617
ENSG00000004487.11	KDM1A	0.0159793	0.0663275	0.0217843	0.769911	0.936687	-0.00196092	0.886398	0.974084	0.00128853	0.0103697	0.0646966	-0.0211326
ENSG00000169641.9	LUZP1	0.0721648	0.180791	0.0163503	0.183124	0.633162	-0.00896257	0.113309	0.528092	0.0143388	0.00870447	0.059532	-0.0217312
ENSG00000261326.2	RP5-1057J7.6	0.148758	0.296388	-0.0130497	0.662797	0.903703	-0.00291831	0.0228215	0.311113	0.0204601	0.587751	0.728365	-0.00447136
ENSG00000125944.14	HNRNPR	0.000312401	0.00564516	0.0327059	0.14544	0.593025	-0.00981155	0.700612	0.911756	0.00348842	0.00143206	0.0294402	-0.0264084
ENSG00000125945.10	ZNF436	0.00210657	0.0182596	0.0278126	0.13983	0.586096	-0.00990792	0.820893	0.9528	-0.00204539	0.0547069	0.164822	-0.0158819
ENSG00000249087.3	C1orf213	0.525228	0.685351	-0.00588197	0.0234047	0.418145	-0.0155056	0.379142	0.771372	0.00810544	0.114993	0.261383	0.0133003
ENSG00000271420.1	RP5-1057J7.7	0.825318	0.900544	-0.00202436	0.555807	0.860998	-0.00399805	0.453438	0.812894	-0.00684449	0.123697	0.274083	0.0128683
ENSG00000204219.5	TCEA3	0.000482565	0.00730041	0.0313471	0.710422	0.918134	0.00247806	0.0496515	0.400003	-0.0176022	0.0476856	0.151112	-0.0162674
ENSG00000088280.14	ASAP3	0.0704908	0.178001	-0.0161771	0.153494	0.602596	0.00945099	0.255977	0.685114	0.0101216	0.678909	0.797856	-0.00338049
ENSG00000007968.6	E2F2	0.000257594	0.00502449	-0.033193	0.153316	0.602302	-0.00963518	0.00134953	0.121541	0.0290133	0.0953134	0.232007	0.0138686
ENSG00000117318.8	ID3	0.00937318	0.0467764	0.0233081	0.218846	0.657285	0.00817802	0.23388	0.670019	-0.0106516	0.01075	0.0659461	-0.020873
ENSG00000197880.4	MDS2	0.158151	0.309293	0.0128902	0.692649	0.91339	-0.00267332	0.36469	0.760975	-0.00824578	0.811578	0.889083	-0.00198726
ENSG00000142676.8	RPL11	0.000150842	0.00356414	0.0346813	0.653493	0.900184	-0.00305514	0.298454	0.719271	-0.0095166	0.00812767	0.0581789	-0.0221484
ENSG00000011007.8	TCEB3	0.0219991	0.0818392	0.0205223	0.382499	0.774957	-0.00579972	0.914476	0.981598	-0.000959743	0.0920709	0.226801	-0.0137787
ENSG00000057757.5	PITHD1	0.0463768	0.133711	0.0181571	0.995781	0.9991	-3.57e-05	0.246879	0.679746	0.0105178	0.00054764	0.0223245	-0.0286566
ENSG00000011009.6	LYPLA2	0.0577394	0.155729	0.0172079	0.222619	0.659501	0.00819015	0.174078	0.608774	-0.012278	0.111938	0.256961	-0.0131516
ENSG00000117308.10	GALE	0.910646	0.95181	-0.0010093	0.0256709	0.420204	0.0148243	0.290562	0.713771	-0.0094595	0.594152	0.733705	-0.00437042
ENSG00000117305.10	HMGCL	0.0660331	0.170212	0.016622	0.159049	0.608218	0.00942845	0.281553	0.705863	-0.00970154	0.0469937	0.149719	-0.0163796
ENSG00000179163.11	FUCA1	0.669244	0.796415	-0.00384394	6e-05	0.107991	0.0265762	0.0667756	0.441327	-0.0164043	0.439108	0.608428	-0.00634908
ENSG00000188822.6	CNR2	0.498137	0.663939	0.00606648	0.45051	0.811133	-0.00500046	0.70512	0.912169	0.00337415	0.586444	0.727735	-0.00444362
ENSG00000189266.7	PNRC2	0.0627362	0.164463	0.0169683	0.235645	0.670806	-0.00800761	0.516615	0.843794	0.00589334	0.0739321	0.198044	-0.0148625
ENSG00000188529.10	SRSF10	0.882095	0.936093	-0.00135594	0.00530298	0.362485	-0.0188126	0.00093979	0.10959	0.0299952	0.239602	0.413953	-0.0098016
ENSG00000185436.7	IFNLR1	0.0242457	0.0873818	0.0201646	0.817534	0.950325	0.00153065	0.682941	0.907157	-0.00364532	0.026836	0.10775	-0.0180722
ENSG00000001460.13	STPG1	0.00868821	0.0445233	0.0235529	0.241673	0.674725	-0.00779174	0.546718	0.85524	-0.00539763	0.205421	0.374335	-0.0103853
ENSG00000001461.12	NIPAL3	0.00723511	0.0394729	0.0242186	0.390811	0.779033	-0.00573928	0.964254	0.992733	0.000403328	0.0216038	0.0959512	-0.0189065
ENSG00000117602.7	RCAN3	0.00252809	0.0204963	0.0271166	0.513492	0.844994	-0.00435489	0.481741	0.827109	-0.00630759	0.0444962	0.14506	-0.0164854
ENSG00000264443.1	RP4-594I10.3	0.0162166	0.0670375	0.0215708	0.592556	0.876583	-0.00356018	0.981786	0.996358	-0.000204346	0.0294217	0.113047	-0.0178296
ENSG00000133226.12	SRRM1	0.0273041	0.0942043	0.0199617	0.268397	0.691864	-0.00741689	0.201464	0.641809	0.0115145	0.00347952	0.0401707	-0.0240723
ENSG00000169504.10	CLIC4	0.130509	0.271452	-0.013542	0.500397	0.839406	0.00446893	0.148532	0.578437	0.0128822	0.642669	0.770242	-0.00379266
ENSG00000020633.14	RUNX3	0.0217765	0.0812747	0.0208235	0.0476634	0.462036	-0.0133079	0.240147	0.674265	0.0106283	0.0283691	0.111059	-0.0181506
ENSG00000117614.5	SYF2	0.0171302	0.06937	0.0217291	0.235419	0.670398	0.00801534	0.0669724	0.441327	-0.0166366	0.114381	0.260651	-0.0131402
ENSG00000272432.1	RP3-465N24.6	0.024725	0.0883138	-0.0201148	0.398707	0.783296	-0.00560247	0.0185918	0.292741	0.0209845	0.560836	0.70788	0.00475926
ENSG00000187010.14	RHD	0.127332	0.266417	-0.0140703	0.0542696	0.470908	0.0131377	0.132908	0.56087	-0.0138063	0.0797947	0.208008	0.0147417
ENSG00000117616.13	C1orf63	1.79e-05	0.000946451	-0.0384564	0.516281	0.84612	-0.00433302	0.0384587	0.369133	0.0185643	0.00308566	0.0385884	0.0242761
ENSG00000183726.6	TMEM50A	0.250664	0.422437	-0.0102694	0.261383	0.688343	0.00743046	0.407815	0.786936	-0.00736859	0.210177	0.380346	0.0102166
ENSG00000188672.12	RHCE	0.305489	0.483326	-0.00945677	0.865033	0.963532	-0.00116122	0.275436	0.701108	0.0100197	0.941824	0.968487	0.000614495
ENSG00000204178.5	TMEM57	0.00450242	0.0292856	0.0255752	0.252734	0.682507	-0.00763827	0.327655	0.736395	0.00879535	0.00111227	0.0276918	-0.026751
ENSG00000157978.7	LDLRAP1	0.00563825	0.03384	0.0251688	0.814441	0.950184	-0.00158339	0.426012	0.798701	-0.00722325	0.0483231	0.152565	-0.0163962
ENSG00000225643.1	RP11-70P17.1	0.0221779	0.082137	0.0206096	0.879811	0.968282	-0.00101008	0.964873	0.992914	-0.000395769	0.0192993	0.0902547	-0.0192268
ENSG00000117643.10	MAN1C1	0.0129016	0.0576251	0.0223982	0.745027	0.928434	-0.00217245	0.498652	0.834858	-0.0060799	0.0848551	0.216159	-0.0141737
ENSG00000162430.12	SEPN1	0.033046	0.106804	0.0189979	0.486379	0.832318	0.00459765	0.56518	0.860673	-0.00511102	0.0227481	0.0982741	-0.0185116
ENSG00000255054.3	RP1-317E23.6	0.586104	0.734968	0.00491253	0.897809	0.973429	-0.000857577	0.660096	0.897073	0.00395034	0.330457	0.5087	-0.00800675
ENSG00000117640.13	MTFR1L	0.704281	0.821982	-0.0034429	0.121204	0.567472	-0.0103952	0.0564298	0.416026	0.0172073	0.68514	0.80201	-0.00335461
ENSG00000127423.6	AUNIP	0.770421	0.865915	-0.00259631	0.184949	0.634836	-0.00872312	0.410575	0.788664	0.00728705	0.618189	0.751987	0.00404431
ENSG00000182749.5	PAQR7	7.44e-05	0.00229376	0.0357145	0.199063	0.645841	0.00860928	0.00040684	0.0733005	-0.0317672	0.126739	0.278083	-0.0126146
ENSG00000117632.16	STMN1	0.0109326	0.0517362	0.0228362	0.350244	0.750096	-0.00621522	0.445958	0.807639	-0.00682286	0.230997	0.403686	-0.00982066
ENSG00000158006.9	PAFAH2	0.00884283	0.0449313	0.0237777	0.00137878	0.262924	-0.0214762	0.360589	0.756843	0.00828364	0.201919	0.370658	-0.0105901
ENSG00000175087.5	PDIK1L	0.00734587	0.0398625	0.0244264	0.187596	0.636139	-0.00890223	0.519749	0.845539	0.0058532	0.0100598	0.0635573	-0.0213943
ENSG00000142684.7	ZNF593	0.0876363	0.206497	0.0153935	0.836237	0.956918	0.00138005	0.493495	0.832715	-0.00614928	0.195496	0.363561	-0.0106457
ENSG00000142675.13	CNKSR1	0.478135	0.646973	0.00650794	0.899707	0.973429	-0.000855881	0.400011	0.783823	0.00768694	0.110512	0.254989	-0.0133459
ENSG00000130695.9	CEP85	0.817509	0.896065	-0.00206601	0.396239	0.782045	-0.00561984	0.0559168	0.414704	0.0170191	0.253478	0.428947	-0.00932154
ENSG00000142669.9	SH3BGRL3	0.356627	0.53499	0.00841839	0.0989251	0.543305	0.0111446	0.153224	0.584787	-0.0129801	0.42789	0.59966	-0.00660432
ENSG00000158062.16	UBXN11	0.263628	0.437284	-0.0103414	0.0826529	0.516353	0.0118743	0.90146	0.978409	-0.00114085	0.962913	0.980115	-0.000392517
ENSG00000169442.4	CD52	0.297061	0.474017	0.00952409	0.455011	0.814947	-0.00505062	0.48498	0.828053	0.00635112	0.193539	0.361207	-0.0108291
ENSG00000176092.9	AIM1L	0.672696	0.798808	-0.00384129	0.0683972	0.493557	-0.0122496	0.0997026	0.504237	0.0148901	0.883308	0.93286	0.00121737
ENSG00000176083.13	ZNF683	0.992611	0.996237	8.35e-05	0.223501	0.659598	-0.00811686	0.376615	0.768933	0.00793318	0.989151	0.993958	0.000111804
ENSG00000117682.12	DHDDS	0.0157649	0.0658329	0.0220553	0.385088	0.776931	-0.00588212	0.521862	0.846564	0.00583586	0.00816787	0.0581789	-0.0220302
ENSG00000198830.6	HMGN2	0.00364418	0.0256708	0.026485	0.334657	0.741219	0.00652076	0.711268	0.914339	-0.00336658	0.000347549	0.0189036	-0.0296757
ENSG00000117676.9	RPS6KA1	0.568231	0.720693	-0.00518221	0.0790232	0.50935	0.0117922	0.113039	0.528092	-0.0143159	0.352624	0.530502	0.00769755
ENSG00000117713.13	ARID1A	0.0636504	0.166054	0.0168209	0.441455	0.80644	-0.0051715	0.871674	0.970177	0.00146027	0.112797	0.258311	-0.0131222
ENSG00000060642.6	PIGV	0.797735	0.884378	-0.00228778	0.206879	0.652222	-0.00833393	0.121646	0.543036	0.0137455	0.70238	0.814485	-0.00311112
ENSG00000204160.7	ZDHHC18	0.064546	0.167638	-0.0168062	0.166661	0.614723	0.00931066	0.32873	0.736683	-0.00884839	0.0486145	0.153306	0.0163509
ENSG00000175793.10	SFN	0.666657	0.794863	0.00389628	0.206358	0.652222	0.00845474	0.641314	0.88915	-0.00419523	0.321976	0.50071	-0.00816899
ENSG00000142751.10	GPN2	0.066364	0.170691	0.0171382	0.164031	0.611681	-0.00961832	0.280169	0.705093	0.0100439	0.0389388	0.133919	-0.017575
ENSG00000198746.8	GPATCH3	0.0173856	0.0701527	0.0215474	0.0700516	0.496097	0.0121553	0.391763	0.777815	-0.00773742	0.00162393	0.0311139	-0.0260032
ENSG00000090273.9	NUDC	0.00234623	0.0195728	0.0275585	0.962313	0.990358	0.000317743	0.595843	0.871498	-0.00479769	0.00517364	0.0474324	-0.0231111
ENSG00000175707.7	C1orf172	0.00086667	0.0104867	0.0297002	0.578597	0.87112	0.00367912	0.414531	0.791603	-0.00726999	0.00130919	0.0290748	-0.0261478
ENSG00000253368.3	TRNP1	0.029157	0.0984884	-0.0196208	0.543054	0.85525	-0.0040546	0.00278332	0.155195	0.0267427	0.711892	0.82146	-0.00303474
ENSG00000158246.7	FAM46B	0.356242	0.534589	0.00836489	0.386031	0.776931	-0.00581669	0.392242	0.778004	0.00772336	0.213971	0.384592	-0.010275
ENSG00000090020.6	SLC9A1	0.170178	0.325538	-0.0125092	0.321177	0.729945	0.00669746	0.208365	0.647879	-0.0114238	0.0380252	0.131868	0.0172425
ENSG00000142784.11	WDTC1	0.2932	0.469706	-0.00958135	0.148575	0.597399	-0.00974137	0.937127	0.986682	0.000716106	0.0248709	0.103254	0.0186264
ENSG00000186501.10	TMEM222	0.0356382	0.112123	0.0192437	0.211585	0.654481	0.00847569	0.479166	0.826872	-0.00646138	0.010753	0.0659461	-0.0212926
ENSG00000142765.13	SYTL1	0.112319	0.2449	-0.0143282	0.13017	0.57394	-0.0101072	0.0148443	0.275811	0.0218596	0.751953	0.848893	0.00260352
ENSG00000142733.10	MAP3K6	0.000170359	0.00383556	-0.0337497	0.40781	0.78747	0.00552494	0.255364	0.684653	0.010211	0.0280202	0.110452	0.0180477
ENSG00000158195.6	WASF2	0.0353105	0.111547	0.0189664	0.837342	0.957019	-0.00137109	0.195826	0.635983	-0.0116155	0.465745	0.631948	-0.00600316
ENSG00000126705.9	AHDC1	0.0227045	0.0833939	0.0204127	0.0499611	0.465193	-0.0130033	0.127034	0.551197	0.0136238	0.00998894	0.0633206	-0.0210417
ENSG00000000938.8	FGR	0.00191092	0.0172847	-0.0281699	0.378474	0.772882	0.00593355	0.798282	0.944391	-0.00231694	0.0029949	0.0382886	0.0245791
ENSG00000126709.10	IFI6	0.959583	0.978583	0.000457132	0.47071	0.823818	0.00481435	0.155563	0.587457	-0.0127448	0.364177	0.541058	0.00746388
ENSG00000009780.11	FAM76A	0.34483	0.523114	0.00852186	0.0707163	0.496407	-0.0120554	0.143689	0.572814	0.0131263	0.243728	0.418406	-0.00959003
ENSG00000117758.9	STX12	0.0257934	0.0910265	-0.0199618	0.138915	0.585143	0.00981559	0.745811	0.925923	0.00289466	0.37416	0.550779	0.0072687
ENSG00000117751.13	PPP1R8	0.000454555	0.0070845	0.0318564	0.538988	0.852619	-0.00414773	0.772726	0.936663	-0.00262345	0.00246621	0.0361247	-0.0251157
ENSG00000130775.11	THEMIS2	0.532615	0.691907	-0.00569167	0.0418126	0.455514	0.0137207	0.12857	0.553457	-0.0137911	0.48927	0.651649	0.00575231
ENSG00000117748.5	RPA2	0.000966343	0.0112252	0.0297315	0.106274	0.553854	-0.0107993	0.771048	0.936505	0.00261982	0.00873631	0.0596491	-0.021577
ENSG00000130768.10	SMPDL3B	0.0333107	0.107313	0.0192912	0.841053	0.957357	-0.0013473	0.843016	0.960344	-0.00178983	0.0504499	0.156716	-0.0161758
ENSG00000158156.7	XKR8	0.232585	0.401518	0.0109261	0.0915057	0.531423	0.0114247	0.005987	0.196492	-0.0249922	0.754658	0.850939	0.00261008
ENSG00000158161.11	EYA3	0.0313061	0.103264	-0.0192539	0.186742	0.635235	-0.00874573	0.00496432	0.189461	0.024982	0.708332	0.81881	0.00305592
ENSG00000169403.7	PTAFR	0.896712	0.944002	-0.00118723	0.126302	0.571982	0.0103389	0.0340264	0.356519	-0.0192704	0.225483	0.397547	0.0101055
ENSG00000126698.6	DNAJC8	0.0131491	0.0583291	0.022581	0.32723	0.734338	-0.00661411	0.772034	0.936663	0.00263204	0.0250532	0.103699	-0.0186172
ENSG00000130770.13	ATPIF1	0.562288	0.716607	0.00526245	0.749091	0.930209	0.00214978	0.557109	0.857974	0.00530866	0.124239	0.27469	-0.0127247
ENSG00000130766.4	SESN2	0.093911	0.216191	0.0153093	0.870421	0.96489	-0.00110433	0.496051	0.834246	-0.00619863	0.336338	0.514506	-0.00801952
ENSG00000130772.9	MED18	0.476396	0.645806	0.00645665	0.625062	0.888501	0.00327933	0.584096	0.867818	0.00494166	0.075474	0.200946	-0.0146868
ENSG00000204138.8	PHACTR4	0.0105297	0.0505259	0.0230737	0.0704354	0.496385	-0.0120902	0.305792	0.723496	0.00921422	0.0140569	0.0759331	-0.0202087
ENSG00000180198.11	RCC1	0.0313892	0.103433	0.0192619	0.696207	0.914613	-0.00259013	0.908694	0.980018	-0.00102355	0.0550273	0.165388	-0.0156681
ENSG00000180098.5	TRNAU1AP	0.243255	0.4141	-0.0106768	0.0615904	0.485091	-0.0126477	0.0419681	0.379336	0.0185089	0.56175	0.708593	0.00484415
ENSG00000188060.6	RAB42	0.714975	0.82915	-0.00331043	0.334893	0.741219	0.00646728	0.997199	0.999693	-3.17e-05	0.705294	0.816591	-0.00312691
ENSG00000120656.7	TAF12	0.589715	0.737472	0.00486021	0.113517	0.563213	0.0105475	0.141692	0.569781	-0.0131774	0.784786	0.87199	-0.00224512
ENSG00000229388.1	RP11-442N24__B.1	0.0545898	0.14972	0.0175223	0.215692	0.657086	-0.00835853	0.320093	0.7327	0.00903206	0.0284717	0.111311	-0.0182084
ENSG00000162419.8	GMEB1	0.100862	0.227812	0.0149469	0.996356	0.9991	-3.08e-05	0.600842	0.872658	0.00474913	0.0177546	0.0862009	-0.0196789
ENSG00000198492.10	YTHDF2	0.00907448	0.0456512	0.023658	0.500666	0.839406	-0.00452867	0.99868	0.999948	1.5e-05	0.0205473	0.0931749	-0.0191645
ENSG00000226852.2	RP1-212P9.2	0.512842	0.675991	0.00584699	0.421906	0.796114	-0.00530979	0.838613	0.9588	0.00181187	0.773176	0.864271	-0.00234907
ENSG00000159023.14	EPB41	0.00221677	0.0188617	0.028034	0.172359	0.621873	-0.00927749	0.93899	0.986814	0.00070046	0.0199244	0.0916209	-0.0194804
ENSG00000253304.1	TMEM200B	0.343384	0.521787	0.00851381	0.471082	0.823974	0.00479315	0.585623	0.86792	-0.0048781	0.302798	0.481795	-0.00844477
ENSG00000116350.11	SRSF4	0.475113	0.644867	-0.00647125	0.695402	0.914432	0.00262575	0.297122	0.718384	0.00940346	0.501797	0.661763	-0.0055511
ENSG00000116353.11	MECR	0.00891074	0.0450653	0.0236999	0.862015	0.962711	0.00116828	0.418737	0.794466	-0.00731031	0.0334419	0.122058	-0.0175914
ENSG00000060656.15	PTPRU	0.501745	0.666775	0.00603802	0.828274	0.955075	0.00144309	0.218256	0.657665	-0.0110134	0.66742	0.789593	0.00352311
ENSG00000162510.5	MATN1	0.00871486	0.0446316	0.0237837	0.138002	0.584956	-0.00996895	0.973091	0.995194	-0.000305222	0.102299	0.242717	-0.0135315
ENSG00000162511.7	LAPTM5	0.00622361	0.0359126	0.0247416	0.035521	0.444648	0.0140854	0.000250365	0.0524846	-0.032903	0.470199	0.635934	-0.00597123
ENSG00000162512.11	SDC3	0.0341068	0.109062	0.01918	0.962167	0.990334	0.000318254	0.100066	0.504658	-0.0148299	0.570392	0.714434	-0.00469212
ENSG00000134644.11	PUM1	0.02435	0.0875337	0.0205389	0.264008	0.689819	-0.00755024	0.574126	0.863676	0.00511211	0.0294853	0.11309	-0.0181146
ENSG00000060688.8	SNRNP40	0.000787058	0.00977316	0.0303566	0.34269	0.744694	-0.00637195	0.813377	0.948833	-0.00213331	0.00806737	0.058081	-0.0218806
ENSG00000121766.10	ZCCHC17	0.0100164	0.0489026	0.0234423	0.600494	0.879216	-0.00353557	0.538031	0.851988	0.00559268	0.00209286	0.0339571	-0.0255202
ENSG00000121769.3	FABP3	0.79789	0.884428	-0.0022948	0.31463	0.726461	-0.00666634	0.0591392	0.422285	0.016816	0.337027	0.515279	-0.00784474
ENSG00000168528.7	SERINC2	0.790534	0.8791	-0.00237448	0.0767537	0.508211	0.0116961	0.0500583	0.401681	-0.0174162	0.321374	0.500111	0.00808291
ENSG00000223907.1	RP11-439L8.4	0.135549	0.278031	0.0134862	0.744384	0.928061	-0.00218179	0.24423	0.677771	-0.0104781	0.918493	0.954533	-0.000843991
ENSG00000162517.8	PEF1	0.106232	0.235814	0.0147739	0.315259	0.72697	0.00680079	0.657392	0.896283	-0.00404172	0.0352196	0.125869	-0.0175555
ENSG00000121753.8	BAI2	0.707008	0.823518	0.00337105	0.105043	0.551735	-0.0107486	0.0849822	0.479397	0.0153645	0.329331	0.507489	-0.00797715
ENSG00000134668.8	SPOCD1	0.891357	0.941257	0.00124124	0.455137	0.815083	0.0050219	0.5177	0.844715	-0.00585178	0.959972	0.978997	-0.000416004
ENSG00000269967.1	RP11-84A19.4	0.00618005	0.0357121	-0.0248035	0.862039	0.962711	0.00116799	0.0245591	0.318027	0.0202932	0.683935	0.801179	0.00337215
ENSG00000184007.13	PTP4A2	0.00345213	0.0247482	0.026516	0.272807	0.695389	-0.00737726	0.704876	0.912169	0.00342895	0.0063315	0.0524411	-0.0225874
ENSG00000228634.1	RP4-534N18.2	0.00945156	0.0469901	-0.0233331	0.888888	0.971017	0.000931711	0.456473	0.814866	0.00667953	0.0550909	0.165433	0.015746
ENSG00000121774.13	KHDRBS1	4.26e-06	0.000365364	0.0412172	0.949344	0.985536	0.000424527	0.0554683	0.413795	-0.0171949	0.00284745	0.0374178	-0.0244983
ENSG00000121775.13	TMEM39B	0.0028999	0.0221302	0.0268681	0.0861893	0.520341	0.0114792	0.034981	0.358866	-0.0189675	0.018375	0.0877031	-0.0194252
ENSG00000025800.9	KPNA6	0.265701	0.439652	0.0100653	0.159774	0.608359	-0.00940592	0.0175581	0.286868	0.0213483	0.00751272	0.0565533	-0.0220047
ENSG00000084652.11	TXLNA	0.304672	0.482414	0.00929678	0.111137	0.561299	-0.0106724	0.00383145	0.172508	0.0260085	0.00279613	0.0373006	-0.0246273
ENSG00000160050.10	CCDC28B	0.295604	0.472529	0.00931337	0.346336	0.74751	-0.00620612	0.800841	0.944885	0.0022371	0.510151	0.667719	-0.00535028
ENSG00000160051.7	IQCC	0.59059	0.737793	-0.0049654	0.617709	0.884807	-0.00340906	0.159441	0.593018	0.0129206	0.589955	0.730023	-0.00453667
ENSG00000222046.2	DCDC2B	0.534954	0.693907	-0.0056333	0.608237	0.881836	-0.00344422	0.974828	0.995658	-0.000285248	0.257805	0.433571	0.00936795
ENSG00000160055.15	TMEM234	0.0130882	0.0581385	-0.0226501	0.252147	0.682199	0.00774858	0.522348	0.846843	-0.00582516	0.0127201	0.0720154	0.0207432
ENSG00000084623.7	EIF3I	0.00054084	0.00781325	0.0311587	0.625664	0.888519	-0.00326461	0.286922	0.711199	-0.00958395	0.0259004	0.105708	-0.0183439
ENSG00000183615.5	FAM167B	0.154917	0.30474	0.0128584	0.313438	0.725683	0.0067461	0.738555	0.923208	-0.00300588	0.0437173	0.143677	-0.0166176
ENSG00000182866.12	LCK	0.0138384	0.0603136	0.0223971	0.231393	0.66673	-0.00807167	0.50215	0.83707	0.00609125	0.0138172	0.0751969	-0.0204328
ENSG00000116478.7	HDAC1	0.146327	0.293033	0.0133118	0.190347	0.638835	-0.00888213	0.170206	0.605321	0.0125139	0.0424401	0.140937	-0.0169489
ENSG00000175130.6	MARCKSL1	0.0635772	0.165973	0.0168732	0.196862	0.644375	0.00869188	0.0660811	0.439881	-0.0166424	0.280623	0.458622	-0.00895764
ENSG00000225828.1	FAM229A	0.0622011	0.163619	-0.0169494	0.823178	0.952724	0.00150479	0.1948	0.635359	0.0117388	0.653513	0.779054	0.00372544
ENSG00000162526.6	TSSK3	0.0812568	0.196025	-0.015783	0.981139	0.995822	-0.00015855	0.122584	0.545119	0.0139188	0.804835	0.884762	0.00204235
ENSG00000160058.14	BSDC1	0.255445	0.427915	-0.0103447	0.28643	0.706313	-0.00717631	0.00964085	0.226182	0.0233976	0.480561	0.644606	-0.0058542
ENSG00000254553.1	RP1-27O5.3	0.481789	0.650018	-0.00636413	0.424919	0.797824	0.00534205	0.57402	0.863676	0.00506361	0.62477	0.757191	-0.00403642
ENSG00000160062.10	ZBTB8A	0.293028	0.469615	0.00960782	0.604188	0.880473	0.00350628	0.478396	0.826485	0.00644983	0.0186588	0.0884588	-0.019574
ENSG00000176261.11	ZBTB8OS	0.19935	0.360351	0.011724	0.287974	0.70799	-0.0071846	0.0455729	0.389605	0.0181682	0.0063167	0.0523721	-0.0227082
ENSG00000162521.14	RBBP4	0.0620532	0.163362	0.0169449	0.202586	0.649057	-0.00856888	0.255477	0.684693	0.0102887	0.0240817	0.101466	-0.0186746
ENSG00000162520.10	SYNC	0.116508	0.250963	0.0142253	0.125014	0.571982	-0.0102893	0.207229	0.647291	0.0113831	0.0636846	0.180466	-0.0153237
ENSG00000162522.6	KIAA1522	0.00833857	0.043404	-0.0236169	0.0220333	0.417325	0.0151791	0.377697	0.770161	0.00787911	0.944091	0.969597	0.00057401
ENSG00000134684.6	YARS	0.125883	0.264373	0.0137838	0.116397	0.565733	-0.0104636	0.191289	0.630534	0.0117189	0.0669949	0.186264	-0.0150407
ENSG00000116497.13	S100PBP	0.20531	0.36703	-0.0113782	0.250869	0.681755	-0.0076344	0.0301883	0.339797	0.0193656	0.967843	0.982943	-0.000330506
ENSG00000160097.11	FNDC5	0.591922	0.738791	-0.00490961	0.407651	0.78747	0.00561153	0.63013	0.885397	-0.00439088	0.658884	0.783201	0.0036879
ENSG00000116514.12	RNF19B	0.0104711	0.050312	-0.0234684	0.0130382	0.390465	0.0168463	0.566961	0.861281	-0.00523683	0.156434	0.317193	0.0118688
ENSG00000004455.12	AK2	0.00249354	0.0203514	0.0276741	0.768749	0.936463	-0.00199733	0.766075	0.934371	-0.00271898	0.00590865	0.0505667	-0.0229893
ENSG00000142920.12	ADC	0.0264339	0.0923619	0.0202407	0.595805	0.878398	0.00358512	0.804229	0.945853	-0.00225399	0.0093501	0.061309	-0.0216016
ENSG00000116525.9	TRIM62	0.119486	0.255475	0.0140663	0.844369	0.958547	0.00131359	0.57875	0.865676	0.00499753	0.0132205	0.0735133	-0.0203918
ENSG00000160094.10	ZNF362	1.38e-06	0.000179435	0.0436168	0.945447	0.984248	0.00046122	0.0299565	0.338355	-0.0196512	0.00311886	0.0387283	-0.0244814
ENSG00000134686.12	PHC2	0.818944	0.896896	-0.00207855	0.832831	0.956569	0.00141838	0.04316	0.383324	-0.0182551	0.0221778	0.0969992	0.0189102
ENSG00000121903.10	ZSCAN20	0.1274	0.266489	0.0138469	0.375737	0.771702	-0.00595733	0.444199	0.806907	0.00692312	0.0735136	0.197543	-0.0148222
ENSG00000189280.3	GJB5	0.338603	0.517091	0.00868482	0.162259	0.611434	-0.00938284	0.640657	0.888892	0.00421858	0.670573	0.79165	-0.00352199
ENSG00000187513.8	GJA4	0.173367	0.32954	0.0122413	0.860983	0.962221	0.00116598	0.696213	0.910189	-0.003497	0.226248	0.398269	-0.00992503
ENSG00000163866.8	SMIM12	0.0244854	0.0878646	0.0203206	0.69014	0.91243	-0.00266969	0.538642	0.852288	-0.00553882	0.141241	0.297553	-0.0121341
ENSG00000116544.7	DLGAP3	0.402151	0.578083	0.00755462	0.149175	0.597791	0.00962116	0.86434	0.967681	0.00153416	0.0225786	0.0978024	-0.0187272
ENSG00000271741.1	RP11-244H3.4	0.08247	0.198126	0.0157251	0.170004	0.618541	-0.00919918	0.1516	0.583199	0.0129313	0.018346	0.0876163	-0.0194633
ENSG00000243749.1	ZMYM6NB	0.0987928	0.224404	0.0149832	0.547586	0.857006	-0.00404284	0.528409	0.84841	0.00570148	0.0441845	0.144509	-0.0166522
ENSG00000163867.12	ZMYM6	0.988473	0.993992	-0.000130395	0.126162	0.571982	-0.0102066	0.00877733	0.218543	0.0234907	0.110125	0.25453	-0.0131398
ENSG00000197056.5	ZMYM1	0.152639	0.302091	0.0130523	0.373466	0.76909	-0.00601309	0.0990329	0.502841	0.0149831	0.00803039	0.0580643	-0.022026
ENSG00000116560.6	SFPQ	0.621973	0.76162	0.00448426	0.163405	0.611571	-0.00937489	0.0176232	0.287089	0.0214503	0.0457032	0.146985	-0.0165537
ENSG00000146463.7	ZMYM4	0.0278758	0.0955667	0.0199055	0.282423	0.702798	-0.0072096	0.517608	0.844707	0.00583984	0.0246381	0.102874	-0.0185506
ENSG00000142687.13	KIAA0319L	0.830485	0.90393	0.00192881	0.919957	0.978295	0.000670011	0.0903657	0.4897	-0.0151752	0.125911	0.277096	0.0125667
ENSG00000020129.11	NCDN	0.151357	0.300549	0.0129129	0.968495	0.992691	-0.000263242	0.599593	0.872286	0.00470686	0.0341962	0.12376	-0.0173699
ENSG00000116819.6	TFAP2E	0.25532	0.427838	-0.0103031	0.527761	0.849414	-0.00423367	0.00430305	0.179062	0.0256839	0.1779	0.343161	-0.011128
ENSG00000126067.7	PSMB2	0.0128285	0.0573938	0.0225427	0.918057	0.978019	0.000691172	0.531217	0.849507	-0.0056583	0.033238	0.121677	-0.0176025
ENSG00000142686.7	C1orf216	0.392726	0.568721	-0.00770648	0.81537	0.950184	-0.00155847	0.00885151	0.219019	0.0234491	0.0847474	0.216054	-0.0141656
ENSG00000092853.9	CLSPN	0.075557	0.18655	-0.0159899	0.10058	0.546358	-0.0109358	0.293586	0.716462	0.00941514	0.0324553	0.119728	0.0175441
ENSG00000134698.10	AGO4	0.0309041	0.102313	-0.0194665	0.361459	0.760058	0.00609927	0.425222	0.798678	-0.00717003	0.0124257	0.0709684	0.0205535
ENSG00000092847.6	AGO1	0.0304502	0.101388	0.0196108	0.0508704	0.46663	-0.0130976	0.557741	0.858296	-0.00529622	0.881986	0.932099	-0.00122893
ENSG00000271914.1	RP4-789D17.5	0.319648	0.498141	-0.00901478	0.373537	0.76914	0.00596569	0.830398	0.955975	-0.00193225	0.546544	0.697388	0.00498272
ENSG00000126070.14	AGO3	0.705402	0.822758	0.00342601	0.081402	0.515207	-0.0116754	0.290854	0.713771	0.00952669	0.877757	0.929862	-0.00127147
ENSG00000092850.7	TEKT2	0.0301222	0.100602	0.0194355	0.00729905	0.38872	-0.0177796	0.811883	0.948343	-0.00212705	0.955493	0.976334	0.000456981
ENSG00000116863.10	ADPRHL2	4.26e-05	0.00167752	0.0368958	0.539969	0.852973	0.00411183	0.0387019	0.369133	-0.0186345	0.00655756	0.0532233	-0.0224254
ENSG00000171812.6	COL8A2	0.301622	0.478918	0.00922211	0.028202	0.42349	0.0144799	0.0895496	0.488908	-0.0150808	0.288296	0.467239	-0.00864664
ENSG00000054116.7	TRAPPC3	0.914637	0.954074	0.000980249	0.486956	0.832778	0.00470372	0.642449	0.889698	-0.0042266	0.860897	0.919375	-0.0014616
ENSG00000116871.11	MAP7D1	0.285286	0.46182	0.00978567	0.013113	0.390465	0.0167834	0.087342	0.48434	-0.0155776	0.18703	0.353288	-0.011019
ENSG00000054118.9	THRAP3	0.00137678	0.014009	0.0289961	0.0573486	0.481309	-0.0127764	0.194675	0.635292	0.0117357	0.000709489	0.0238406	-0.0279763
ENSG00000214193.5	SH3D21	0.315153	0.492943	0.00917723	0.417622	0.793336	0.00548105	0.00999032	0.231003	-0.023387	0.296237	0.475793	0.00870417
ENSG00000142694.6	EVA1B	0.186361	0.345265	0.0121233	0.199813	0.646848	0.00870494	0.0422986	0.380476	-0.0185315	0.781495	0.869466	-0.00232238
ENSG00000116883.8	RP11-268J15.5	0.438339	0.612649	-0.0070014	0.159645	0.608359	0.00939715	0.999912	0.999948	-9.87e-07	0.771089	0.863222	-0.00239783
ENSG00000196182.6	STK40	0.589381	0.73742	-0.0049503	0.0516656	0.468857	0.0131918	0.0393374	0.369684	-0.0187901	0.207665	0.376978	0.0105359
ENSG00000181817.5	LSM10	0.173799	0.32995	0.0123752	0.320729	0.729439	0.00668803	0.105942	0.514478	-0.0146409	0.592534	0.732209	-0.00444372
ENSG00000116885.14	OSCP1	0.358028	0.536248	0.0083037	0.855414	0.961509	-0.00121858	0.644649	0.890611	0.00414911	0.172323	0.336706	-0.011242
ENSG00000116898.7	MRPS15	0.201397	0.362314	0.0115538	0.0140282	0.390632	-0.0164155	0.0321556	0.348169	0.0192698	0.080641	0.209473	-0.014403
ENSG00000119535.13	CSF3R	0.0116391	0.0537639	-0.0230544	0.174728	0.624286	0.00919217	0.567711	0.861376	-0.0052094	0.0220768	0.096892	0.019086
ENSG00000163874.8	ZC3H12A	0.000665892	0.00880378	-0.0311091	0.18911	0.637404	0.00891376	0.0195473	0.297311	0.0212938	0.910993	0.949995	0.000935738
ENSG00000163875.11	MEAF6	0.0166017	0.0680571	0.0218311	0.412901	0.79018	-0.00553204	0.356937	0.755004	0.00837258	0.00294783	0.0379868	-0.0246879
ENSG00000163877.9	SNIP1	0.00108246	0.0120837	0.0295911	0.540708	0.853475	-0.00411361	0.233423	0.669891	-0.0107755	0.0751587	0.200304	-0.0147339
ENSG00000134697.8	GNL2	0.00608217	0.0353608	0.0246202	0.901532	0.973429	-0.000823865	0.770855	0.936505	-0.00260901	0.00957286	0.061918	-0.0212142
ENSG00000116922.10	C1orf109	0.0110988	0.0521563	0.0227825	0.404925	0.786938	-0.00554024	0.75716	0.930966	0.0027677	0.0143708	0.0767715	-0.0200326
ENSG00000134690.6	CDCA8	0.829633	0.903432	0.00192773	0.434525	0.802293	-0.00518016	0.690251	0.90932	0.00355433	0.970935	0.984167	-0.000297739
ENSG00000185090.10	MANEAL	0.634455	0.771408	0.00429768	0.541038	0.853746	-0.00408847	0.156201	0.58832	0.0127521	0.115799	0.262627	-0.0129554
ENSG00000196449.3	YRDC	0.074512	0.184815	0.0162166	0.365005	0.761407	-0.00610055	0.682343	0.907112	-0.00370873	0.439076	0.608428	-0.00642284
ENSG00000197982.12	C1orf122	0.831078	0.904296	0.00194366	0.590434	0.875961	0.00362875	0.479768	0.826901	0.0064093	0.148939	0.30734	-0.0119861
ENSG00000188786.9	MTF1	4.63e-05	0.00174603	-0.037001	0.230288	0.665846	0.00810617	0.259029	0.686417	0.0102609	0.0247582	0.103137	0.0186752
ENSG00000204084.8	INPP5B	0.283418	0.459944	0.00961375	0.114266	0.564232	-0.0104699	0.268199	0.696449	0.00987907	0.269707	0.44717	-0.00902237
ENSG00000183431.7	SF3A3	0.152319	0.301642	0.0129063	0.281279	0.701742	-0.00719164	0.391331	0.777579	0.00769831	0.102626	0.243196	-0.0134209
ENSG00000183386.5	FHL3	0.989183	0.994212	0.000122134	0.208389	0.652222	0.00838182	0.296088	0.717704	-0.00936703	0.917206	0.953624	0.000854116
ENSG00000183520.7	UTP11L	0.753211	0.855317	0.00284612	0.746048	0.929088	-0.00216951	0.798929	0.944391	0.00229571	0.718821	0.825987	-0.00297262
ENSG00000116954.7	RRAGC	0.590326	0.737748	0.0048899	0.703051	0.915451	0.00256246	0.564946	0.860673	-0.00520402	0.785487	0.87259	-0.00225499
ENSG00000214114.4	MYCBP	0.176568	0.333384	-0.0121263	0.37634	0.771938	0.00587667	0.630342	0.885397	-0.0043015	0.196933	0.364938	0.0105612
ENSG00000131233.8	GJA9	0.133901	0.276083	-0.0133976	0.853954	0.961509	0.00121853	0.988935	0.997902	-0.000123503	0.130824	0.283606	0.0123173
ENSG00000158315.6	RHBDL2	0.913478	0.953877	-0.000981494	0.212605	0.655029	0.00832792	0.875957	0.971003	-0.0014038	0.470113	0.635906	-0.00595009
ENSG00000174574.11	AKIRIN1	0.235986	0.405357	-0.0106165	0.831004	0.956099	0.00141551	0.160613	0.5948	0.0125106	0.687036	0.803528	-0.00329334
ENSG00000168653.6	NDUFS5	0.0187047	0.0737138	0.0216656	0.761446	0.933445	-0.00207394	0.316894	0.730971	-0.00919543	0.21563	0.386589	-0.0104206
ENSG00000255103.1	KIAA0754	0.242964	0.413938	0.0103712	0.664146	0.904246	0.00285526	0.3663	0.762274	-0.00799049	0.516944	0.67324	-0.00525206
ENSG00000127603.19	MACF1	0.202291	0.363479	0.0117034	0.00652523	0.379251	-0.0184402	0.071866	0.450518	0.016439	0.246877	0.422068	-0.0096954
ENSG00000183682.7	BMP8A	0.820318	0.897613	-0.00206961	0.406067	0.78747	-0.00560112	0.718125	0.917478	0.00327436	0.596228	0.735372	0.00440298
ENSG00000090621.9	PABPC4	0.000654075	0.00874143	0.03063	0.895164	0.973165	-0.000879926	0.368364	0.763727	-0.00807865	0.00819621	0.0582132	-0.0217072
ENSG00000163909.6	HEYL	0.522534	0.68321	0.00578969	0.0787669	0.50935	0.0117678	0.23319	0.669681	-0.0107426	0.407817	0.582349	-0.00683511
ENSG00000116983.8	HPCAL4	0.4661	0.637662	0.00656477	0.762072	0.933788	-0.0020184	0.744152	0.925778	-0.00292696	0.842933	0.907136	-0.00162809
ENSG00000084072.12	PPIE	0.0145104	0.0621726	0.0219615	0.0190321	0.405609	-0.0155935	0.924301	0.983367	0.000851654	0.378274	0.554578	-0.00723319
ENSG00000116985.6	BMP8B	0.987318	0.99345	-0.000141345	0.748159	0.930139	-0.00211276	0.526448	0.848177	0.00560696	0.679805	0.798417	-0.00334731
ENSG00000198754.5	OXCT2	0.650694	0.783414	-0.00411321	0.534932	0.852043	-0.004171	0.330022	0.737802	0.0088069	0.950487	0.973367	-0.000514519
ENSG00000043514.11	TRIT1	0.00962122	0.047511	0.0234433	0.867494	0.964123	0.00112053	0.727416	0.919926	-0.00314919	0.00940767	0.0615123	-0.0214459
ENSG00000116990.9	MYCL	0.00557327	0.0335203	0.0250903	1.04e-05	0.0559473	0.0294189	0.00747977	0.210348	-0.0241075	0.000218384	0.0158735	-0.0304575
ENSG00000168389.13	MFSD2A	0.00868293	0.0445233	0.0237748	0.148664	0.597399	0.00969894	0.117783	0.535826	-0.0141291	0.0190506	0.0896235	-0.0193825
ENSG00000131236.12	CAP1	0.105438	0.234546	-0.014554	0.0640685	0.487595	0.0123148	0.0418699	0.379145	-0.0182007	0.0125472	0.0714109	0.0204424
ENSG00000131238.12	PPT1	0.666262	0.794778	-0.00389621	0.491664	0.83448	0.00459691	0.301379	0.720827	-0.00929217	0.296992	0.476495	0.00859071
ENSG00000117000.8	RLF	0.997711	0.998635	-2.63e-05	0.659802	0.902447	-0.0029884	0.703591	0.91206	0.00347499	0.956757	0.976973	-0.000453737
ENSG00000084073.4	ZMPSTE24	0.0514979	0.144118	0.0176094	0.312922	0.725357	-0.00675954	0.718249	0.917478	-0.00325233	0.356637	0.533742	-0.0076107
ENSG00000049089.9	COL9A2	0.00025284	0.00498539	0.0328195	0.136858	0.582649	-0.00991147	0.0897779	0.489149	-0.0152034	0.346021	0.524047	-0.00774186
ENSG00000084070.7	SMAP2	0.0273155	0.0942235	0.019792	0.401282	0.7847	-0.00557833	0.00808316	0.214435	-0.0236293	0.251548	0.426736	0.00939024
ENSG00000187801.10	ZFP69B	0.036581	0.114335	0.0190244	0.043362	0.457937	-0.0136073	0.368676	0.763983	-0.00815492	0.742826	0.842521	0.00272761
ENSG00000187815.5	ZFP69	0.0165366	0.067893	0.0215916	0.678205	0.909312	-0.00277135	0.959658	0.991151	0.000454546	0.0188691	0.0889872	-0.0192947
ENSG00000164002.7	EXO5	0.00435725	0.0286983	0.025697	0.397484	0.782655	-0.00565811	0.582532	0.867296	-0.00494577	0.0663386	0.185138	-0.0151192
ENSG00000117010.11	ZNF684	0.122558	0.259771	0.0138297	0.687926	0.911703	-0.00266433	0.342098	0.744586	-0.00847536	0.74084	0.841151	-0.00270396
ENSG00000117016.5	RIMS3	4.54e-05	0.00172833	0.0364127	0.648406	0.897519	-0.00303013	0.609307	0.876176	-0.00456877	0.000403727	0.0198641	-0.0288518
ENSG00000066136.15	NFYC	0.370864	0.548392	0.00813121	0.386677	0.776931	0.00582116	0.176069	0.610984	-0.0122349	0.83396	0.902682	-0.0017378
ENSG00000117013.10	KCNQ4	0.737346	0.844998	0.00306743	0.847827	0.959869	0.00129889	0.693463	0.909634	0.00358909	0.339887	0.517787	-0.00795968
ENSG00000179862.5	CITED4	0.963226	0.980235	-0.000419428	0.762686	0.933894	-0.00203276	0.0559966	0.41483	-0.0172861	0.0171758	0.0849823	0.0197334
ENSG00000171793.9	CTPS1	0.00883862	0.0449248	0.023747	0.452822	0.813094	-0.00504979	0.939712	0.987219	0.000684539	0.0190648	0.0896235	-0.0194021
ENSG00000171790.11	SLFNL1	0.198695	0.359567	-0.0116676	0.135861	0.581967	-0.0100171	0.00163118	0.125251	0.0283897	0.419863	0.592437	-0.00668136
ENSG00000010803.12	SCMH1	0.05257	0.146089	0.0176725	0.733992	0.92487	0.0022956	0.4874	0.829511	0.00631028	0.00152855	0.03023	-0.0262964
ENSG00000204060.4	FOXO6	0.58036	0.730914	-0.0049413	0.253333	0.683012	-0.00755278	0.38391	0.773306	0.00774646	0.558914	0.70638	0.00476445
ENSG00000127124.9	HIVEP3	0.651829	0.784177	0.00408518	0.0975348	0.54161	-0.0110916	0.267307	0.695469	0.00999491	0.718129	0.825718	-0.00298079
ENSG00000198815.4	FOXJ3	0.000380898	0.00635837	0.0322784	0.136218	0.582067	-0.0100537	0.985007	0.997163	-0.000170712	0.00781834	0.0574467	-0.0220822
ENSG00000177181.10	RIMKLA	0.449064	0.622818	-0.0067417	0.700302	0.915451	-0.00253727	0.590443	0.869825	-0.00477239	0.0832863	0.213601	0.014057
ENSG00000066185.8	ZMYND12	0.689897	0.810858	-0.00355646	0.254155	0.683623	0.00751894	0.564165	0.860546	0.00511702	0.263751	0.440348	-0.00908241
ENSG00000127125.7	PPCS	0.0077512	0.0414104	0.0240524	0.107707	0.555629	0.0107697	0.269852	0.698011	-0.00994296	0.0024733	0.0361247	-0.0249182
ENSG00000186409.10	CCDC30	0.00792689	0.0419342	-0.0239271	0.0267794	0.422257	-0.0147806	0.0313397	0.343697	0.0193294	0.018187	0.0871697	0.0194223
ENSG00000171960.6	PPIH	0.00238984	0.019862	0.027385	0.226982	0.662464	-0.00808387	0.88393	0.973146	0.00131474	0.0121789	0.0702519	-0.0206393
ENSG00000065978.13	YBX1	0.0349124	0.110873	0.01907	0.873341	0.965896	-0.00106819	0.668443	0.89966	-0.00386047	0.086137	0.217985	-0.0141585
ENSG00000117385.11	LEPRE1	0.704506	0.822186	0.00345271	0.147141	0.596542	0.00976066	0.573534	0.863676	-0.00510128	0.32766	0.506106	-0.00812585
ENSG00000164008.9	C1orf50	0.105231	0.234361	0.0147063	0.671235	0.907152	0.00285388	0.371277	0.765847	-0.0080855	0.251521	0.426736	-0.00949858
ENSG00000177868.7	CCDC23	0.538472	0.697187	-0.00557779	0.762085	0.933788	0.00203175	0.46144	0.817612	0.00664816	0.708419	0.818852	-0.00309331
ENSG00000164010.9	ERMAP	0.899949	0.946006	-0.00112922	0.122289	0.56786	0.0102623	0.977151	0.995658	0.000256101	0.251336	0.426587	-0.009393
ENSG00000164011.13	ZNF691	0.120616	0.257041	0.0140138	0.615704	0.884807	-0.00335619	0.0779269	0.464263	0.0158412	0.00124674	0.0286692	-0.0265081
ENSG00000117394.15	SLC2A1	0.282973	0.45936	0.00969412	0.545307	0.855423	-0.00404229	0.0278219	0.328213	0.0197486	0.00198062	0.0333329	-0.0253989
ENSG00000227533.1	SLC2A1-AS1	0.957075	0.977553	-0.000486987	0.359396	0.758435	-0.00613489	0.35824	0.755728	0.00827305	0.841998	0.906782	-0.00164499
ENSG00000117395.6	EBNA1BP2	0.000317577	0.00571322	0.0323857	0.247657	0.679311	-0.00772614	0.556951	0.857886	0.00528279	0.000258453	0.017073	-0.0299714
ENSG00000243710.3	WDR65	0.253765	0.425972	0.0103373	0.8192	0.951319	-0.00153283	0.170638	0.605355	0.0123532	0.0102736	0.0644196	-0.0211648
ENSG00000066056.9	TIE1	0.280114	0.456252	0.00967185	0.565684	0.8655	-0.00380774	0.510701	0.840627	-0.0058654	0.999641	0.999764	-3.68e-06
ENSG00000117400.10	MPL	0.48877	0.655871	-0.00627948	0.217802	0.657196	-0.00826984	0.401317	0.784457	0.00757857	0.398399	0.573351	0.0069863
ENSG00000117399.9	CDC20	0.896452	0.943913	0.00116299	0.21722	0.657086	-0.00815595	0.256085	0.685191	0.0100992	0.703709	0.81567	-0.00309968
ENSG00000066322.8	ELOVL1	0.445892	0.619957	-0.00695599	0.0590776	0.482655	0.0127339	0.669867	0.900395	0.00387364	0.246062	0.421073	-0.00965194
ENSG00000159479.12	MED8	0.495769	0.661713	0.00615059	0.815762	0.950184	0.00155717	0.490653	0.831088	-0.00619617	0.853573	0.914532	-0.00152024
ENSG00000198198.9	SZT2	0.0235681	0.0855963	0.0201915	0.175879	0.625254	-0.00894328	0.790067	0.942551	0.00236782	0.0940034	0.229923	-0.0136328
ENSG00000178922.12	HYI	0.151765	0.301082	0.0129589	0.557841	0.861685	-0.00392345	0.836331	0.957759	0.0018608	0.185922	0.35207	-0.0109089
ENSG00000142949.12	PTPRF	0.893281	0.942411	-0.0012062	0.664205	0.904246	-0.00288835	0.500963	0.836392	0.00602309	0.814374	0.890772	-0.00192542
ENSG00000066135.8	KDM4A	0.00258874	0.0207242	0.0274236	0.562142	0.863264	-0.00391649	0.313391	0.729186	-0.0091612	0.084062	0.215051	-0.0143731
ENSG00000126091.15	ST3GAL3	0.213088	0.376785	0.0111442	0.622574	0.887225	-0.00326163	0.0568363	0.416671	0.0169587	0.00227619	0.0350747	-0.0248453
ENSG00000117408.6	IPO13	0.0483135	0.137785	0.0177456	0.317455	0.728068	-0.00665533	0.878449	0.97129	0.00137015	0.128267	0.280275	-0.0124741
ENSG00000132768.9	DPH2	0.00971731	0.0478311	0.0236268	0.214873	0.657086	-0.00840166	0.573803	0.863676	0.00512786	0.014534	0.0772405	-0.0203719
ENSG00000117410.9	ATP6V0B	0.451717	0.624816	-0.00690597	0.0479711	0.46241	0.0134147	0.0307832	0.341616	-0.0197045	0.114925	0.261302	0.013186
ENSG00000117411.12	B4GALT2	0.609153	0.751484	0.00461189	0.8839	0.969935	-0.000974853	0.533902	0.850669	0.00558597	0.262033	0.438272	-0.00922454
ENSG00000159214.8	CCDC24	0.223154	0.390136	-0.0110259	0.520626	0.847496	0.00430433	0.781068	0.941149	-0.00250559	0.263287	0.43965	0.00923572
ENSG00000196517.7	SLC6A9	0.956542	0.977435	-0.000498508	0.447602	0.810203	-0.0051401	0.901305	0.978409	0.00112943	0.588469	0.728964	0.004514
ENSG00000230615.2	RP5-1198O20.4	0.327314	0.506002	-0.00885137	0.484809	0.832267	0.00467234	0.639911	0.888613	0.00420969	0.99788	0.999175	-2.19e-05
ENSG00000178028.9	DMAP1	0.874049	0.931396	-0.00144346	0.0628838	0.48539	-0.0125194	0.0438515	0.385042	0.0182463	0.607186	0.743232	-0.00426948
ENSG00000117419.10	ERI3	0.00119015	0.0128694	0.029437	0.7366	0.926071	-0.00226881	0.511759	0.841114	-0.00595296	0.0104177	0.0648208	-0.0212488
ENSG00000187147.13	RNF220	0.000691516	0.00901752	0.0310493	0.767033	0.93537	-0.00201425	0.79519	0.943903	-0.00237425	0.00138909	0.029343	-0.0266957
ENSG00000126106.9	TMEM53	0.000220398	0.00453346	0.0337543	0.630727	0.889997	-0.00326532	0.161396	0.595643	-0.0127895	0.0338521	0.122974	-0.017738
ENSG00000198520.6	C1orf228	0.226546	0.394594	-0.0109735	0.719237	0.920231	-0.00241511	0.594253	0.871174	0.00481422	0.299585	0.478892	0.00858666
ENSG00000142945.8	KIF2C	0.519006	0.680518	-0.00573623	0.60287	0.879931	-0.00342499	0.869691	0.969587	0.00145296	0.341524	0.519156	0.00771557
ENSG00000142937.7	RPS8	0.000733003	0.00933326	0.0307978	0.813826	0.950108	-0.00159563	0.540421	0.85329	-0.00557952	0.00450132	0.0446956	-0.0236573
ENSG00000142959.4	BEST4	0.139119	0.28265	0.0133561	0.810622	0.949001	-0.00160247	0.618157	0.881102	-0.00448415	0.376402	0.552681	-0.00728882
ENSG00000173846.8	PLK3	0.433854	0.608391	0.00717678	0.412509	0.789912	-0.00556119	0.737276	0.922876	-0.00306316	0.863481	0.920803	0.00143847
ENSG00000188396.2	TCTEX1D4	0.359204	0.537364	-0.00835609	0.54774	0.857063	-0.00405506	0.788244	0.942369	-0.00243762	0.073605	0.197592	0.0148594
ENSG00000222009.4	BTBD19	0.0264023	0.0923113	-0.0200191	0.231362	0.66673	-0.00799585	0.590948	0.869825	-0.00483234	6e-05	0.00896562	0.0328752
ENSG00000117425.9	PTCH2	0.889521	0.940183	-0.00126242	0.741938	0.927103	0.00221455	0.529081	0.848733	0.00569398	0.422383	0.594873	-0.00664892
ENSG00000070785.12	EIF2B3	0.000300169	0.00552601	0.0328889	0.989577	0.997857	8.83e-05	0.186653	0.625656	-0.0120072	0.0115201	0.0679784	-0.0210129
ENSG00000126107.10	HECTD3	0.924039	0.959631	0.000861664	0.739076	0.926806	-0.00222746	0.0548136	0.413412	0.0172554	0.0536908	0.162881	-0.0158824
ENSG00000126088.8	UROD	0.135536	0.278031	0.0135102	0.391812	0.779346	0.00573895	0.985862	0.997163	0.000159808	0.0184688	0.0879551	-0.0194287
ENSG00000162415.6	ZSWIM5	0.611825	0.753343	0.00459252	0.299708	0.714975	-0.00694345	0.891366	0.976227	0.0012306	0.891712	0.938556	0.00112382
ENSG00000186603.4	HPDL	0.93794	0.967178	0.000710799	0.852612	0.961333	0.00125516	0.0869241	0.483812	-0.0155429	0.102801	0.243433	0.013572
ENSG00000132781.13	MUTYH	0.0539183	0.148658	0.0175101	0.0496718	0.465124	-0.0131947	0.372133	0.766054	0.00807984	0.134565	0.288667	-0.0124048
ENSG00000132773.7	TOE1	0.00815791	0.0427934	0.0239184	0.209579	0.652529	-0.00841094	0.330544	0.73817	0.00877661	0.00318847	0.0392124	-0.0243044
ENSG00000070759.12	TESK2	0.753741	0.855769	-0.0028811	0.232173	0.667342	0.00811652	0.14331	0.572004	-0.0133723	0.331719	0.5097	0.00812845
ENSG00000236624.4	CCDC163P	0.489114	0.656024	-0.00620637	0.457799	0.816423	0.00492984	0.715146	0.916131	0.00326036	0.808839	0.887822	-0.00198012
ENSG00000132763.10	MMACHC	0.297997	0.475042	0.00940841	0.713804	0.919499	-0.00245438	0.443412	0.806387	0.00689919	0.0925627	0.227395	-0.0138608
ENSG00000117450.9	PRDX1	0.688736	0.810036	0.0036245	0.3964	0.782045	0.00567764	0.376928	0.76928	0.00795764	0.0361768	0.127827	-0.0172641
ENSG00000117448.9	AKR1A1	0.977552	0.987623	0.000255763	0.434774	0.802293	0.00525257	0.674975	0.903593	0.00379429	0.261273	0.437497	-0.00930922
ENSG00000132780.12	NASP	0.687569	0.809589	0.00360678	0.226773	0.662445	-0.00801875	0.102505	0.507959	0.0145666	0.214493	0.385232	-0.0101493
ENSG00000159588.10	CCDC17	0.0163865	0.0675026	-0.0216882	0.563411	0.863771	-0.00387086	0.871964	0.970177	0.00145269	0.0033816	0.0398816	0.0241307
ENSG00000159592.6	GPBP1L1	0.361835	0.540004	0.00813336	0.0466916	0.459984	-0.0131151	0.091345	0.490455	0.0149817	0.219313	0.390703	-0.00999075
ENSG00000159596.6	TMEM69	0.0308017	0.102057	0.0194748	0.688814	0.911938	0.00267662	0.078549	0.465181	-0.0158017	0.438756	0.608261	-0.0063775
ENSG00000197429.6	IPP	0.0671978	0.172421	0.0165874	0.185638	0.63507	-0.00888159	0.399503	0.7833	0.00760821	0.0637676	0.180606	-0.0153226
ENSG00000086015.16	MAST2	0.185031	0.343732	0.0118458	0.834957	0.956918	0.00137882	0.58917	0.869601	-0.00480753	0.301115	0.480343	-0.00843124
ENSG00000117461.10	PIK3R3	0.550378	0.706844	0.00539986	0.0516694	0.468857	-0.0130053	0.0911282	0.490455	0.0151954	0.358101	0.535367	-0.00757783
ENSG00000085998.9	POMGNT1	0.103704	0.231884	0.0147453	0.0112154	0.390465	-0.0169841	0.126544	0.550864	0.0137856	0.162495	0.32449	-0.0115473
ENSG00000085999.7	RAD54L	0.465155	0.637014	-0.00657614	0.880143	0.968582	-0.00100488	0.90619	0.979815	0.00105653	0.426262	0.598051	0.00653343
ENSG00000132128.12	LRRC41	0.0432972	0.12795	0.0184001	0.654291	0.900595	-0.00302147	0.648995	0.891807	0.00413146	0.0186448	0.088444	-0.0195278
ENSG00000173660.7	UQCRH	0.0108912	0.0516187	0.0232343	0.539211	0.852619	-0.00415513	0.64473	0.890611	-0.004198	0.0736884	0.197718	-0.014903
ENSG00000117481.6	NSUN4	0.0457963	0.132416	0.017795	0.215261	0.657086	-0.00817775	0.277767	0.703178	0.00963652	0.0176975	0.0861229	-0.0192641
ENSG00000117480.11	FAAH	0.00302804	0.0227968	0.0264103	0.141234	0.588557	0.00972049	0.0100819	0.23242	-0.022835	0.101275	0.241088	-0.013342
ENSG00000224863.1	RP5-1109J22.2	0.605692	0.748696	-0.00467772	0.129092	0.572022	0.01017	0.895548	0.977714	0.00118444	0.419012	0.591669	-0.00667813
ENSG00000079277.15	MKNK1	5.03e-06	0.000407762	-0.0411256	0.125712	0.571982	0.0102772	0.765081	0.934303	0.00270017	0.000629618	0.0230893	0.0281878
ENSG00000142961.10	MOB3C	0.0208736	0.0790329	-0.0207919	0.747044	0.929629	0.00215205	0.0347905	0.358155	0.0189181	0.975855	0.986891	-0.000248896
ENSG00000123472.8	ATPAF1	0.0443263	0.12981	0.0181105	0.622266	0.887202	-0.00328756	0.965182	0.992932	0.000391917	0.0637421	0.180566	-0.0152319
ENSG00000159658.6	EFCAB14	0.000392058	0.00647096	0.0321473	0.124602	0.571291	-0.0103415	0.463376	0.818746	0.00664714	0.000576388	0.0227069	-0.0284776
ENSG00000162366.3	PDZK1IP1	0.863657	0.925494	0.00156482	0.544093	0.85525	0.00409046	0.192497	0.632513	-0.0118163	0.45917	0.626331	0.00615124
ENSG00000162367.7	TAL1	0.0161505	0.0668158	-0.0218616	0.509509	0.843821	-0.00444442	0.0359231	0.361895	0.0189896	0.375961	0.552238	0.00735172
ENSG00000123473.11	STIL	0.0735073	0.183009	0.01609	0.0854827	0.519572	-0.0114428	0.846321	0.961099	-0.00173665	0.722126	0.827965	-0.00291924
ENSG00000162368.9	CMPK1	0.000166284	0.00379619	0.0341671	0.171418	0.620343	-0.009223	0.919125	0.982106	-0.000921744	0.0037281	0.0412043	-0.0240515
ENSG00000186564.5	FOXD2	0.916069	0.955014	0.000951434	0.114146	0.564232	-0.0105458	0.114312	0.529047	0.0141807	0.578639	0.721418	-0.00457269
ENSG00000117834.8	SLC5A9	0.0118869	0.0545048	0.0225764	0.444604	0.808483	-0.00508736	0.00488069	0.188217	-0.0251369	0.353036	0.53087	0.00761688
ENSG00000132122.7	SPATA6	0.0415099	0.124628	0.0182343	0.385597	0.776931	-0.00575039	0.101824	0.507612	-0.0145778	0.799241	0.882006	0.00207802
ENSG00000162373.8	BEND5	0.0411242	0.123946	0.0183383	0.779285	0.939134	-0.00186491	0.478274	0.826485	-0.00634686	0.21573	0.38664	-0.0101482
ENSG00000185104.15	FAF1	1.53e-05	0.000872767	0.0390397	0.2212	0.658602	-0.00822301	0.702559	0.911971	-0.00345473	0.000906288	0.0261556	-0.027399
ENSG00000123080.6	CDKN2C	0.345206	0.523359	0.00840782	0.909582	0.97668	0.000748815	0.810705	0.948072	0.00212458	0.164606	0.327494	-0.0112866
ENSG00000123091.4	RNF11	0.674245	0.800179	-0.00383203	0.443454	0.807729	-0.00516977	0.0671265	0.44176	0.0165989	0.361757	0.538895	-0.00758205
ENSG00000085831.11	TTC39A	0.0248769	0.088739	0.0200914	0.133285	0.578889	0.0099598	0.123548	0.546435	-0.0137443	0.045551	0.14667	-0.0163397
ENSG00000085832.12	EPS15	0.92793	0.961874	0.000820576	0.0420178	0.455514	-0.0136319	0.0165163	0.283019	0.0216094	0.288576	0.467443	-0.00877814
ENSG00000117859.14	OSBPL9	0.00626676	0.0360589	0.0247084	0.458857	0.817231	0.00496683	0.0356889	0.361757	-0.0189221	0.191427	0.358918	-0.0107919
ENSG00000078618.15	NRD1	0.00178059	0.0164621	-0.0284349	0.996338	0.9991	-3.1e-05	0.874359	0.970515	0.00143743	0.00110948	0.0276918	0.0270611
ENSG00000198841.3	KTI12	0.00154791	0.0150691	0.029117	0.971694	0.993294	0.000242376	0.511703	0.841114	-0.00602883	0.00538737	0.0483237	-0.0233657
ENSG00000117862.7	TXNDC12	0.00476958	0.0304096	0.0253715	0.0375666	0.449552	0.0138525	0.00534107	0.193706	-0.0249341	0.0809499	0.209817	-0.0143345
ENSG00000134717.13	BTF3L4	0.0119243	0.0546298	0.0227712	0.731871	0.924258	-0.0023013	0.666813	0.898934	-0.00388994	0.0445727	0.145082	-0.0166052
ENSG00000157077.10	ZFYVE9	0.000195516	0.00416442	0.0335878	0.714475	0.91968	-0.00245304	0.748233	0.927064	-0.00289522	0.000591052	0.0227423	-0.028278
ENSG00000154222.10	CC2D1B	0.150691	0.299626	0.0129102	0.324615	0.732237	-0.00655099	0.164779	0.597856	0.0124249	0.0216526	0.0959977	-0.0187955
ENSG00000085840.8	ORC1	0.450876	0.624329	-0.00666831	0.756373	0.932397	-0.00203096	0.346314	0.745932	0.00829148	0.958338	0.97807	0.000421491
ENSG00000134748.12	PRPF38A	0.00421778	0.0282332	0.0258458	0.0209389	0.413396	-0.0154501	0.17872	0.614572	0.0121189	0.00625953	0.0522686	-0.0225287
ENSG00000134744.9	ZCCHC11	0.0730007	0.182114	0.0161612	0.0409194	0.455514	-0.0136332	0.162402	0.596429	0.012543	0.0666644	0.185661	-0.0150777
ENSG00000116157.5	GPX7	0.0298701	0.100075	0.019506	0.0713389	0.498205	-0.011992	0.837924	0.958362	-0.00183196	0.487697	0.650356	-0.00569334
ENSG00000182183.10	FAM159A	0.206027	0.36811	0.0117054	0.199133	0.645878	-0.00879557	0.304025	0.722784	0.00947371	0.142116	0.298389	-0.0123912
ENSG00000162377.4	COA7	0.00269586	0.0212122	0.0268841	0.816879	0.950184	0.00154017	0.0923659	0.492507	-0.0150453	0.101426	0.241302	-0.0134155
ENSG00000162378.8	ZYG11B	0.168548	0.323389	0.0125241	0.944827	0.984172	0.000466143	0.379496	0.771448	-0.00796137	0.543204	0.69452	-0.00504665
ENSG00000121310.12	ECHDC2	0.310223	0.487967	-0.00922466	0.501538	0.839449	-0.00452215	0.107213	0.516603	0.0145706	0.922486	0.956305	-0.000807068
ENSG00000116171.12	SCP2	0.0231357	0.0843811	0.0204759	0.145102	0.592584	-0.00973137	0.272309	0.699288	0.00986643	0.0121192	0.0700573	-0.0206206
ENSG00000174348.9	PODN	0.353825	0.531968	0.00829956	0.11335	0.563213	-0.0104823	0.662757	0.89764	0.0038873	0.83459	0.903122	-0.00170535
ENSG00000162383.7	SLC1A7	0.619335	0.759476	-0.00446993	0.422789	0.79621	0.00533669	0.539813	0.852975	0.00549165	0.438678	0.608256	-0.00635467
ENSG00000157184.5	CPT2	0.00394504	0.0271069	0.0260783	0.18111	0.630635	0.00897388	0.0272242	0.325791	-0.0199134	0.0662408	0.184992	-0.0151826
ENSG00000162384.9	C1orf123	0.408615	0.584664	0.00747054	0.0321127	0.431963	-0.0143181	0.0231832	0.312245	0.0204031	0.100124	0.239255	-0.0135488
ENSG00000162385.6	MAGOH	0.045243	0.131447	0.0183126	0.728552	0.923057	-0.00235198	0.823536	0.953819	-0.00203314	0.0947214	0.231039	-0.0139444
ENSG00000270172.1	RP5-1024G6.8	0.643644	0.777964	0.00415014	0.852802	0.961333	0.0012319	0.376389	0.768857	0.00789884	0.104202	0.245925	-0.013284
ENSG00000157193.10	LRP8	0.0675312	0.172925	-0.0163597	0.155757	0.604147	-0.00940488	6.02e-06	0.00610222	0.0400816	0.0802656	0.208799	-0.0142784
ENSG00000225675.2	RP4-784A16.5	0.270803	0.445991	-0.00982757	0.983125	0.995932	0.000139744	0.242906	0.676442	0.0103746	0.934474	0.964793	-0.000669514
ENSG00000230138.1	RP11-117D22.2	0.658259	0.788563	0.00399358	0.0672615	0.490262	0.0122135	0.16965	0.604624	-0.0123372	0.63657	0.766109	-0.00389104
ENSG00000058804.10	NDC1	5.76e-05	0.00196107	0.0362583	0.046662	0.459984	-0.0133266	0.76697	0.93476	0.0026742	0.00186441	0.0323073	-0.0256354
ENSG00000058799.9	YIPF1	0.0406014	0.122827	-0.0188239	0.168036	0.616219	0.00938613	0.315207	0.730581	-0.00920244	0.0260837	0.10609	0.0186517
ENSG00000211452.6	DIO1	0.0316207	0.104006	-0.0192751	0.465973	0.821233	0.0048456	0.371438	0.76591	0.00799097	0.430295	0.601338	0.00646055
ENSG00000081870.7	HSPB11	0.73528	0.843524	0.00306981	0.0205414	0.408628	-0.0155351	0.0190761	0.296956	0.0211485	0.295184	0.474692	-0.00866595
ENSG00000116212.10	LRRC42	0.111269	0.243231	0.0144744	0.395104	0.781495	0.00572352	0.0976313	0.500942	-0.0149876	0.528105	0.682512	-0.00523405
ENSG00000272091.1	RP4-758J24.5	0.441678	0.615842	0.00701257	0.58562	0.874747	0.00367786	0.0689551	0.4456	-0.0164881	0.486795	0.649474	0.00578158
ENSG00000116209.7	TMEM59	0.847404	0.91455	-0.00174389	0.658247	0.901904	0.00296635	0.890552	0.97606	-0.00124151	0.998066	0.999232	2e-05
ENSG00000116205.6	TCEANC2	0.00482682	0.0306215	0.0252194	0.28107	0.701742	-0.00715471	0.97954	0.996358	-0.000229094	0.0288346	0.111996	-0.0178587
ENSG00000256407.1	RP11-446E24.4	0.400324	0.576062	0.00762196	0.993605	0.998637	-5.38e-05	0.135524	0.564423	-0.0134602	0.476811	0.641859	0.00588109
ENSG00000215883.5	CYB5RL	0.0170282	0.0691756	0.0215763	0.762267	0.933851	0.00202821	0.404532	0.78556	-0.00751692	0.0508588	0.157464	-0.0161153
ENSG00000116221.11	MRPL37	0.00612708	0.0354946	0.024637	0.835565	0.956918	-0.0013843	0.501058	0.836392	-0.00603564	0.0356219	0.126699	-0.0172452
ENSG00000198711.4	SSBP3-AS1	0.642598	0.777532	-0.0042748	0.798008	0.944685	0.00174471	0.34246	0.744593	0.00870381	0.46283	0.629205	-0.00616789
ENSG00000157216.11	SSBP3	0.195501	0.355894	0.0117998	0.157454	0.606141	-0.00953535	0.127191	0.551197	0.0138388	0.0526058	0.160841	-0.0161025
ENSG00000162390.13	ACOT11	0.862076	0.92468	0.00154594	0.305564	0.718547	-0.00674461	0.212035	0.651348	0.01105	0.471038	0.63652	-0.00584911
ENSG00000162391.7	FAM151A	0.370076	0.547664	0.00798067	0.164456	0.612514	-0.00915683	0.047583	0.395239	0.0175417	0.043637	0.143559	-0.0163662
ENSG00000184313.15	MROH7	0.399284	0.575115	-0.00755117	0.512279	0.844323	0.0043448	0.784813	0.941952	0.00243584	0.924232	0.957708	0.000777286
ENSG00000271723.1	MROH7-TTC4	0.0453543	0.131629	0.0182366	0.810138	0.948978	-0.00162228	0.598151	0.871886	0.00478748	0.00989401	0.0630393	-0.021419
ENSG00000243725.2	TTC4	0.0133084	0.0587367	0.0225717	0.545411	0.855423	-0.00408826	0.629983	0.885397	0.00438219	0.005902	0.0505365	-0.0228862
ENSG00000162396.5	PARS2	2.2e-05	0.00107818	0.0379136	0.623727	0.888088	-0.00326364	0.21615	0.655118	-0.0110644	0.00385267	0.0420207	-0.0236299
ENSG00000006555.6	TTC22	0.0783193	0.191504	0.0159168	0.00932111	0.390465	-0.017374	0.0338225	0.355584	0.0190921	0.0324156	0.119674	-0.0176317
ENSG00000162398.7	C1orf177	0.416172	0.592043	0.00722259	0.175816	0.625254	-0.00889562	0.458275	0.815476	0.00655946	0.546658	0.697424	-0.00488428
ENSG00000116133.7	DHCR24	0.000566654	0.00804142	-0.030856	0.605278	0.880473	-0.00343736	0.0053139	0.193706	0.0248751	0.248151	0.423308	0.00946313
ENSG00000162402.8	USP24	0.00829931	0.0433089	0.0241695	0.0102206	0.390465	-0.0174049	0.277205	0.702735	0.0099251	0.0457747	0.14704	-0.0166989
ENSG00000162407.8	PPAP2B	0.353952	0.532062	-0.00832014	0.375044	0.770994	-0.00589241	0.910748	0.980505	0.00100198	0.105955	0.248399	0.0132271
ENSG00000173406.11	DAB1	0.973629	0.985688	0.000303223	0.967347	0.992011	0.000277874	0.139506	0.568869	0.0134834	0.0925232	0.22737	-0.0140603
ENSG00000162600.7	OMA1	0.404695	0.580556	-0.00751155	0.882612	0.969916	-0.000985277	0.212379	0.651735	0.0111884	0.744665	0.843485	-0.00267835
ENSG00000184292.5	TACSTD2	0.0676321	0.173105	-0.0164342	0.492981	0.834862	-0.00456712	0.210305	0.649665	-0.0112226	7.88e-05	0.00989645	0.0322479
ENSG00000162601.5	MYSM1	0.57031	0.722497	0.00517017	0.0356354	0.444648	-0.0141431	0.18365	0.621978	0.0120514	0.711822	0.821438	-0.00306933
ENSG00000177606.5	JUN	0.270316	0.445325	-0.0100328	0.0720508	0.500015	0.0121071	0.160884	0.595133	0.0127011	0.0750437	0.200129	-0.014768
ENSG00000234807.4	LINC01135	0.943305	0.970276	0.000633726	0.566076	0.865718	-0.00378376	0.459798	0.816694	0.00655639	0.675166	0.794959	-0.00340586
ENSG00000272226.1	RP11-63G10.3	0.740499	0.847233	-0.00299142	0.341409	0.744303	-0.00635752	0.614298	0.87855	0.00453138	0.558273	0.705909	0.00482238
ENSG00000232453.1	RP4-794H19.1	0.175931	0.332749	-0.0122338	0.0239428	0.418145	0.0150881	0.844523	0.960555	-0.00176595	0.895559	0.940281	-0.001083
ENSG00000172456.12	FGGY	0.145842	0.292461	0.0130614	0.818487	0.950825	0.0015263	0.508586	0.83905	-0.00591372	0.288785	0.467624	-0.00869221
ENSG00000134709.6	HOOK1	0.0091861	0.0460612	0.0234928	0.702076	0.915451	-0.00255872	0.873541	0.970312	-0.00143232	0.0176368	0.0859457	-0.0195281
ENSG00000134716.5	CYP2J2	0.840832	0.910196	-0.00178872	0.792557	0.943634	0.00173343	0.997841	0.999693	-2.4e-05	0.992214	0.995994	7.93e-05
ENSG00000162599.11	NFIA	0.882545	0.936312	0.00134879	0.523647	0.848716	0.00430794	0.34232	0.744586	0.00862795	0.0859114	0.217686	-0.0142857
ENSG00000162604.8	TM2D1	0.220072	0.386055	-0.0111241	0.0786522	0.50935	-0.0117986	0.00229945	0.144147	0.0274569	0.586252	0.727554	-0.00450502
ENSG00000132849.14	INADL	0.035389	0.11173	0.0190385	0.303569	0.717233	-0.0068977	0.688731	0.90872	0.00361414	0.0560993	0.167178	-0.0157711
ENSG00000240563.1	L1TD1	0.00218125	0.0186746	-0.027687	0.466283	0.821233	0.00488616	0.0215844	0.307303	0.0206963	0.795825	0.879804	0.00213924
ENSG00000162607.8	USP1	0.0220901	0.081977	0.0208984	0.227789	0.663426	-0.00816015	0.375062	0.767889	0.00807567	0.0123547	0.0707478	-0.0208282
ENSG00000116641.11	DOCK7	0.0524774	0.145967	0.017443	0.875435	0.966996	-0.00104483	0.718578	0.917478	0.00323109	0.0165684	0.0834288	-0.0196452
ENSG00000125703.10	ATG4C	0.0112771	0.0527079	0.0227259	0.799372	0.945393	-0.00169055	0.456432	0.814866	-0.00666293	0.0787561	0.206129	-0.0143967
ENSG00000088035.11	ALG6	0.666665	0.794863	-0.00394091	0.141405	0.588656	-0.00995032	0.0294952	0.336575	0.0197969	0.480545	0.644606	-0.00588623
ENSG00000142856.12	ITGB3BP	0.959908	0.978624	-0.000457011	0.182047	0.631284	-0.0089727	0.0544194	0.412961	0.0173871	0.337859	0.515967	-0.00794469
ENSG00000116652.5	DLEU2L	0.152401	0.301766	-0.0130762	0.552589	0.859341	0.0040181	0.928113	0.984653	-0.000821264	0.235624	0.409174	0.00988623
ENSG00000203965.8	EFCAB7	0.443655	0.617588	-0.00690814	0.260423	0.687851	-0.00750873	0.000435008	0.0766418	0.0314554	0.0383518	0.132547	-0.0170134
ENSG00000079739.11	PGM1	0.349457	0.5278	-0.00847956	0.741558	0.927103	-0.00221243	0.315409	0.730666	-0.00905771	0.0166443	0.0835516	0.0197599
ENSG00000185483.7	ROR1	0.157428	0.308311	-0.0125914	0.896476	0.973332	0.000858157	0.508581	0.83905	0.00586447	0.468838	0.63487	0.00588729
ENSG00000158966.9	CACHD1	0.00680425	0.0380285	0.0241491	0.749533	0.930472	-0.0021135	0.0309744	0.341917	-0.0191835	0.723623	0.82892	-0.00288526
ENSG00000162437.10	RAVER2	0.760909	0.860082	0.00275477	0.660333	0.902626	-0.0029441	0.846324	0.961099	0.00174685	0.850559	0.912483	-0.00155576
ENSG00000162434.7	JAK1	8.47e-05	0.00245462	0.0363409	0.0825309	0.516353	-0.0119295	0.798033	0.944391	-0.0023678	0.00905382	0.0605168	-0.0220744
ENSG00000226891.2	RP11-182I10.3	0.343178	0.521622	-0.00855485	0.859793	0.962109	-0.00118008	0.551919	0.856405	-0.00534605	0.066598	0.185586	0.0150871
ENSG00000272506.1	RP4-535B20.4	0.282224	0.458649	-0.0096989	0.429227	0.799809	-0.00527741	0.613562	0.878051	-0.00453595	0.0174735	0.0856711	0.0195208
ENSG00000162433.10	AK4	0.208392	0.371108	-0.0112612	0.608825	0.882056	0.00339169	0.331606	0.739181	-0.00865441	0.0427063	0.141361	0.0165321
ENSG00000116675.11	DNAJC6	0.235262	0.404387	0.01081	0.00267748	0.331292	-0.020184	0.114832	0.529536	0.0142923	0.554847	0.703222	-0.00490722
ENSG00000213625.4	LEPROT	0.225782	0.393601	-0.0108479	0.856297	0.961572	-0.00120076	0.508259	0.83905	-0.00590041	0.0276833	0.109625	0.0179637
ENSG00000116678.14	LEPR	0.975482	0.986621	-0.000277317	0.111274	0.561299	-0.0106248	0.0468991	0.39388	0.0178275	0.40107	0.575866	-0.00690929
ENSG00000184588.13	PDE4B	0.0550919	0.150566	0.0171806	0.092846	0.534805	-0.0111428	0.749024	0.927296	0.00285634	0.276162	0.453723	-0.00890407
ENSG00000118473.17	SGIP1	0.0270341	0.0936437	-0.0196807	0.4859	0.832288	0.00459723	0.100218	0.504796	0.0145778	0.947769	0.97158	0.000532741
ENSG00000152760.5	TCTEX1D1	0.070679	0.178198	-0.0163342	0.062576	0.485091	-0.0124525	0.662624	0.89764	0.00392934	0.00248094	0.0361247	0.0248879
ENSG00000152763.12	WDR78	0.913812	0.953877	0.000970509	0.101293	0.546555	-0.0108636	0.951843	0.988924	0.000539129	0.252288	0.42762	0.00935883
ENSG00000198160.10	MIER1	0.593213	0.73998	0.00486146	0.0109369	0.390465	-0.0171016	0.0498497	0.40062	0.0177477	0.508091	0.666207	-0.00549322
ENSG00000116704.6	SLC35D1	0.234643	0.40358	0.0107196	0.0253885	0.419066	-0.0149027	0.0154794	0.27917	0.0217058	0.0330427	0.121174	-0.0175168
ENSG00000162594.10	IL23R	0.380699	0.556869	0.00784313	0.728151	0.923057	-0.00230195	0.244911	0.678592	0.0103554	0.0510713	0.15781	-0.0159037
ENSG00000081985.6	IL12RB2	0.0761667	0.187684	0.0158867	0.792124	0.943634	0.00174911	0.61276	0.878003	-0.00451859	0.108034	0.251383	-0.013134
ENSG00000142864.10	SERBP1	0.000105825	0.00280738	0.0349554	0.492988	0.834862	-0.00459748	0.503567	0.837812	-0.00603454	0.00312046	0.0387283	-0.0243595
ENSG00000116717.7	GADD45A	0.182344	0.340471	-0.0121491	0.351388	0.751107	-0.00628475	0.504877	0.838081	0.00605085	0.135438	0.289543	0.012404
ENSG00000116729.9	WLS	0.0317251	0.104243	-0.0192726	0.116868	0.565754	0.0104201	0.663208	0.897701	-0.00389622	0.119262	0.267857	0.0127596
ENSG00000024526.12	DEPDC1	0.24853	0.420154	-0.0104694	0.333602	0.740425	-0.00649275	0.481306	0.827109	0.00636259	0.199376	0.367738	0.0106188
ENSG00000066557.5	LRRC40	0.0928511	0.214666	0.0153465	0.690825	0.91243	-0.00269033	0.423195	0.797716	0.00728667	0.0164825	0.0830839	-0.0199535
ENSG00000033122.14	LRRC7	0.393708	0.569707	-0.00771418	0.972514	0.993294	-0.000230677	0.590185	0.869825	-0.0048502	0.120453	0.269635	0.0128029
ENSG00000116754.9	SRSF11	0.456267	0.629361	-0.0067445	0.0865742	0.520406	-0.0114718	0.0393426	0.369684	0.0185479	0.970147	0.984167	-0.000309078
ENSG00000118454.8	ANKRD13C	0.000711317	0.00918704	0.0306483	0.190302	0.638835	-0.00880449	0.373545	0.767314	0.00805025	0.000288844	0.0176674	-0.029918
ENSG00000197568.9	HHLA3	0.0262691	0.0920441	0.0200679	0.28653	0.706313	-0.00713184	0.539586	0.852756	0.00552385	0.0248662	0.103254	-0.0184784
ENSG00000116761.7	CTH	0.246859	0.418133	0.0104519	0.152192	0.600757	0.0095614	0.407961	0.787009	-0.00743722	0.12594	0.277096	-0.0125937
ENSG00000050628.16	PTGER3	0.987347	0.99345	-0.000142043	0.686369	0.911391	-0.0026762	0.176665	0.611433	0.0120397	0.259013	0.435197	-0.00921668
ENSG00000132485.8	ZRANB2	0.666141	0.794751	-0.00394325	0.0420775	0.455514	-0.01373	0.0319432	0.34703	0.0194886	0.829325	0.899587	-0.00179708
ENSG00000172260.9	NEGR1	0.0641797	0.167065	0.0165427	0.993015	0.99841	-5.8e-05	0.556035	0.857641	-0.00524409	0.167444	0.330745	-0.0112592
ENSG00000162620.11	LRRIQ3	0.315077	0.492934	0.00910821	0.538332	0.852454	0.00412942	0.593269	0.870841	-0.00482205	0.308076	0.486611	-0.00842854
ENSG00000259030.2	FPGT-TNNI3K	0.326383	0.5049	0.00885567	0.882157	0.969611	0.000990172	0.350888	0.749642	-0.00838045	0.857523	0.916855	-0.00147801
ENSG00000254685.2	FPGT	0.925731	0.960819	-0.00083334	0.474004	0.825189	0.00473589	0.94821	0.988913	-0.000578103	0.6832	0.800612	-0.00332741
ENSG00000116783.10	TNNI3K	0.326702	0.505297	0.00878403	0.94336	0.983983	0.000471048	0.0893404	0.488663	-0.015138	0.472552	0.637981	0.00586888
ENSG00000178965.9	C1orf173	0.154577	0.304303	-0.0125971	0.65487	0.900888	0.00292913	0.460352	0.816931	0.00650731	0.693898	0.808292	0.00317864
ENSG00000272864.1	RP11-17E13.2	0.292817	0.469496	0.0095394	0.968642	0.992691	0.000263913	0.590888	0.869825	0.00485435	0.0759268	0.201688	-0.0146693
ENSG00000116791.9	CRYZ	0.0794861	0.193336	0.0157564	0.602281	0.879788	-0.00346834	0.438539	0.80361	0.00693521	0.0188248	0.0888559	-0.0192336
ENSG00000162623.11	TYW3	0.0134877	0.059279	0.0224978	0.125078	0.571982	-0.0103495	0.759056	0.931535	0.00278641	0.0721359	0.195233	-0.0149505
ENSG00000137968.12	SLC44A5	0.0966974	0.220943	0.0149834	0.0865899	0.520406	-0.0114386	0.790946	0.942551	-0.00238271	0.886714	0.935483	-0.0011732
ENSG00000117054.9	ACADM	0.392059	0.568037	0.00770914	0.299482	0.714815	-0.00691506	0.128943	0.55355	0.0136073	0.0793378	0.207083	-0.0144026
ENSG00000137955.11	RABGGTB	0.436856	0.611281	0.00706297	0.0103971	0.390465	-0.01719	0.148753	0.578445	0.013052	0.724958	0.829985	-0.00291567
ENSG00000057468.6	MSH4	0.365829	0.543412	-0.00822496	0.388556	0.778024	0.00580371	0.591066	0.869825	0.00486599	0.768599	0.861445	-0.00244128
ENSG00000184005.9	ST6GALNAC3	0.827359	0.901981	0.00194571	0.266185	0.690777	0.00733799	0.658999	0.89684	0.00391938	0.104277	0.246065	-0.0132069
ENSG00000142892.10	PIGK	0.00813036	0.0427041	0.0239762	0.1036	0.55107	-0.0109284	0.507263	0.838918	0.00599414	0.0211733	0.0947792	-0.0190561
ENSG00000154027.14	AK5	0.0178763	0.0714189	0.0212887	0.974615	0.99334	-0.000212101	0.128801	0.55355	-0.0136086	0.361422	0.538644	-0.00749549
ENSG00000036549.8	ZZZ3	0.000642755	0.00865317	0.0310224	0.115926	0.56505	-0.0106087	0.947959	0.988913	0.000593033	0.0113326	0.0675098	-0.0210323
ENSG00000077254.10	USP33	0.338047	0.5166	0.00869328	0.0244509	0.418145	-0.0150873	0.0664051	0.440135	0.0165692	0.219202	0.390695	-0.0101668
ENSG00000180488.10	FAM73A	0.0220578	0.0819659	0.0206771	0.142156	0.589674	-0.00982106	0.405762	0.786187	0.00748722	0.0258734	0.105691	-0.0183565
ENSG00000162614.14	NEXN	0.698902	0.817345	0.00351235	0.154635	0.603537	-0.00955854	0.386884	0.774803	0.00782068	0.83084	0.900869	-0.00176935
ENSG00000162613.12	FUBP1	0.309503	0.487386	0.00928954	0.0497508	0.46516	-0.0132599	0.0949102	0.496418	0.0151887	0.178479	0.343666	-0.0112145
ENSG00000162616.8	DNAJB4	0.402705	0.578726	0.00766325	0.671956	0.907358	-0.00287039	0.109766	0.521762	0.0145713	0.0202205	0.0924293	-0.0193657
ENSG00000137960.5	GIPC2	0.248546	0.420154	0.0102461	0.355199	0.754974	0.00607649	0.508493	0.83905	-0.00584686	0.195037	0.362915	-0.0104937
ENSG00000122420.5	PTGFR	0.862298	0.924808	-0.00154481	0.405492	0.787177	0.00548153	0.0707962	0.449227	-0.0160026	0.137402	0.29203	0.0120587
ENSG00000137959.11	IFI44L	0.239844	0.410181	-0.0105669	0.40497	0.786938	0.00554188	0.371487	0.76591	-0.00800046	0.111931	0.256961	0.0130293
ENSG00000137965.6	IFI44	0.298795	0.475846	-0.00936258	0.448629	0.810313	0.00505357	0.346011	0.745932	-0.0084544	0.120181	0.269323	0.0127663
ENSG00000234184.1	RP5-887A10.1	0.106082	0.235578	0.0146658	0.840195	0.95711	0.00135541	0.24981	0.681565	-0.0104019	0.496202	0.65721	-0.0056367
ENSG00000137941.12	TTLL7	0.0103804	0.0500642	-0.0229123	0.367785	0.76409	-0.00597037	0.0074267	0.20972	0.023822	0.532528	0.685713	0.00510029
ENSG00000271576.1	RP11-486G15.2	0.696369	0.815657	-0.00349378	0.856501	0.961572	0.00119818	0.34366	0.745229	0.00843853	0.452224	0.620317	-0.00613775
ENSG00000142875.15	PRKACB	0.00546253	0.0330875	0.0252506	0.0343837	0.439531	-0.0142441	0.294934	0.717053	0.00949799	0.013376	0.0739811	-0.0205156
ENSG00000203943.4	SAMD13	0.996253	0.997915	4.2e-05	0.371399	0.767021	-0.00591058	0.219131	0.658261	0.0109287	0.535236	0.687706	-0.00505391
ENSG00000117133.6	RPF1	0.00743507	0.0401048	0.0242783	0.308735	0.72087	-0.0068468	0.729744	0.920858	0.00312716	0.0128932	0.0725643	-0.0205793
ENSG00000174021.6	GNG5	0.127108	0.266084	-0.0139675	0.0486305	0.463309	0.0133525	0.3992	0.782988	-0.00768851	0.320164	0.498706	0.00830535
ENSG00000117151.8	CTBS	0.0700498	0.177246	-0.0165085	0.312262	0.724826	0.00681977	0.323146	0.734832	-0.00897065	0.0246005	0.102789	0.01867
ENSG00000117155.12	SSX2IP	0.227896	0.39625	0.0110574	0.037144	0.448634	-0.0141298	0.212752	0.652382	0.0113753	0.321293	0.500081	-0.00829692
ENSG00000171517.5	LPAR3	0.31469	0.492736	-0.00900945	0.778856	0.939134	-0.00186274	0.189735	0.628745	0.0116958	0.92098	0.955536	-0.000811043
ENSG00000153898.8	MCOLN2	0.587024	0.735493	0.00489874	0.198224	0.645256	-0.00858347	0.225468	0.66289	0.0108792	0.382191	0.55775	-0.00718748
ENSG00000055732.8	MCOLN3	0.00477235	0.0304096	-0.0257644	0.621062	0.886802	0.00334891	0.0351687	0.360183	0.0191691	0.694742	0.808734	0.00327667
ENSG00000162643.8	WDR63	0.33398	0.512495	-0.00861434	0.502202	0.839789	-0.00442847	0.00939529	0.223959	0.0230097	0.221309	0.39273	-0.00994464
ENSG00000097096.8	SYDE2	0.0673636	0.17266	0.0163963	0.0103421	0.390465	-0.0169899	0.630408	0.885397	0.00429826	0.650477	0.776234	-0.00370834
ENSG00000162642.9	C1orf52	0.595682	0.74162	-0.00476795	0.12607	0.571982	-0.0101654	0.0354311	0.360868	0.0187895	0.639814	0.768045	-0.00383535
ENSG00000142867.8	BCL10	0.0138937	0.0604571	-0.0222419	0.19942	0.646222	0.00859899	0.556427	0.857829	0.00530463	0.31155	0.490331	0.0083599
ENSG00000153904.14	DDAH1	0.0206395	0.0784767	0.0205537	0.586803	0.875345	0.00357785	0.251448	0.682102	-0.0101533	0.0840094	0.21495	-0.0140068
ENSG00000117174.6	ZNHIT6	0.00607495	0.0353315	0.0248651	0.257983	0.686736	-0.00760274	0.411106	0.788773	0.00743349	0.00277659	0.0372377	-0.024715
ENSG00000171502.10	COL24A1	0.481408	0.649612	0.00627752	0.421531	0.796047	0.00530337	0.566165	0.860937	-0.00509302	0.424153	0.596434	-0.00649957
ENSG00000122417.11	ODF2L	0.0641148	0.166973	-0.0169249	0.0941077	0.535584	-0.0113283	0.000252563	0.0524846	0.033193	0.557049	0.704966	-0.00490166
ENSG00000097033.10	SH3GLB1	2e-05	0.00101992	-0.0384716	0.263588	0.689819	0.0075072	0.467074	0.820248	0.00657144	0.00307674	0.0385884	0.0244344
ENSG00000183291.11	2015-09-01	0.0203733	0.0777379	0.0210974	0.796059	0.944296	-0.00174293	0.811613	0.948207	-0.00216236	0.038074	0.131952	-0.0172138
ENSG00000267561.1	RP5-1052I5.2	0.180455	0.338188	0.0121538	0.415945	0.791618	0.00546494	0.765724	0.934371	-0.00269351	0.0708898	0.193378	-0.0149417
ENSG00000153936.12	HS2ST1	0.108824	0.239567	0.014509	0.948516	0.985179	-0.000432752	0.982844	0.996847	-0.000193879	0.0921673	0.226905	-0.0138973
ENSG00000267272.1	LINC01140	0.0732842	0.182636	0.0160688	0.606787	0.880993	-0.00342054	0.58923	0.869601	0.00482766	0.0324565	0.119728	-0.0174932
ENSG00000143013.8	LMO4	0.110225	0.241863	-0.014301	0.140397	0.587152	0.00977036	0.62201	0.881828	0.0043982	0.985871	0.991744	0.000144757
ENSG00000065243.14	PKN2	0.948807	0.973523	-0.00057888	0.570698	0.867689	-0.00378294	0.435829	0.802403	-0.00699327	0.167059	0.330267	0.0113552
ENSG00000137947.7	GTF2B	0.471441	0.641935	0.00656559	0.815461	0.950184	0.00157492	0.444902	0.807229	-0.00693391	0.883794	0.933252	-0.00121564
ENSG00000137944.12	CCBL2	0.0945706	0.217278	0.0151174	0.199155	0.645878	0.00859567	0.442875	0.805995	-0.00691342	0.0412892	0.138787	-0.0168228
ENSG00000213516.5	RBMXL1	0.142707	0.287858	0.0133051	0.83474	0.956913	-0.00140244	0.361971	0.75835	0.00824184	0.0147933	0.0780376	-0.0201532
ENSG00000117226.7	GBP3	0.808907	0.892005	0.00217005	0.718413	0.920224	-0.00239439	0.737775	0.922964	0.00299087	0.735417	0.837458	-0.0027657
ENSG00000117228.9	GBP1	0.468711	0.639884	-0.00659469	0.180548	0.63005	-0.0090152	0.372931	0.766966	0.00807261	0.362825	0.5398	0.00755341
ENSG00000162645.8	GBP2	0.00753121	0.0405021	-0.0242938	0.914984	0.977803	0.000719952	0.208479	0.648109	0.011405	0.141897	0.298198	0.0121993
ENSG00000162654.8	GBP4	0.386791	0.562845	0.00785704	0.0130858	0.390465	-0.0166402	0.229836	0.667247	0.0108504	0.803625	0.884555	-0.0020595
ENSG00000154451.10	GBP5	0.482816	0.650873	-0.00634458	0.233299	0.6693	-0.0079718	0.213992	0.652975	0.0111806	0.702293	0.814443	0.00315221
ENSG00000183347.13	GBP6	0.101092	0.228093	-0.0150133	0.125354	0.571982	-0.0103872	0.656646	0.896226	0.00405607	0.010402	0.0648208	0.0213704
ENSG00000197147.8	LRRC8B	0.333304	0.511797	0.0087025	0.924325	0.978876	-0.000632499	0.496181	0.834246	0.00609504	0.0838288	0.21459	-0.0141743
ENSG00000271949.1	RP11-302M6.4	0.0563187	0.15273	0.0170344	0.347844	0.748584	-0.00620658	0.927919	0.984653	-0.000804832	0.217918	0.389355	-0.0100374
ENSG00000171488.10	LRRC8C	0.0884251	0.207644	0.0155141	0.0572817	0.481309	-0.012808	0.159428	0.593018	0.012759	0.062478	0.178388	-0.0154689
ENSG00000272931.1	RP5-943J3.2	0.268303	0.442774	-0.0100433	0.46083	0.818496	0.0049527	0.893141	0.976363	0.00121384	0.638963	0.767408	0.00388364
ENSG00000171492.10	LRRC8D	0.0105888	0.0506891	0.0230611	0.928086	0.980533	-0.000603973	0.245943	0.679706	-0.0104405	0.143894	0.300726	-0.0120449
ENSG00000162664.12	ZNF326	0.298091	0.475145	0.00945646	0.037177	0.448698	-0.0139989	0.0954401	0.496829	0.0150771	0.203883	0.372407	-0.01053
ENSG00000122482.16	ZNF644	0.00361421	0.0255162	0.026517	0.162855	0.611533	-0.00943195	0.642378	0.889698	0.0042248	0.0103274	0.0646168	-0.0213297
ENSG00000097046.8	CDC7	0.495255	0.661415	-0.00613967	0.096447	0.540377	-0.0110663	0.239426	0.673761	0.0105407	0.415547	0.588931	0.00668503
ENSG00000069702.6	TGFBR3	0.192909	0.3528	0.0119544	0.0131749	0.390465	-0.0168179	0.0479469	0.397086	0.0180649	0.115104	0.261526	-0.0131915
ENSG00000172031.6	EPHX4	0.884309	0.937215	0.00130508	0.0815559	0.515214	-0.0115486	0.0389507	0.369133	0.0184093	0.319078	0.497732	-0.00814809
ENSG00000189195.5	BTBD8	0.00887127	0.0449498	0.0234346	0.409332	0.788269	-0.00547931	0.405153	0.786155	-0.00743719	0.19762	0.365766	-0.0105418
ENSG00000069712.9	KIAA1107	0.998284	0.998962	1.97e-05	0.928257	0.980565	-0.000610814	0.634912	0.886284	-0.00433313	0.555833	0.703921	0.00492458
ENSG00000273487.1	RP4-621B10.8	0.671297	0.797848	0.00377578	0.0130297	0.390465	-0.016315	0.441659	0.805596	0.00681426	0.479649	0.643846	0.00573579
ENSG00000174842.12	GLMN	0.130098	0.27084	0.0135804	0.0365307	0.447226	-0.0138726	0.116693	0.53266	0.0140114	0.0935167	0.229044	-0.0137214
ENSG00000122484.8	RPAP2	0.403086	0.578914	0.00761868	0.0556432	0.47645	-0.012892	0.0789581	0.466241	0.0159233	0.200137	0.36854	-0.0106442
ENSG00000162676.7	GFI1	0.336514	0.515115	-0.00867904	0.00439197	0.357736	-0.0189894	0.00570609	0.196492	0.024794	0.72386	0.829132	0.00291087
ENSG00000067208.10	EVI5	0.890548	0.94069	-0.00124061	0.29888	0.714462	0.00692825	0.278671	0.703315	-0.00971919	0.624423	0.756988	0.00402553
ENSG00000122406.8	RPL5	4.28e-05	0.00167913	0.0372956	0.454238	0.814192	-0.00507603	0.458925	0.816081	-0.00675802	0.00221538	0.0347916	-0.0255011
ENSG00000154511.7	FAM69A	0.0134585	0.0591831	0.0221253	0.0900077	0.527205	-0.0112446	0.65866	0.89684	0.0039454	0.0694339	0.191046	-0.0148397
ENSG00000143033.13	MTF2	0.0159322	0.0661828	0.0219889	0.00282432	0.334622	-0.020138	0.318114	0.731316	0.00908182	0.18934	0.356362	-0.0109362
ENSG00000117500.8	TMED5	0.893143	0.942387	0.00122609	0.24501	0.676763	-0.0078491	0.0565467	0.416079	0.0173055	0.199743	0.368248	-0.0106692
ENSG00000122483.13	CCDC18	0.222846	0.389782	0.0109207	0.23734	0.672399	-0.00783444	0.385508	0.77441	0.00774182	0.184973	0.350916	-0.0108308
ENSG00000117505.8	DR1	0.0086487	0.0444191	0.0237138	0.0453107	0.457945	-0.0133926	0.544833	0.854753	0.00545685	0.0555408	0.166253	-0.0157897
ENSG00000137942.12	FNBP1L	0.545482	0.702448	-0.00552786	0.188192	0.636409	-0.00890052	0.0137159	0.266687	0.0223919	0.340712	0.518346	-0.00794459
ENSG00000137936.12	BCAR3	0.0431243	0.127625	0.0182414	0.0194119	0.405609	0.0155946	0.179475	0.615933	-0.012063	0.00795392	0.0578659	-0.0218108
ENSG00000260464.1	RP4-561L24.3	0.580304	0.730914	0.00490797	0.235715	0.670886	0.00778592	0.378646	0.770942	-0.00777854	0.542582	0.694165	-0.00492957
ENSG00000067334.9	DNTTIP2	0.0110874	0.0521563	0.0234676	0.226648	0.662445	-0.00828111	0.533931	0.850669	0.00573359	0.0129883	0.0728392	-0.0209361
ENSG00000023909.5	GCLM	0.189992	0.349317	-0.0119305	0.00582779	0.368995	-0.0185372	0.000660344	0.0983369	0.0307582	0.976057	0.986957	-0.000249335
ENSG00000137962.8	ARHGAP29	0.476618	0.645903	-0.00636429	0.492858	0.834862	-0.00453794	0.59742	0.871821	-0.00470167	0.0552519	0.165694	0.0156165
ENSG00000117528.7	ABCD3	0.0674789	0.172873	0.0165057	0.979674	0.995458	-0.000170393	0.616062	0.879728	0.00451124	0.0112007	0.0672209	-0.020861
ENSG00000143036.12	SLC44A3	0.0400304	0.121759	-0.0188774	0.526224	0.849414	0.00431742	0.744146	0.925778	0.00299125	0.167391	0.330745	0.0115858
ENSG00000117519.11	CNN3	0.0181134	0.0719609	0.0212096	0.584297	0.873905	-0.00364034	0.266518	0.694512	-0.0099425	0.350698	0.528787	-0.00765162
ENSG00000172339.9	ALG14	0.103725	0.231901	0.0146084	0.791551	0.943401	-0.00175764	0.364739	0.760981	-0.00810676	0.561205	0.70807	-0.00476212
ENSG00000152078.5	TMEM56	0.202008	0.36313	-0.0115788	0.991984	0.998293	6.75e-05	0.490333	0.831088	0.0062347	0.522694	0.677491	0.00529325
ENSG00000271092.1	TMEM56-RWDD3	0.727206	0.837582	0.00315886	0.50104	0.839438	-0.00450841	0.308159	0.725327	0.00918426	0.342846	0.520239	-0.00783224
ENSG00000122481.12	RWDD3	0.676843	0.802018	-0.00375976	0.572448	0.868978	-0.00376804	0.0738311	0.456389	0.0160383	0.301335	0.480458	-0.00850172
ENSG00000117569.14	PTBP2	0.252824	0.425018	-0.0102004	0.131003	0.575554	-0.00996563	0.00391213	0.172854	0.02556	0.509574	0.667342	-0.00536736
ENSG00000188641.8	DPYD	0.285134	0.461712	-0.00963135	0.299981	0.715235	0.00691176	0.7661	0.934371	-0.00266964	0.511638	0.668478	0.00539523
ENSG00000162627.12	SNX7	0.735337	0.84353	-0.00308179	0.29977	0.714975	0.00699355	0.410932	0.788773	-0.00746159	0.669742	0.791155	0.00354643
ENSG00000117600.8	LPPR4	0.0369638	0.115154	0.0185328	0.0751331	0.502601	-0.0117046	0.659616	0.896867	0.00390099	0.185425	0.351322	-0.0107396
ENSG00000156869.8	FRRS1	0.734227	0.842635	0.00303708	0.0109044	0.390465	-0.0168159	0.186172	0.625656	0.0117668	0.804046	0.884697	0.00202445
ENSG00000162688.11	AGL	0.00645068	0.0366617	0.0248192	0.0142372	0.390632	-0.0165362	0.880776	0.971653	0.001364	0.246059	0.421073	-0.00966025
ENSG00000117620.8	SLC35A3	0.0150264	0.0636765	0.0219108	0.0109821	0.390465	-0.0169552	0.357271	0.755316	0.00827237	0.107731	0.251073	-0.0132341
ENSG00000156875.9	HIAT1	0.404648	0.580553	0.00768788	0.537681	0.852454	0.00420812	0.68182	0.906762	-0.00376609	0.333179	0.511459	-0.00814212
ENSG00000156876.8	SASS6	0.5804	0.730914	0.00500408	0.00972541	0.390465	-0.0172817	0.0567299	0.416456	0.0171517	0.556108	0.704216	-0.00485996
ENSG00000122435.5	TRMT13	0.960775	0.979078	0.000449307	0.0056119	0.363853	-0.0186756	0.00295075	0.159158	0.0269564	0.295771	0.475187	-0.00870901
ENSG00000122477.8	LRRC39	0.244453	0.415296	-0.0104497	0.173057	0.622247	-0.00905051	0.135935	0.565305	0.0133236	0.449141	0.617588	0.00619929
ENSG00000137992.10	DBT	0.0080087	0.0422294	0.023812	0.260517	0.687851	-0.00749216	0.592627	0.870493	0.00479437	0.00988664	0.0630393	-0.0211324
ENSG00000137996.8	RTCA	0.0916143	0.212656	0.0152474	0.0250312	0.418875	-0.0149778	0.173713	0.608774	0.0122453	0.12906	0.281185	-0.0125151
ENSG00000079335.13	CDC14A	0.334514	0.513088	0.0087212	0.10904	0.557883	-0.0107111	0.144355	0.574197	0.0131278	0.176494	0.341424	-0.0111374
ENSG00000181656.6	GPR88	0.0462001	0.133391	0.0179756	0.955529	0.988397	0.000372616	0.423433	0.797888	-0.00719404	0.174516	0.339316	-0.0111753
ENSG00000162692.6	VCAM1	0.524038	0.684403	0.00575226	0.150318	0.598325	-0.00960492	0.0583128	0.420869	0.0169992	0.110302	0.254732	-0.0131397
ENSG00000162694.9	EXTL2	0.0352916	0.111514	0.0188184	0.104438	0.551735	-0.0107488	0.805931	0.946038	0.00218989	0.208329	0.377803	-0.0102693
ENSG00000162695.7	SLC30A7	0.690513	0.811408	0.00357998	0.0540091	0.470753	-0.0128048	0.0604357	0.425476	0.0167877	0.357255	0.534398	-0.00754806
ENSG00000117543.15	DPH5	0.00707782	0.0389028	0.0245289	0.204703	0.651165	-0.00856497	0.659303	0.896867	0.00400737	0.0161648	0.0820851	-0.0199904
ENSG00000170989.8	S1PR1	0.0435254	0.128343	0.0184118	0.10282	0.549859	-0.0110166	0.0790569	0.466315	0.0159524	0.0049408	0.046576	-0.0233531
ENSG00000185946.11	RNPC3	0.140611	0.28461	-0.0133717	0.248673	0.680351	-0.00774918	0.214495	0.653897	0.0112168	0.230528	0.403114	0.00992656
ENSG00000240038.2	AMY2B	0.112778	0.245581	-0.0142824	0.415515	0.791618	-0.00543028	0.180936	0.617795	0.0119988	0.346615	0.524387	0.00773572
ENSG00000198890.6	PRMT6	3.83e-05	0.00154274	0.0370767	0.938589	0.982725	0.00051638	0.132258	0.558856	-0.0135619	0.00346521	0.0401433	-0.0240764
ENSG00000162631.14	NTNG1	0.153765	0.303577	0.012775	0.748466	0.930139	0.00212678	0.246886	0.679746	-0.0103274	0.573944	0.717607	-0.00459579
ENSG00000134215.11	VAV3	0.397504	0.573438	-0.00768967	0.0970856	0.541149	-0.0111513	0.616333	0.879728	0.00453435	0.0836936	0.214351	0.0143268
ENSG00000226822.1	RP11-356N1.2	0.151937	0.301171	0.0126498	0.0738275	0.50181	0.0116759	0.122994	0.545808	-0.0135555	0.180017	0.34519	-0.0107977
ENSG00000085491.11	SLC25A24	0.242177	0.412832	-0.0105763	0.702383	0.915451	0.00255817	0.267461	0.695679	0.00998392	0.813132	0.889822	-0.00195061
ENSG00000162636.11	FAM102B	0.631561	0.768946	0.00439227	0.774093	0.937789	-0.00194566	0.0555536	0.413795	0.0174376	0.0171233	0.084866	-0.0198797
ENSG00000162639.11	HENMT1	0.0762947	0.187828	0.0160574	0.052692	0.469127	-0.0129853	0.299144	0.719411	0.00937026	0.132168	0.285261	-0.0124436
ENSG00000134186.7	PRPF38B	0.0749803	0.185692	-0.0162171	0.0579759	0.482413	-0.0127765	0.00619654	0.196492	0.0247821	0.609369	0.745285	0.004249
ENSG00000116266.6	STXBP3	0.00131846	0.0137152	-0.0287103	0.94497	0.984195	0.000458218	0.03607	0.361895	0.0186916	0.240478	0.414672	0.00959937
ENSG00000121957.8	GPSM2	0.49442	0.660899	-0.00619796	0.904911	0.974793	-0.000802015	0.0641982	0.434847	0.0166965	0.241584	0.415782	-0.00968535
ENSG00000121940.11	CLCC1	0.113998	0.247276	0.0142652	0.576005	0.87011	-0.0037382	0.127953	0.552316	0.0136793	0.00319923	0.0392553	-0.0242169
ENSG00000085433.11	WDR47	0.186204	0.345129	-0.0120772	0.0748917	0.502601	0.0120366	0.977253	0.995658	-0.000259501	0.970402	0.984167	0.000309378
ENSG00000197780.5	TAF13	0.288134	0.46462	-0.00949158	0.242153	0.675337	-0.00773365	0.0203636	0.300067	0.0206045	0.680662	0.799077	-0.00335536
ENSG00000215717.5	TMEM167B	0.54208	0.70012	0.00552843	0.207647	0.652222	0.00845217	0.189479	0.628568	-0.0118398	0.794295	0.879138	-0.00215673
ENSG00000270066.2	SCARNA2	0.7442	0.849309	0.00304037	0.107415	0.555469	0.0110917	0.698197	0.910189	-0.00359695	0.214106	0.384763	-0.0105532
ENSG00000179902.8	C1orf194	0.530853	0.690504	-0.00569953	0.674526	0.908164	-0.00282653	0.404211	0.785312	-0.00755143	0.0521928	0.160077	0.0160863
ENSG00000116299.12	KIAA1324	0.126614	0.265428	-0.0139003	0.331307	0.737933	-0.00654507	0.881304	0.971904	0.00135376	0.0211417	0.0947346	0.0191146
ENSG00000031698.8	SARS	0.0142366	0.0615229	0.0222531	0.905779	0.975339	-0.000796851	0.906491	0.979815	0.00106386	0.00645255	0.0528548	-0.0225433
ENSG00000143126.7	CELSR2	0.126086	0.264627	0.0138974	0.0145155	0.390632	-0.0164125	0.162825	0.596429	0.0126247	0.222627	0.394291	-0.0101088
ENSG00000134222.12	PSRC1	0.266099	0.440032	-0.010051	0.654289	0.900595	0.00299621	0.457127	0.815404	-0.00669221	0.0950307	0.231562	0.0137545
ENSG00000134243.7	SORT1	0.00326114	0.0238876	-0.0267418	0.315837	0.727057	0.00676506	0.506919	0.838842	0.0060226	0.0923493	0.227114	0.0139824
ENSG00000143106.8	PSMA5	0.0106577	0.0509289	0.0230625	0.243196	0.675595	-0.00781345	0.430441	0.800412	0.00710318	0.00659774	0.0534097	-0.0223693
ENSG00000162650.11	ATXN7L2	0.576812	0.728044	0.00505618	0.0223609	0.417466	-0.0152897	0.19995	0.640513	0.0115559	0.873713	0.927513	-0.00131364
ENSG00000174151.10	CYB561D1	0.841972	0.910929	0.00183884	0.0749847	0.502601	-0.0121401	0.0269949	0.32484	0.0202735	0.236122	0.409774	-0.00996185
ENSG00000181754.6	AMIGO1	0.00111644	0.0123525	0.0295051	0.366367	0.762121	-0.00607174	0.608977	0.875906	-0.00462653	0.0227717	0.0983256	-0.0188375
ENSG00000156097.8	GPR61	0.126731	0.26554	0.0138067	0.615486	0.884807	-0.00336287	0.0945452	0.495841	-0.0150462	0.578121	0.720994	0.00458922
ENSG00000065135.7	GNAI3	0.171627	0.327205	-0.0122995	0.777748	0.938893	-0.00188054	0.783617	0.941952	0.00246134	0.152623	0.3122	0.0117373
ENSG00000134183.7	GNAT2	0.01992	0.0768039	-0.0212123	0.713624	0.919486	0.00247934	0.218221	0.657665	0.0111851	0.362929	0.5398	0.00757368
ENSG00000116337.11	AMPD2	0.696169	0.815569	0.00351873	0.466309	0.821233	0.00485728	0.213037	0.652874	-0.0111657	0.735366	0.837458	0.00277796
ENSG00000168765.11	GSTM4	0.786706	0.876407	-0.00244574	0.342539	0.744591	-0.00634698	0.528067	0.84841	0.00567701	0.704613	0.816394	0.00312523
ENSG00000213366.8	GSTM2	0.163291	0.316562	0.0126516	0.0195805	0.406377	-0.0156581	0.281188	0.705717	0.00973914	0.416013	0.58914	-0.00673549
ENSG00000134184.8	GSTM1	0.477663	0.646719	-0.00635664	0.42079	0.795359	-0.00533315	0.0563305	0.415973	0.0169907	0.517477	0.67358	-0.00528503
ENSG00000134201.6	GSTM5	0.0689734	0.175223	0.016586	0.30012	0.715235	-0.00699888	0.826243	0.954526	-0.00199545	0.360641	0.537995	-0.00761082
ENSG00000134202.6	GSTM3	0.96729	0.982248	-0.00036695	0.867343	0.964123	0.00110612	0.533796	0.850669	-0.00554246	0.556283	0.704327	0.00480161
ENSG00000261055.1	RP11-195M16.3	0.633489	0.770656	0.00433585	0.718209	0.920224	-0.00242838	0.999292	0.999948	8.03e-06	0.816974	0.892401	-0.00191964
ENSG00000184371.9	CSF1	0.233054	0.401939	-0.0106875	0.518943	0.846975	0.0042791	0.295447	0.717439	0.00933592	0.721023	0.827383	-0.00292024
ENSG00000168710.13	AHCYL1	0.0197957	0.0765794	0.0211061	0.796042	0.944296	-0.00173575	0.717784	0.917408	-0.00326507	0.0510845	0.15781	-0.0161252
ENSG00000143093.10	STRIP1	0.0188211	0.0740286	0.020984	0.127723	0.571982	-0.0100802	0.878262	0.97129	0.0013648	0.132132	0.285261	-0.0122821
ENSG00000156150.6	ALX3	0.681618	0.805743	0.00369427	0.20086	0.647323	0.00851947	0.681103	0.906747	-0.00368418	0.298024	0.477525	-0.00854464
ENSG00000116396.9	KCNC4	0.275305	0.450919	0.0100506	0.846919	0.95937	-0.00131672	0.804684	0.946038	0.00226903	0.189669	0.356693	-0.011019
ENSG00000162775.10	RBM15	0.00740079	0.0400289	0.024296	0.0343803	0.439531	-0.0142158	0.356875	0.755004	0.0083391	0.0260128	0.105914	-0.0184326
ENSG00000168679.13	SLC16A4	0.779785	0.872377	-0.00251065	0.742533	0.927318	0.0021829	0.476143	0.824993	-0.00636869	0.413602	0.587181	0.00669464
ENSG00000134248.9	LAMTOR5	0.410507	0.58677	-0.00744932	0.736798	0.926071	0.00225174	0.999652	0.999948	-3.93e-06	0.528079	0.682512	0.00520938
ENSG00000177301.9	KCNA2	0.447391	0.621136	0.00680751	0.148026	0.596864	-0.00958653	0.963861	0.992671	0.000404246	0.771825	0.863775	0.00237028
ENSG00000259834.1	RP11-284N8.3	0.086025	0.203797	0.0157161	0.0203028	0.408628	-0.0157088	0.0376388	0.367328	0.0189367	0.0231829	0.0994227	-0.0189431
ENSG00000177272.7	KCNA3	0.00911406	0.0458219	0.0238375	0.0618593	0.485091	-0.0126462	0.539209	0.852687	0.00560017	0.0440246	0.144309	-0.0168064
ENSG00000143119.8	CD53	0.417213	0.592847	-0.00744075	0.605102	0.880473	0.00351011	0.46013	0.816821	-0.00674478	0.201592	0.370181	0.0106794
ENSG00000121931.11	LRIF1	0.031959	0.104736	0.0192455	0.762394	0.933851	-0.00201067	0.99189	0.998638	9.09e-05	0.0340612	0.123567	-0.0173451
ENSG00000156171.10	DRAM2	0.274441	0.449789	0.00986493	0.362633	0.760215	0.00608186	0.400145	0.783896	-0.00756206	0.307243	0.486055	-0.00840649
ENSG00000134255.9	CEPT1	0.457987	0.630875	-0.00673013	0.0627028	0.485091	-0.0124782	0.036429	0.363394	0.0188625	0.96471	0.981298	0.000366011
ENSG00000162777.12	DENND2D	0.0326546	0.106051	0.0192379	0.0140113	0.390632	-0.0163654	0.236375	0.67099	0.0106273	0.100351	0.239592	-0.0135049
ENSG00000064886.9	CHI3L2	0.0159985	0.0663899	0.0215852	0.0881068	0.523122	-0.0113203	0.696782	0.910189	-0.00348288	0.406165	0.581019	-0.00680078
ENSG00000173947.9	PIFO	0.0164705	0.0677763	0.0215292	0.538536	0.852454	-0.00409331	0.475324	0.824505	-0.00639115	0.177046	0.342288	-0.0110676
ENSG00000085465.11	OVGP1	0.993597	0.996856	-7.34e-05	0.949973	0.985921	0.000424366	0.467892	0.820785	-0.00660415	0.453567	0.62125	0.00624681
ENSG00000116455.9	WDR77	0.0105659	0.0506396	0.0230525	0.511555	0.844035	-0.00438915	0.810036	0.947938	0.00216256	0.0112377	0.0672812	-0.0208499
ENSG00000116459.6	ATP5F1	0.0025647	0.0206123	0.0272831	0.257244	0.686156	-0.00760583	0.453741	0.813032	-0.00676801	0.117864	0.265887	-0.0129342
ENSG00000143110.7	C1orf162	0.325461	0.504147	0.00891365	0.842511	0.957663	-0.00133328	0.14582	0.576738	-0.013121	0.503706	0.663247	0.00552968
ENSG00000121933.13	ADORA3	0.909851	0.951408	-0.00100793	0.194169	0.642171	-0.00854812	0.677097	0.905235	-0.00369031	0.102304	0.242717	0.013253
ENSG00000231346.1	LINC01160	0.096011	0.220026	-0.0152279	0.170923	0.619429	-0.00927307	0.0107186	0.238961	0.0232113	0.874342	0.927759	0.00132088
ENSG00000116473.10	RAP1A	0.279658	0.45573	-0.00971039	0.26491	0.689899	-0.00741033	0.903022	0.979171	0.00108999	0.0498612	0.155603	0.0160519
ENSG00000197852.8	FAM212B	0.864545	0.92613	-0.00155204	0.580057	0.871865	0.00372493	0.0657389	0.439364	-0.0166485	0.0809293	0.209817	0.014468
ENSG00000064703.7	DDX20	9.87e-07	0.000140345	0.0440476	0.0191877	0.405609	-0.015697	0.985671	0.997163	0.000162254	0.000532637	0.0222287	-0.0285508
ENSG00000171385.5	KCND3	0.219145	0.384957	0.0111195	0.946211	0.984475	0.000452029	0.923149	0.983094	-0.000869517	0.194248	0.361987	-0.0107135
ENSG00000231437.3	RP11-88H9.2	0.0654975	0.16941	0.0164929	0.674699	0.908232	0.00278436	0.211521	0.6507	-0.0111452	0.318453	0.497196	-0.00815489
ENSG00000143079.10	CTTNBP2NL	0.85017	0.91625	0.00169727	0.13518	0.580588	0.00992621	0.993834	0.999141	6.91e-05	0.153052	0.312773	-0.0117013
ENSG00000134245.13	WNT2B	0.814778	0.89454	0.00214833	0.845606	0.958798	0.00132152	0.636417	0.886837	0.00431551	0.3517	0.52951	-0.00778748
ENSG00000007341.14	ST7L	0.561484	0.715833	0.00526171	0.702082	0.915451	-0.00256535	0.742834	0.924933	-0.00296028	0.974995	0.986374	0.000259106
ENSG00000116489.8	CAPZA1	3.29e-06	0.000310432	-0.0423486	0.552112	0.859341	0.00403554	0.553868	0.857299	0.00540502	7.46e-05	0.00979381	0.0329595
ENSG00000155363.14	MOV10	0.96922	0.983294	-0.000345898	0.508761	0.843719	-0.00438276	0.178474	0.61446	0.012	0.374054	0.550685	-0.00726587
ENSG00000271810.1	RP11-426L16.10	0.844567	0.912882	0.00176453	0.522616	0.848126	-0.0042576	0.0614084	0.427564	0.0167404	0.0824773	0.212329	-0.0142402
ENSG00000155366.12	RHOC	0.881103	0.935714	-0.00134237	0.754984	0.931869	-0.00207265	0.0489811	0.399115	0.0175674	0.0836959	0.214351	-0.0141441
ENSG00000155367.11	PPM1J	0.00519153	0.0320814	0.0256275	0.411983	0.789485	0.00558075	0.149148	0.579468	-0.0131946	0.0310718	0.116503	-0.0180523
ENSG00000155380.7	SLC16A1	0.134452	0.276705	0.0135891	0.553707	0.860159	0.00398154	0.169001	0.604356	0.0124335	0.000274152	0.0172733	-0.0300164
ENSG00000238198.1	RP11-31F15.2	0.142197	0.287033	-0.0133046	0.104849	0.551735	0.0108781	0.0500081	0.401477	0.0176777	0.0651962	0.18318	-0.0152395
ENSG00000198799.7	LRIG2	0.0527512	0.146462	0.0177333	0.143719	0.591532	-0.00991142	0.289661	0.713527	0.00965992	0.0361416	0.127769	-0.0174931
ENSG00000081026.14	MAGI3	0.785957	0.875993	-0.0024566	0.972635	0.993294	-0.000229646	0.609011	0.875906	0.00460611	0.816428	0.892285	-0.00191538
ENSG00000116793.11	PHTF1	0.000452049	0.00706582	-0.0320365	0.760513	0.933445	-0.00206888	0.403834	0.785003	0.00762103	0.00146385	0.0298084	0.0265253
ENSG00000081019.9	RSBN1	0.0387145	0.118964	0.0189669	0.0905501	0.528659	-0.0114976	0.494202	0.833078	0.00625287	0.100997	0.240674	-0.0137323
ENSG00000134242.11	PTPN22	0.736659	0.844392	0.00306	0.00121137	0.262307	-0.0217147	0.000257191	0.0527698	0.0329602	0.0850792	0.216457	-0.0142775
ENSG00000188761.7	BCL2L15	0.000640424	0.00863613	-0.0305461	0.0152484	0.392591	-0.0160987	0.00465676	0.184646	0.0252398	0.00865777	0.0594169	0.0214603
ENSG00000134262.8	AP4B1	0.401854	0.577912	-0.00763499	0.00652792	0.379251	-0.0182903	0.00593179	0.196492	0.0248894	0.898077	0.941601	0.0010643
ENSG00000118655.4	DCLRE1B	0.198079	0.358773	0.0116259	0.146718	0.595949	0.00969955	0.184216	0.622982	-0.0119411	0.253467	0.428947	-0.00940979
ENSG00000163349.17	HIPK1	0.803384	0.888417	0.00226652	0.150129	0.598325	-0.00968827	0.64734	0.891224	0.00414583	0.692422	0.806921	0.00328444
ENSG00000116774.7	OLFML3	0.902249	0.946818	0.00109761	0.726677	0.922443	0.00231163	0.985355	0.997163	-0.000163307	0.689997	0.805717	-0.00325096
ENSG00000134207.10	SYT6	0.189227	0.348542	0.0119183	0.242682	0.675418	-0.00784979	0.460898	0.817273	-0.0066669	0.754627	0.850939	0.00258934
ENSG00000197323.6	TRIM33	0.225849	0.393633	0.0110728	0.0437012	0.457945	-0.0136341	0.885895	0.973916	0.0013068	0.880572	0.931306	0.0012535
ENSG00000116752.5	BCAS2	0.100354	0.226994	0.0150778	0.604994	0.880473	-0.00351534	0.832108	0.956385	-0.00193849	0.249732	0.424977	-0.00963798
ENSG00000175984.10	DENND2C	0.899022	0.945575	-0.00113874	0.225811	0.661757	-0.00803958	0.0424625	0.380893	0.018101	0.27617	0.453723	-0.0089095
ENSG00000213281.4	NRAS	0.0656941	0.169803	0.0165072	0.0652945	0.489436	-0.012234	0.164415	0.597477	0.0124209	0.0411736	0.138532	-0.0166981
ENSG00000009307.11	CSDE1	0.000141261	0.00343625	0.0347003	0.64205	0.894933	-0.00315181	0.296066	0.717704	-0.00952847	0.00815734	0.0581789	-0.0220565
ENSG00000052723.7	SIKE1	0.0353634	0.111671	0.0192824	0.00338451	0.353933	-0.0198448	0.244137	0.677721	0.0106372	0.228406	0.400501	-0.0100777
ENSG00000134198.5	TSPAN2	0.856567	0.921062	-0.00163688	0.465092	0.821233	-0.00489484	0.400724	0.784227	-0.00757468	0.0872659	0.219381	0.0141107
ENSG00000233730.1	RP4-666F24.3	0.0601184	0.159905	0.0170442	0.121709	0.567622	-0.0103879	0.540854	0.85329	-0.00552574	0.890343	0.937785	-0.00114149
ENSG00000173218.10	VANGL1	0.591417	0.738458	0.00484563	0.0138512	0.390632	-0.0164084	0.0165124	0.283019	0.0215049	0.227796	0.399863	-0.0099262
ENSG00000163393.8	SLC22A15	0.418017	0.593497	-0.00733243	0.942309	0.983633	-0.000484986	0.0764703	0.460612	-0.0159545	0.00389276	0.0420282	0.0237755
ENSG00000173212.4	MAB21L3	0.682202	0.806021	0.00368596	0.301302	0.715874	-0.00688378	0.3202	0.732738	-0.00890617	0.140326	0.296243	0.0120989
ENSG00000163399.11	ATP1A1	0.00241181	0.0199658	0.0274801	0.525049	0.849263	-0.00427287	0.851596	0.96279	-0.0016922	0.00917314	0.0608875	-0.0215414
ENSG00000233154.1	RP4-655J12.4	0.109095	0.24	-0.0144535	0.688585	0.911938	0.00267763	0.813582	0.949004	0.00211952	0.240184	0.41438	0.00966756
ENSG00000224950.1	RP5-1086K13.1	0.000273871	0.00521643	-0.032889	0.448784	0.810313	-0.0050885	0.241182	0.675605	0.0105895	0.000884357	0.0260566	0.0274308
ENSG00000116815.11	CD58	4.3e-05	0.00167989	-0.0365217	0.320495	0.729439	-0.00659975	0.174887	0.609291	0.0121212	0.000138888	0.0123694	0.0310518
ENSG00000143061.13	IGSF3	0.742379	0.848204	-0.00294122	0.256242	0.685271	0.00751478	0.504628	0.838081	0.00594311	0.197489	0.365631	-0.0105122
ENSG00000116824.4	CD2	0.0399837	0.121662	0.0187085	0.294799	0.712626	-0.00706959	0.722601	0.918119	0.00322366	0.0734954	0.197543	-0.0148744
ENSG00000134247.9	PTGFRN	0.0827736	0.198767	-0.01546	0.104286	0.551735	0.0107143	0.287199	0.711587	0.00944853	0.564054	0.710337	-0.00469295
ENSG00000134256.8	CD101	0.0516162	0.144333	-0.0174992	0.631263	0.890254	0.00319733	0.420003	0.795465	0.00722608	0.387647	0.562622	0.00709187
ENSG00000116830.7	TTF2	0.348149	0.526289	0.00849927	0.279808	0.701742	-0.00724483	0.44733	0.808064	0.00685407	0.326273	0.504923	-0.00811105
ENSG00000134253.5	TRIM45	0.294837	0.471862	-0.00946033	0.3501	0.749937	0.00624512	0.51091	0.840678	0.00591202	0.743914	0.843083	-0.00269171
ENSG00000271427.1	RP11-188D8.1	0.63478	0.771677	-0.0042885	0.619463	0.886299	0.00331795	0.576479	0.864334	-0.00502006	0.466679	0.632898	0.00599329
ENSG00000198162.8	MAN1A2	0.00906982	0.0456512	0.0238787	0.166574	0.614723	-0.00938364	0.608802	0.875899	0.00467312	0.0216066	0.0959512	-0.019184
ENSG00000183508.4	FAM46C	0.688613	0.810036	0.00370034	0.33628	0.741297	-0.00656882	0.1416	0.569781	0.0135028	0.206786	0.376098	-0.0106272
ENSG00000196505.6	GDAP2	0.574553	0.725929	0.00504152	0.464096	0.820907	-0.00486545	0.3821	0.772271	0.00781359	0.329372	0.507489	-0.00798804
ENSG00000065183.11	WDR3	0.000661223	0.00877786	0.0307899	0.291495	0.710282	-0.00708407	0.561127	0.859438	-0.00525202	0.0253431	0.104439	-0.018484
ENSG00000155761.9	SPAG17	0.274549	0.449921	0.00978146	0.0982051	0.542228	-0.0109492	0.75456	0.929813	-0.00278735	0.628357	0.760077	0.00395357
ENSG00000116874.7	WARS2	0.000927978	0.0109155	0.0295682	0.134805	0.580435	-0.00991116	0.521028	0.846299	-0.00572564	0.0874174	0.219553	-0.0139583
ENSG00000143067.4	ZNF697	0.938749	0.967458	-0.000694631	0.000101511	0.149581	0.0258674	0.00499019	0.189873	-0.0251991	0.999754	0.999816	2.54e-06
ENSG00000092621.7	PHGDH	0.0557651	0.152043	0.0170483	0.827343	0.954681	-0.00144035	0.245548	0.678963	-0.0103117	0.513566	0.670186	-0.00531657
ENSG00000134193.10	REG4	0.35421	0.532349	0.0083287	0.955794	0.988481	-0.000368894	0.918952	0.982106	0.000910965	0.278666	0.456345	-0.00888183
ENSG00000134250.13	NOTCH2	0.10321	0.231229	-0.0149416	0.266447	0.691124	0.00754463	0.973041	0.995194	-0.000308784	0.356483	0.533638	0.00771667
ENSG00000188610.8	FAM72B	0.335948	0.514491	0.0087203	0.714444	0.91968	-0.00245467	0.398146	0.782606	0.00762412	0.0925245	0.22737	-0.0138965
ENSG00000198019.8	FCGR1B	2.49e-10	2.61e-07	-0.0569506	0.516929	0.846136	0.00437603	0.00269828	0.154318	0.027172	0.00213895	0.0343227	0.0254715
ENSG00000269996.1	RP11-343N15.5	0.159858	0.311473	0.0126785	0.370912	0.766753	0.00597534	0.389666	0.776887	-0.00772838	0.183287	0.34886	-0.010949
ENSG00000227082.1	AL592494.5	0.683109	0.806799	0.0036836	0.122985	0.56871	-0.0102916	0.23328	0.66972	0.0107032	0.619257	0.752665	-0.00408953
ENSG00000272583.1	RP11-344P13.6	0.492548	0.659048	0.00616436	0.238227	0.672829	0.00783764	0.38493	0.774193	-0.00776905	0.445713	0.614595	-0.00624752
ENSG00000234978.1	RP11-423O2.5	0.760504	0.860002	0.00272843	0.754814	0.931869	0.00206868	0.902136	0.978888	-0.0010958	0.649373	0.775659	-0.00371155
ENSG00000230850.3	RP11-782C8.1	0.384511	0.560883	0.00788804	0.0798135	0.511343	-0.0117497	0.520322	0.845928	0.00580591	0.814439	0.890772	-0.00194226
ENSG00000232274.2	RP11-782C8.2	0.0862093	0.204055	-0.0155352	0.0436208	0.457945	-0.0135148	0.0808101	0.47083	0.0157385	0.106229	0.248969	0.0133423
ENSG00000185044.10	RP11-435B5.4	0.277253	0.452884	0.00987864	0.750761	0.931213	0.002138	0.817079	0.95062	0.00209451	0.0883831	0.221013	-0.0141225
ENSG00000231734.4	RP6-206I17.2	0.182976	0.341217	-0.0120601	0.78182	0.939701	-0.00185724	0.546585	0.85524	0.00543847	0.303976	0.48292	0.00849336
ENSG00000223804.1	RP6-206I17.1	0.725487	0.836374	-0.00314993	0.45247	0.812821	0.00498688	0.564471	0.860673	0.00514573	0.393387	0.568366	-0.00698192
ENSG00000215784.4	FAM72D	0.164184	0.317762	-0.0124394	0.319924	0.729242	0.00658385	0.933692	0.984915	-0.000741169	0.417961	0.590596	0.00660888
ENSG00000235398.4	LINC00623	0.498089	0.663939	-0.00610432	0.151687	0.600266	-0.00955367	0.506339	0.838675	0.00596111	0.236999	0.4109	0.00971487
ENSG00000168614.13	NBPF9	0.221011	0.387325	-0.0110853	0.670154	0.906502	0.00285639	0.165933	0.599021	0.0124911	0.606839	0.74292	-0.00425314
ENSG00000178104.15	PDE4DIP	0.172087	0.327889	0.0122219	0.656064	0.901371	-0.00295152	0.148239	0.578437	0.0128817	0.0065327	0.0531569	-0.0221606
ENSG00000272709.1	RP11-458D21.6	0.019309	0.0752206	-0.0210186	0.411983	0.789485	0.00546364	0.121781	0.543039	0.0138546	0.833833	0.902682	0.00172232
ENSG00000255168.1	RP11-458D21.5	0.462799	0.635129	0.00661674	0.733532	0.92487	-0.00227064	0.698318	0.910189	0.0034778	0.340703	0.518346	-0.00783031
ENSG00000213240.7	NOTCH2NL	0.366842	0.544319	0.00812352	0.724676	0.922109	0.00234698	0.996853	0.999693	-3.54e-05	0.203031	0.371479	-0.0104491
ENSG00000163386.16	NBPF10	0.00520429	0.0321259	-0.0254718	0.242547	0.675418	0.00790164	0.306125	0.723531	0.00930975	0.320346	0.498894	0.00828236
ENSG00000233396.3	RP11-458D21.1	0.862869	0.925016	0.00155873	0.134751	0.580435	-0.00998082	0.278905	0.703403	0.00972432	0.874835	0.928206	-0.00129657
ENSG00000117289.7	TXNIP	0.0148128	0.0630379	0.0223018	0.00199187	0.30163	-0.0209108	0.651837	0.893373	-0.00411915	0.744967	0.84371	0.00272066
ENSG00000121851.8	POLR3GL	0.0133159	0.0587367	0.0225405	0.199672	0.646651	-0.00865626	0.865597	0.968353	0.00153771	0.0632985	0.179799	-0.0154393
ENSG00000181039.7	ANKRD34A	0.183441	0.341731	0.012157	0.272214	0.695325	-0.00742727	0.691315	0.909634	0.00361473	0.316533	0.495228	-0.00835123
ENSG00000152022.7	LIX1L	0.15388	0.303768	0.0129506	0.134519	0.580435	-0.0100574	0.0265336	0.323371	0.0200373	0.00554489	0.0489794	-0.0229302
ENSG00000131795.8	RBM8A	0.000174592	0.00389801	0.0338537	0.302648	0.717141	-0.00691148	0.867678	0.968597	0.00150341	0.000542188	0.0222489	-0.0284782
ENSG00000131779.6	PEX11B	0.182965	0.341217	0.012089	0.873406	0.965896	0.00107105	0.862085	0.967557	0.00157098	0.0748378	0.199771	-0.0147433
ENSG00000143127.8	ITGA10	0.00273009	0.0213985	-0.0270203	0.234073	0.669684	-0.00796105	0.000403765	0.0733005	0.0317184	0.688447	0.804313	0.00330772
ENSG00000198483.8	ANKRD35	0.700061	0.817848	0.0034495	0.434061	0.802293	0.00518278	0.537814	0.851964	0.00549197	0.0832691	0.213595	-0.0141317
ENSG00000131788.11	PIAS3	0.300136	0.477138	-0.00926266	0.259246	0.687473	-0.00746304	0.0566572	0.416299	0.0169477	0.980426	0.988854	-0.000200122
ENSG00000186364.7	NUDT17	0.471279	0.641822	0.00646221	0.781812	0.939701	-0.00183883	0.473096	0.823397	0.0064072	0.177165	0.342436	-0.0110366
ENSG00000186141.4	POLR3C	0.000728877	0.00929533	0.0304617	0.647524	0.897019	0.0030625	0.238089	0.672331	-0.0106268	0.00534511	0.0482131	-0.022936
ENSG00000121848.9	RNF115	0.0283951	0.096837	0.0197717	0.0389911	0.4528	-0.0137832	0.0380024	0.367874	0.0186368	0.00271902	0.0369117	-0.0246302
ENSG00000117281.11	CD160	0.925944	0.960819	0.000833431	0.186469	0.63507	-0.008761	0.0425919	0.38155	0.0180751	0.21511	0.386084	-0.0101328
ENSG00000174827.9	PDZK1	0.638831	0.774945	-0.00420298	0.297536	0.713636	0.00690168	0.489362	0.830749	0.00616291	0.277877	0.455651	-0.00886017
ENSG00000117262.14	GPR89A	0.230982	0.399743	0.0108355	0.208525	0.652222	-0.00841856	0.219174	0.658261	0.0110654	0.102005	0.242399	-0.0134859
ENSG00000152042.13	NBPF11	0.128177	0.267769	0.0138409	0.597968	0.87869	-0.00355285	0.161655	0.596081	-0.0126778	0.775137	0.865573	0.0023723
ENSG00000186275.7	NBPF12	0.490048	0.656897	0.00622023	0.177707	0.626495	-0.00898472	0.160235	0.594399	0.0125924	0.231654	0.404272	-0.00982832
ENSG00000131791.6	PRKAB2	0.759867	0.859804	-0.0027608	0.183794	0.634044	-0.00887939	0.0646474	0.435886	0.016596	0.548721	0.698791	-0.00493994
ENSG00000131781.8	FMO5	0.83479	0.906304	0.00188029	0.512524	0.844429	-0.00436887	0.773904	0.937245	-0.00257838	0.537711	0.689593	0.00506706
ENSG00000131778.13	CHD1L	0.0644061	0.167379	0.0165165	0.872502	0.965507	0.0010619	0.337216	0.742552	0.00854018	0.0012991	0.0290748	-0.026136
ENSG00000116128.5	BCL9	0.0195687	0.0759918	0.0207262	0.819749	0.951319	-0.00149992	0.956028	0.989986	-0.000488279	0.0205034	0.0931611	-0.018763
ENSG00000162836.7	ACP6	0.927248	0.961488	0.00083244	0.370899	0.766753	-0.00603528	0.878486	0.97129	-0.00138766	0.428101	0.599801	0.00658807
ENSG00000188092.10	GPR89B	0.0635366	0.165893	0.0166359	0.224859	0.660848	-0.00805875	0.0455667	0.389605	0.0178437	0.00119717	0.0286692	-0.0264285
ENSG00000203836.7	NBPF24	0.00684471	0.0381126	0.024202	0.553938	0.860287	0.00392933	0.360807	0.756868	-0.00816018	0.0142807	0.0764144	-0.0200087
ENSG00000122497.13	NBPF14	0.0109717	0.0518184	-0.0225621	0.639051	0.893583	-0.00308545	0.00592841	0.196492	0.0242906	0.863484	0.920803	0.00139417
ENSG00000203832.6	NBPF20	0.241374	0.411795	-0.0105837	0.870307	0.96489	0.00109201	0.0588221	0.422066	0.0169809	0.364747	0.541777	-0.00746953
ENSG00000243452.3	NBPF15	0.621394	0.761313	0.00449525	0.612158	0.883967	-0.00341501	0.194793	0.635359	0.0117428	0.122068	0.271873	-0.0128264
ENSG00000203827.7	NBPF16	0.891717	0.941551	-0.0012283	0.127734	0.571982	0.010162	0.785627	0.942031	0.00244321	0.166309	0.329266	-0.0113838
ENSG00000232721.1	RP11-403I13.5	0.86674	0.927082	0.0015129	0.0981003	0.542228	0.0110264	0.740605	0.923828	-0.00297146	0.243903	0.418566	-0.00957833
ENSG00000223779.4	RP11-403I13.4	0.971721	0.984476	0.00031851	0.582413	0.872893	-0.00365575	0.930182	0.984653	0.000783722	0.754927	0.851065	0.00255801
ENSG00000226067.2	LINC00869	0.247899	0.419436	-0.0105468	0.421163	0.795738	0.00543492	0.228735	0.666257	0.0109371	0.485129	0.648212	-0.00581343
ENSG00000235999.1	RP11-403I13.8	0.961848	0.979587	-0.000439047	0.271027	0.694667	-0.00747326	0.196858	0.636853	0.011786	0.644297	0.771579	-0.00386489
ENSG00000234571.1	RP5-998N21.4	0.00152154	0.0149109	-0.0288355	0.183431	0.633611	-0.00897898	0.0705618	0.449227	0.0164114	0.00980182	0.0628923	0.0214498
ENSG00000233368.2	RP11-277L2.3	0.611046	0.752732	0.0045467	0.296398	0.713124	-0.00690627	0.568882	0.861967	0.00507037	0.739801	0.840443	-0.00270825
ENSG00000223759.2	RP11-353N4.4	0.446982	0.620787	-0.0069188	0.433888	0.802293	-0.00526889	0.22981	0.667247	0.0108739	0.872926	0.927152	0.00132753
ENSG00000150337.9	FCGR1A	1.31e-08	6.86e-06	-0.0515378	0.337334	0.741905	-0.00650717	0.00208315	0.137259	0.028002	0.000297196	0.0177944	0.0301142
ENSG00000203814.5	HIST2H2BF	0.021079	0.079532	-0.0212173	0.466675	0.821233	-0.00496326	0.730858	0.921206	-0.00315582	0.000451408	0.0206953	0.0293619
ENSG00000272993.1	RP11-196G18.24	0.00740384	0.0400289	-0.0244376	0.839778	0.957039	-0.00136863	0.648388	0.891636	0.00415251	0.00919358	0.0609355	0.0216819
ENSG00000184678.8	HIST2H2BE	0.0927236	0.214494	0.0151287	0.552717	0.859458	0.00395702	0.00674997	0.201443	-0.0242311	0.533426	0.686323	0.00511595
ENSG00000184260.4	HIST2H2AC	0.45891	0.631659	-0.00664163	0.758593	0.932719	0.00203981	0.331206	0.738599	0.00867364	0.619377	0.752754	-0.00406326
ENSG00000178096.8	BOLA1	0.188141	0.347259	0.0118756	0.83189	0.95636	0.00141833	0.791476	0.942551	0.0023765	0.0564606	0.167767	-0.0156883
ENSG00000159164.5	SV2A	0.152191	0.301461	0.0127756	0.211075	0.653546	-0.00825919	0.359501	0.756029	0.00814298	0.119667	0.26858	-0.0126628
ENSG00000143368.9	SF3B4	0.117518	0.252599	0.0143173	0.530605	0.850921	0.00424773	0.619171	0.881327	-0.00452947	0.0919491	0.226539	-0.0140574
ENSG00000014914.15	MTMR11	0.0174857	0.0704864	-0.0215583	0.555165	0.860746	0.00396859	0.846639	0.961141	-0.00175022	0.0193053	0.0902564	0.0193603
ENSG00000163113.10	OTUD7B	0.0157988	0.0658718	0.0219276	0.0535788	0.470753	-0.0129871	0.0925137	0.492559	0.0152319	0.00349207	0.0401725	-0.0241804
ENSG00000136631.8	VPS45	0.500917	0.66637	0.00606341	0.106007	0.553068	-0.0107684	0.030269	0.339871	0.0194032	0.0735015	0.197543	-0.014692
ENSG00000023902.9	PLEKHO1	0.408778	0.584809	0.00768368	0.144796	0.592032	0.0100325	0.309235	0.725591	-0.00941519	0.326421	0.505104	-0.00832504
ENSG00000143401.10	ANP32E	0.0795136	0.193374	0.0160399	0.326008	0.73352	-0.00665357	0.461604	0.817612	0.00671027	0.0534977	0.162448	-0.016106
ENSG00000118298.6	CA14	0.0210687	0.0795302	0.0210577	0.724236	0.922109	-0.00238767	0.326998	0.736256	-0.00892149	0.241223	0.415513	-0.00977115
ENSG00000117362.8	APH1A	2.97e-05	0.0012964	0.0377215	0.162786	0.611533	0.00938031	0.0166833	0.283701	-0.0216126	0.00198621	0.0333329	-0.0255465
ENSG00000118292.4	C1orf54	0.0792065	0.193031	0.0157596	0.888219	0.970597	0.000934885	0.369374	0.764514	0.00802982	0.00246275	0.0361247	-0.0247433
ENSG00000159208.11	C1orf51	0.0275475	0.0947696	0.0198377	0.213588	0.656106	-0.00829528	0.493059	0.832336	-0.00615246	0.510428	0.667902	-0.00541238
ENSG00000187145.10	MRPS21	0.346806	0.525166	0.00850536	0.528374	0.849813	-0.0042189	0.252524	0.682518	0.0102971	0.0766589	0.202724	-0.0145872
ENSG00000117360.8	PRPF3	0.85718	0.921355	-0.00163779	0.449139	0.810313	-0.00509628	0.480707	0.827018	0.00638793	0.96626	0.982109	0.000351118
ENSG00000163125.11	RPRD2	0.00110552	0.0122736	0.0294258	0.419206	0.794429	-0.00541094	0.786093	0.942031	-0.00244603	0.00875077	0.0596975	-0.0215971
ENSG00000143374.10	TARS2	0.0138314	0.0603136	0.0222724	0.260514	0.687851	-0.00754641	0.273669	0.700213	0.00987692	0.00282494	0.0374058	-0.0246192
ENSG00000143369.10	ECM1	0.183917	0.342223	-0.01201	0.686695	0.911516	-0.00269933	0.732219	0.921685	0.0030807	0.157873	0.318953	0.0116414
ENSG00000143382.9	ADAMTSL4	0.00160083	0.0154452	-0.0288027	0.332778	0.73955	0.0065622	0.314714	0.730207	0.00916368	0.116473	0.263564	0.0131016
ENSG00000203804.3	ADAMTSL4-AS1	0.433062	0.607749	-0.0072213	0.50178	0.839529	0.00457897	0.637549	0.887346	-0.00432103	0.407451	0.582242	0.00695959
ENSG00000143384.8	MCL1	0.0380252	0.117557	-0.0187677	0.844311	0.958547	0.00131666	0.899763	0.978242	0.00113613	0.0477736	0.151331	0.0163345
ENSG00000143420.13	ENSA	0.0303966	0.101253	0.019732	0.722091	0.921322	-0.00240278	0.512094	0.841114	0.00595755	0.00500767	0.0467228	-0.023306
ENSG00000143457.6	GOLPH3L	0.676237	0.801604	0.00379507	0.0526374	0.469127	-0.0130166	0.251427	0.682102	0.0103723	0.890602	0.937875	-0.00114013
ENSG00000143452.11	HORMAD1	0.0169437	0.0690052	-0.0216435	0.335575	0.741219	-0.00646958	0.670652	0.900879	0.00384459	0.00325932	0.039455	0.0242979
ENSG00000163131.6	CTSS	0.905044	0.947971	0.00108429	0.0118782	0.390465	0.0168851	0.00780695	0.213128	-0.0240145	0.467352	0.63344	0.0060243
ENSG00000143387.8	CTSK	0.0341931	0.109274	-0.0193019	0.24961	0.680351	0.00777376	0.739652	0.923297	0.00301989	0.305683	0.484547	0.00852529
ENSG00000143437.16	ARNT	0.249714	0.421452	0.010404	0.624578	0.888501	0.00327464	0.422332	0.796958	0.00722204	0.0110563	0.0669698	-0.0209107
ENSG00000143379.8	SETDB1	0.652282	0.784393	0.00405625	0.832161	0.956453	-0.00141192	0.604349	0.87441	0.00464364	0.374294	0.550838	-0.00729337
ENSG00000143418.15	CERS2	0.301505	0.478892	0.0094685	0.476551	0.827203	0.00482863	0.115866	0.53169	-0.0143385	0.997607	0.999086	2.51e-05
ENSG00000143412.5	ANXA9	0.170315	0.325586	-0.0123514	0.32311	0.731102	0.00658875	0.086622	0.483158	-0.0153607	0.0100088	0.0633972	0.0211258
ENSG00000143409.11	FAM63A	0.269912	0.444749	-0.0100046	0.35651	0.756466	0.00618836	0.0940649	0.495837	-0.0151075	0.0219507	0.0966582	0.0189244
ENSG00000143363.11	PRUNE	0.000263988	0.00509463	0.0325476	0.120333	0.567023	-0.0102942	0.638779	0.888204	-0.00418802	0.0266043	0.107271	-0.0180945
ENSG00000163141.14	BNIPL	0.362963	0.54089	-0.00828571	0.824076	0.952841	-0.00149877	0.717715	0.917392	0.00327879	0.433201	0.604112	0.00651106
ENSG00000143443.9	C1orf56	0.0196704	0.0762345	-0.0211852	0.363496	0.760638	-0.0061175	0.255402	0.684653	0.0102985	0.0398452	0.135626	0.0170335
ENSG00000197622.8	CDC42SE1	0.015815	0.0658718	-0.0218273	0.459816	0.817315	-0.00495668	0.198118	0.638428	0.0116055	0.0654855	0.183643	0.0152087
ENSG00000213190.2	MLLT11	0.065964	0.170094	-0.0165874	0.18509	0.634836	-0.00885252	0.127154	0.551197	0.0137054	0.153069	0.312773	0.0117619
ENSG00000143458.7	GABPB2	0.0532238	0.147219	0.0173663	0.18509	0.634836	-0.00881655	0.0455994	0.389626	0.0178777	0.00122271	0.0286692	-0.026434
ENSG00000143434.11	SEMA6C	0.710031	0.825839	-0.00333248	0.0417598	0.455514	0.013485	0.4276	0.799536	0.00707744	0.0347497	0.124835	-0.0172336
ENSG00000163154.5	TNFAIP8L2	0.914028	0.953877	0.000982504	0.0221883	0.417325	0.0153757	0.0409198	0.376003	-0.0184957	0.798482	0.881555	0.00211923
ENSG00000163155.7	LYSMD1	0.961405	0.979289	0.000438975	0.61787	0.884807	-0.00334878	0.342162	0.744586	-0.00857619	0.164901	0.327716	0.0114833
ENSG00000163156.7	SCNM1	0.62401	0.7631	0.00449587	0.129739	0.573322	0.0102768	0.12352	0.546435	-0.0140533	0.930022	0.961521	-0.000734715
ENSG00000163157.10	TMOD4	0.18723	0.346242	-0.0118944	0.160629	0.609185	-0.00936314	0.0826303	0.473083	0.0155772	0.488177	0.650782	0.00570495
ENSG00000163159.7	VPS72	0.169514	0.324706	0.0126192	0.650446	0.898315	0.0030822	0.837391	0.958085	-0.00187807	0.0983828	0.236608	-0.0138433
ENSG00000143398.15	PIP5K1A	0.742391	0.848204	-0.00296721	0.129405	0.572623	-0.0101232	0.0638832	0.434282	0.0166344	0.668049	0.78999	-0.00353081
ENSG00000159352.11	PSMD4	0.743966	0.849102	0.00296941	0.438343	0.804745	0.00521345	0.448951	0.80964	-0.0068523	0.871695	0.926147	-0.00133933
ENSG00000232671.2	RP11-126K1.2	0.844071	0.912749	0.00177657	0.441137	0.806438	0.00514775	0.0754318	0.459863	-0.0159695	0.27265	0.450498	0.0090337
ENSG00000143373.13	ZNF687	0.392224	0.568147	-0.0077611	0.0573583	0.481309	0.0127457	0.0638364	0.434211	-0.0167213	0.156164	0.316763	0.0117276
ENSG00000143393.12	PI4KB	0.164691	0.318364	0.0125421	0.705845	0.916487	0.00252287	0.729137	0.920665	0.00311374	0.0269387	0.108001	-0.0181963
ENSG00000143390.13	RFX5	0.060223	0.16	0.0169983	0.634828	0.891851	-0.00318296	0.422612	0.797266	0.00722875	0.0106143	0.0655008	-0.0210595
ENSG00000143416.16	SELENBP1	0.548292	0.704959	-0.00543452	0.498852	0.838525	-0.00453057	0.787583	0.942369	0.00242866	0.360688	0.537995	0.00754602
ENSG00000159377.6	PSMB4	0.0454485	0.131784	0.0182743	0.613525	0.884525	-0.00341866	0.990494	0.998188	-0.000108501	0.0764114	0.2023	-0.0147678
ENSG00000143442.17	POGZ	0.981644	0.990613	0.000207386	0.149219	0.597791	-0.00961368	0.0204022	0.300363	0.0207698	0.167113	0.330333	-0.0113504
ENSG00000143375.10	CGN	0.025976	0.0914303	0.0200677	0.608442	0.881896	-0.00342248	0.945852	0.988368	-0.000610449	0.0509317	0.157548	-0.0160533
ENSG00000143367.11	TUFT1	0.315614	0.493515	-0.00890727	0.02838	0.42349	0.0143795	0.826714	0.954526	-0.00193515	0.662169	0.785215	-0.00353823
ENSG00000143376.8	SNX27	0.0444119	0.12995	-0.0180907	0.921078	0.978295	0.000660759	0.943823	0.988258	0.000632221	0.0404524	0.137145	0.016819
ENSG00000143436.6	MRPL9	0.00408087	0.0276881	0.0259721	0.544127	0.85525	-0.00407072	0.78655	0.942241	0.00244499	0.00312599	0.0387283	-0.0243714
ENSG00000143450.10	OAZ3	0.00649037	0.0368227	0.0248478	0.0817384	0.515433	-0.0117772	0.630867	0.885411	0.0043778	0.0361401	0.127769	-0.0174647
ENSG00000182134.11	TDRKH	0.0050645	0.0315127	0.0252887	0.080285	0.512339	-0.0116974	0.368273	0.763727	0.00810117	0.00836245	0.058681	-0.0217078
ENSG00000213171.2	LINGO4	0.84867	0.9153	-0.00172217	0.723225	0.921805	0.00236533	0.938262	0.986682	-0.000695957	0.994555	0.997441	5.62e-05
ENSG00000143365.12	RORC	0.96734	0.982248	-0.00036791	0.186721	0.635235	0.00877456	0.0553472	0.413795	0.0171196	0.0017746	0.0319738	-0.0255301
ENSG00000225556.1	C2CD4D	0.0535663	0.147814	0.0172725	0.637328	0.892475	-0.00312556	0.396912	0.781055	0.00755447	0.007722	0.0571952	-0.0217166
ENSG00000196407.7	THEM5	0.0860985	0.203912	0.0153374	0.709957	0.917845	-0.00246187	0.345945	0.745932	0.00839071	0.00894448	0.0601581	-0.0212784
ENSG00000159445.8	THEM4	0.323453	0.502093	0.00891938	0.0259	0.420234	-0.0148717	0.0785177	0.465181	0.0158107	0.231578	0.40427	-0.00985509
ENSG00000197747.4	S100A10	0.767368	0.864188	0.00267571	0.336011	0.741297	0.00643797	0.85974	0.966805	0.00159125	0.19388	0.36151	-0.0107123
ENSG00000163191.5	S100A11	0.00163481	0.0155966	-0.0287232	0.0283938	0.42349	0.0148182	0.375211	0.768001	-0.00807634	0.00823929	0.0583955	0.021999
ENSG00000163220.10	S100A9	4.39e-06	0.000365672	-0.0415911	0.0846931	0.518817	0.0116283	0.749606	0.927367	-0.00289875	7.03e-05	0.00979381	0.0329007
ENSG00000163221.7	S100A12	5.2e-07	8.76e-05	-0.0452028	0.605268	0.880473	0.00347465	0.703401	0.91206	0.00344358	3.15e-06	0.00132536	0.0383363
ENSG00000143546.5	S100A8	8.65e-08	2.21e-05	-0.0486271	0.222581	0.659501	0.00827657	0.729532	0.920704	0.00315778	7.4e-06	0.00249812	0.0372448
ENSG00000197956.5	S100A6	0.159252	0.310852	-0.012702	0.0129915	0.390465	0.0165643	0.0535024	0.409854	-0.017336	0.101637	0.241595	0.0134701
ENSG00000196420.3	S100A5	0.331595	0.510259	-0.00884503	0.715758	0.920152	0.0024556	0.867967	0.968597	-0.00150823	0.341383	0.518991	0.00790583
ENSG00000196154.7	S100A4	0.651116	0.783638	-0.00405441	0.102855	0.549859	0.0108136	0.148003	0.578437	-0.0129041	0.452975	0.620858	0.00613624
ENSG00000196754.6	S100A2	0.00433504	0.0286743	-0.0257762	0.678227	0.909312	-0.00278187	0.00687836	0.201977	0.0243193	0.604641	0.741609	0.00427852
ENSG00000189171.9	S100A13	0.524712	0.685064	-0.00578194	0.574159	0.869506	-0.0037801	0.481371	0.827109	0.00637145	0.699538	0.812352	0.00320002
ENSG00000160678.7	S100A1	0.885605	0.938187	-0.00130451	0.137282	0.583373	-0.00996374	0.303835	0.722784	0.00927878	0.809003	0.887881	0.00199902
ENSG00000160679.8	CHTOP	0.203413	0.364887	0.0115284	0.312756	0.725244	-0.00677253	0.150655	0.581006	0.0129672	0.0318117	0.118238	-0.0177295
ENSG00000143553.6	SNAPIN	0.0748702	0.185505	0.0161702	0.389638	0.778314	0.0057842	0.632092	0.885533	-0.00433151	0.0330066	0.121166	-0.0176445
ENSG00000143621.12	ILF2	0.0101367	0.0492969	0.0232041	0.559972	0.862293	-0.00390135	0.988922	0.997902	-0.000125031	0.0197277	0.0912286	-0.0191995
ENSG00000143624.9	INTS3	4.41e-05	0.0017119	-0.0365633	0.790422	0.943139	-0.00177063	0.00253012	0.152161	0.0269811	0.164832	0.327664	0.0113984
ENSG00000143554.9	SLC27A3	0.275528	0.450965	-0.00974307	0.902744	0.973882	0.000808327	0.343948	0.745229	0.00841948	0.948462	0.97203	0.000526995
ENSG00000143614.7	GATAD2B	0.0666253	0.1712	0.016764	0.878651	0.967882	-0.00103387	0.626543	0.883568	-0.00443242	0.174728	0.339471	-0.0113197
ENSG00000198837.5	DENND4B	0.0156544	0.0655495	-0.021748	0.678147	0.909312	-0.00276892	0.0324161	0.349373	0.0191727	0.51334	0.67	0.00537478
ENSG00000160741.12	CRTC2	0.488318	0.655499	-0.00631261	0.772536	0.93748	0.00194887	0.719912	0.917523	0.00325227	0.893129	0.939316	0.00111639
ENSG00000143570.13	SLC39A1	0.0382119	0.118054	-0.0190639	0.0129113	0.390465	0.0169125	0.489975	0.831088	-0.00633011	0.312294	0.490958	0.00848663
ENSG00000143578.11	CREB3L4	0.0722477	0.180887	0.016096	0.948372	0.985179	-0.000429561	0.403516	0.785003	0.00745345	0.00454681	0.0448839	-0.0231361
ENSG00000143543.10	JTB	0.911584	0.95236	0.00101665	0.439184	0.804922	0.00524027	0.885144	0.97364	0.00131667	0.363886	0.540873	-0.00758027
ENSG00000272654.1	RP11-422P24.11	0.793132	0.881051	0.00237526	0.345795	0.746934	0.00631746	0.960168	0.991177	0.000450352	0.267765	0.445194	-0.00915161
ENSG00000143545.4	RAB13	0.00517706	0.0320164	-0.0249165	0.550234	0.858645	0.00395024	0.378971	0.771216	0.00782502	0.105753	0.248033	0.0131724
ENSG00000177954.7	RPS27	9.78e-05	0.002702	0.0353697	0.612609	0.884139	-0.0034194	0.164436	0.597477	-0.0126232	0.0197327	0.0912286	-0.0193697
ENSG00000143552.5	NUP210L	0.275634	0.450965	-0.00979625	0.233751	0.669684	-0.00791774	0.00569018	0.196492	0.0246817	0.396846	0.572132	-0.00694533
ENSG00000143549.15	TPM3	0.383528	0.559803	-0.00788061	0.543308	0.85525	0.00406837	0.648453	0.891646	0.00410551	0.972321	0.984777	-0.000286276
ENSG00000143612.14	C1orf43	0.0105985	0.0506906	0.0233378	0.541608	0.854148	0.00413365	0.0481233	0.397569	-0.0179831	0.253909	0.429204	-0.00951985
ENSG00000143569.14	UBAP2L	0.0013733	0.0139823	0.0286077	0.556262	0.861145	0.00390586	0.823244	0.953686	-0.00199496	0.000175177	0.0141703	-0.0305546
ENSG00000143575.10	HAX1	0.000296666	0.00549562	0.0330424	0.560271	0.862293	-0.00395361	0.265376	0.693652	-0.0101677	0.0232135	0.0994366	-0.018959
ENSG00000143595.8	AQP10	0.126519	0.265298	0.0136917	0.320534	0.729439	-0.00659029	0.567864	0.861376	-0.00509918	0.805165	0.884986	-0.0020176
ENSG00000143515.12	ATP8B2	0.144319	0.290211	0.0132467	0.205462	0.651856	-0.00850357	0.0691864	0.446124	0.016409	0.0104568	0.0649653	-0.0211574
ENSG00000160712.8	IL6R	0.0488808	0.138838	-0.0178935	0.0433951	0.457937	0.0135788	0.0366185	0.36374	-0.0188995	0.00501903	0.0467491	0.0232173
ENSG00000169291.5	SHE	0.741783	0.847967	0.00296518	0.66338	0.903971	-0.00289858	0.80688	0.946251	0.00219016	0.782939	0.870714	-0.00226129
ENSG00000160714.5	UBE2Q1	0.136551	0.279463	0.0135257	0.853634	0.961509	0.00124129	0.785533	0.942031	0.00246308	0.0373167	0.130365	-0.0172423
ENSG00000160716.4	CHRNB2	0.253749	0.425972	-0.0104927	0.424118	0.797602	0.00543944	0.71875	0.917478	-0.00329759	0.319357	0.498013	0.00835109
ENSG00000160710.11	ADAR	0.0795459	0.193423	-0.0158174	0.97443	0.99334	0.000214213	0.771933	0.936663	-0.00260591	0.0266844	0.107434	0.0182233
ENSG00000143603.14	KCNN3	0.529002	0.688944	-0.00568378	0.815307	0.950184	-0.00156088	0.815467	0.949863	0.00209798	0.531088	0.684878	0.00515793
ENSG00000163344.5	PMVK	0.00247155	0.020233	0.0269923	0.333692	0.740425	0.00639789	0.681815	0.906762	-0.00365126	0.000246291	0.0168324	-0.0297755
ENSG00000163346.12	PBXIP1	0.0048537	0.0307199	0.0255537	0.864221	0.963349	-0.00115126	0.276687	0.702509	-0.00984818	0.0784378	0.205495	-0.0145869
ENSG00000163348.3	PYGO2	0.16398	0.31756	0.0125888	0.673915	0.908029	-0.00281824	0.149276	0.579474	0.0129851	0.00569397	0.0495403	-0.0227651
ENSG00000160691.14	SHC1	0.199754	0.360719	0.011671	0.958665	0.989194	0.000349303	0.501043	0.836392	0.00609958	0.0287969	0.111996	-0.0181303
ENSG00000173207.8	CKS1B	0.350055	0.528275	0.00843881	0.425893	0.798482	-0.00532161	0.33911	0.743702	0.00859402	0.1548	0.314903	-0.0117143
ENSG00000160688.14	FLAD1	0.417012	0.592712	0.00739906	0.981922	0.995909	0.000152902	0.236171	0.67099	0.0107488	0.0274441	0.109083	-0.0183093
ENSG00000160685.9	ZBTB7B	6.98e-05	0.00219138	-0.0367682	0.0258005	0.420204	0.0153089	0.864455	0.967703	-0.0015798	0.00638188	0.0526164	0.0230662
ENSG00000163354.10	DCST2	0.379898	0.556157	-0.00794029	0.881567	0.969342	-0.000997245	0.509842	0.840182	0.00593416	0.714899	0.823573	0.00301347
ENSG00000163357.6	DCST1	0.276688	0.452191	-0.00988409	0.907567	0.975849	0.000781058	0.739139	0.923297	0.0030134	0.461599	0.628216	0.00610286
ENSG00000143537.9	ADAM15	0.834381	0.905981	0.00189046	0.177439	0.626495	0.00901861	0.266693	0.694654	-0.00999388	0.91041	0.949617	-0.00092795
ENSG00000251246.1	EFNA3	0.0833216	0.199462	0.0157088	0.342982	0.745032	-0.00637047	0.390476	0.777405	-0.00776139	0.847531	0.910501	-0.00159242
ENSG00000243364.3	EFNA4	0.120314	0.256658	0.01409	0.924263	0.978876	0.000638628	0.430699	0.800626	-0.00711991	0.356652	0.533742	-0.00762971
ENSG00000143590.9	EFNA3	0.08372	0.199973	0.0156684	0.625506	0.888519	-0.00327525	0.216893	0.656046	-0.0111429	0.878084	0.929949	-0.00126885
ENSG00000169242.7	EFNA1	0.338987	0.51763	0.00863129	0.839477	0.957039	0.00135358	0.454524	0.813626	-0.00672207	0.690484	0.805857	-0.0032794
ENSG00000169241.13	SLC50A1	0.34608	0.524213	0.00847793	0.691187	0.912536	0.0026458	0.702203	0.911874	0.00342591	0.0757926	0.20143	-0.014561
ENSG00000179085.7	DPM3	0.107825	0.238372	0.0146442	0.977505	0.994906	-0.000190197	0.619266	0.881327	0.00450865	0.0222036	0.0970336	-0.018978
ENSG00000273088.1	RP11-201K10.3	0.00097623	0.0112785	0.0301141	0.896433	0.973332	-0.00088308	0.248378	0.680563	-0.01053	0.0247861	0.103174	-0.0187365
ENSG00000163463.7	KRTCAP2	0.0236887	0.0858568	0.0207726	0.515291	0.845649	-0.00442851	0.88562	0.973906	0.00131738	0.0347992	0.12493	-0.0176821
ENSG00000163462.13	TRIM46	0.00138824	0.014099	-0.0289078	0.858853	0.961847	-0.00119415	8.86e-05	0.0276328	0.0352226	0.539446	0.690997	-0.00507807
ENSG00000185499.12	MUC1	0.027543	0.0947696	-0.0200744	0.107452	0.555469	0.0108601	0.215397	0.654552	0.0112479	0.808312	0.887424	-0.00201902
ENSG00000169231.9	THBS3	0.012257	0.0555887	-0.0229593	0.267661	0.69121	0.00753254	0.640889	0.888921	0.00426577	0.181822	0.347393	0.0111804
ENSG00000173171.10	MTX1	0.00473838	0.0302965	-0.0255504	0.425154	0.797824	0.00535275	0.641631	0.889448	0.00420304	0.0525595	0.160773	0.0160188
ENSG00000177628.11	GBA	0.122348	0.259516	-0.0140084	0.104716	0.551735	0.0108853	0.103927	0.510648	-0.0146772	0.0312167	0.116777	0.0178021
ENSG00000160767.16	FAM189B	0.0116224	0.0537177	0.0224973	0.989379	0.997857	8.8e-05	0.262576	0.689805	-0.00996142	0.120291	0.269496	-0.0126503
ENSG00000116521.6	SCAMP3	0.0348331	0.110731	0.019138	0.789508	0.942768	-0.0017943	0.954197	0.989284	-0.000519379	0.0417007	0.139481	-0.016847
ENSG00000176444.14	CLK2	0.5055	0.669781	-0.00598636	0.520684	0.847496	-0.00427336	0.142895	0.571088	0.0131056	0.729681	0.833943	-0.00283387
ENSG00000143630.5	HCN3	0.597566	0.742901	-0.0047368	0.0554344	0.475292	-0.0127042	0.00144245	0.121541	0.028364	0.182715	0.34818	-0.0108992
ENSG00000160752.10	FDPS	0.0876577	0.206518	0.0155314	0.738903	0.926715	-0.00224528	0.581158	0.866445	0.00499931	0.0272625	0.108735	-0.0182998
ENSG00000160753.11	RUSC1	0.64809	0.780917	0.00413402	0.130848	0.575085	-0.0101193	0.141362	0.569781	0.0132532	0.379329	0.55531	-0.00726142
ENSG00000116539.6	ASH1L	0.0964817	0.220574	0.0152196	0.0653125	0.489436	-0.0124865	0.558834	0.859162	0.00533337	0.334128	0.51248	-0.00807136
ENSG00000125459.10	MSTO1	0.744355	0.849426	0.00293723	0.937603	0.982711	0.000521834	0.139601	0.56897	0.0132378	0.0418183	0.139706	-0.0166981
ENSG00000163374.15	YY1AP1	0.0945911	0.217294	-0.0151667	0.446508	0.809233	-0.00511511	0.391421	0.777579	0.00774679	0.129065	0.281185	0.0125623
ENSG00000132676.11	DAP3	2.14e-05	0.00106354	0.038302	0.661328	0.902903	-0.00293988	0.198695	0.639525	-0.0115976	0.00389453	0.0420282	-0.0238081
ENSG00000116580.14	GON4L	0.0916918	0.212775	0.0153029	0.00519728	0.362485	-0.0187326	0.104681	0.512467	0.0146582	0.175055	0.33971	-0.0112272
ENSG00000132718.7	SYT11	0.590252	0.737712	0.004904	0.0738925	0.50181	-0.0120336	0.0987217	0.502096	0.0149575	0.346692	0.524455	-0.00781519
ENSG00000143622.6	RIT1	0.00900104	0.0453663	-0.0235243	0.870173	0.96489	0.00109186	0.960527	0.991181	0.000444804	0.00735072	0.0559642	0.0220164
ENSG00000132680.6	KIAA0907	0.151828	0.301134	-0.0129087	0.0735474	0.50181	-0.0119234	0.018547	0.292724	0.0210888	0.646336	0.773171	0.00377226
ENSG00000116584.13	ARHGEF2	0.0844171	0.201016	-0.0157047	0.0938948	0.535584	0.0112832	0.757249	0.930966	-0.00280336	0.384079	0.559219	0.00723072
ENSG00000163479.9	SSR2	1.87e-05	0.000975822	0.0388172	0.878839	0.967882	0.00102972	0.0266879	0.32379	-0.0201037	0.0172166	0.0850546	-0.0197926
ENSG00000160803.7	UBQLN4	0.0901761	0.210402	0.015437	0.187493	0.636139	-0.00888955	0.081188	0.470864	0.0158153	0.00701828	0.0549549	-0.022368
ENSG00000116586.7	LAMTOR2	0.0721626	0.180791	0.0163808	0.701976	0.915451	0.00258254	0.501829	0.837046	-0.0060972	0.121025	0.270504	-0.0128871
ENSG00000132698.9	RAB25	0.0253708	0.0899324	0.0201158	0.548826	0.857768	0.00399829	0.419382	0.794781	-0.00724404	0.0395331	0.135207	-0.0168984
ENSG00000254726.2	MEX3A	0.867833	0.927524	-0.00150849	0.121466	0.567622	-0.0103803	0.0739413	0.456577	0.0161091	0.610823	0.746443	-0.00420723
ENSG00000160789.15	LMNA	0.25515	0.427598	0.0102305	0.380381	0.773212	0.00583727	0.887144	0.974116	-0.00127082	0.0706186	0.192963	-0.0148151
ENSG00000196189.8	SEMA4A	8.8e-05	0.00251975	-0.0359436	0.0448363	0.457945	0.0136612	0.749881	0.927495	-0.00292437	0.00259569	0.0364954	0.0252346
ENSG00000160785.9	SLC25A44	0.00126226	0.0133725	-0.0295676	0.199326	0.646072	0.00873604	0.581434	0.866614	-0.0050504	0.00195859	0.0332004	0.0259052
ENSG00000260238.1	PMF1-BGLAP	0.418369	0.593761	0.0073685	0.291354	0.710265	0.00710878	0.320733	0.733181	-0.00899998	0.507978	0.666207	-0.00549816
ENSG00000160783.15	PMF1	0.144692	0.290693	0.0132308	0.172835	0.621999	0.00915177	0.0990534	0.502841	-0.0148932	0.363628	0.540633	-0.00751996
ENSG00000242252.1	BGLAP	0.213091	0.376785	-0.0114731	0.362514	0.760215	0.00621092	0.877881	0.97129	-0.00141033	0.427171	0.599015	0.00667568
ENSG00000160781.11	PAQR6	0.242167	0.412832	-0.0105046	0.854059	0.961509	-0.00122316	0.799094	0.944391	0.00227684	0.247925	0.423114	0.00946512
ENSG00000198952.7	SMG5	0.446885	0.620787	-0.00679525	0.5392	0.852619	-0.00405982	0.0703728	0.449227	0.0160791	0.522514	0.677392	-0.00521108
ENSG00000163472.14	TMEM79	0.165013	0.318758	-0.0123718	0.839247	0.957039	-0.00133857	0.0993221	0.503098	0.0146171	0.912918	0.950995	-0.000889399
ENSG00000198715.7	C1orf85	0.953967	0.976313	-0.000517053	0.89733	0.973429	0.000855304	0.61952	0.881327	0.00442733	0.55958	0.706845	-0.00476616
ENSG00000163468.10	CCT3	0.0255323	0.0902945	0.0203374	0.771606	0.93748	-0.00195954	0.664256	0.898034	0.00394167	0.00711311	0.0551394	-0.0223385
ENSG00000163467.7	TSACC	0.508748	0.673035	-0.00591138	0.754299	0.931869	-0.00207224	0.317729	0.731189	0.00889682	0.912005	0.95035	-0.000901842
ENSG00000125462.12	C1orf61	0.379554	0.555854	-0.00787835	0.0680986	0.493557	-0.0120938	0.0640288	0.434763	0.0165155	0.670094	0.791313	0.00348452
ENSG00000116604.13	MEF2D	0.00134175	0.0138238	0.0287275	0.322466	0.730517	0.00658013	0.213727	0.652874	-0.0111223	0.00304605	0.0385128	-0.0242224
ENSG00000183856.6	IQGAP3	0.0236209	0.0857303	-0.0205518	0.0190755	0.405609	-0.0157501	0.55496	0.857518	0.00534575	0.000173978	0.0141703	0.0309969
ENSG00000187862.7	TTC24	0.00404907	0.027553	0.0261645	0.0620413	0.485091	-0.012591	0.519197	0.845201	-0.00585737	0.352554	0.530451	-0.00773831
ENSG00000163382.7	APOA1BP	0.000699182	0.00907369	0.0308697	0.996217	0.9991	-3.21e-05	0.582394	0.867177	-0.00500459	0.00185341	0.0323073	-0.0258704
ENSG00000160818.12	GPATCH4	0.000247322	0.00490679	0.0330626	0.434331	0.802293	-0.00524241	0.634687	0.886284	-0.00428676	0.00424931	0.043676	-0.0235672
ENSG00000143320.4	CRABP2	0.0576168	0.155473	-0.0171708	0.169037	0.617493	0.00921016	0.257127	0.685785	-0.0102114	0.0274616	0.109126	0.0181801
ENSG00000143319.12	ISG20L2	0.0602068	0.16	0.0169672	0.846682	0.95937	0.00129345	0.953123	0.988924	-0.000529034	0.0310595	0.116503	-0.0177502
ENSG00000143303.7	RRNAD1	0.965108	0.980909	0.00039292	0.867236	0.964123	-0.00111118	0.172245	0.606613	0.0121985	0.160959	0.323003	-0.0114769
ENSG00000143314.8	MRPL24	0.00135437	0.0138855	0.0290474	0.799405	0.945393	-0.00171082	0.967428	0.993817	0.000369849	0.00079217	0.0248843	-0.0277356
ENSG00000143321.14	HDGF	0.832726	0.905207	-0.00190219	0.914362	0.977803	-0.000716747	0.503963	0.837905	0.00599105	0.681944	0.799818	-0.00336629
ENSG00000143294.10	PRCC	0.000269646	0.0051663	0.0331242	0.76895	0.936502	0.00198568	0.322707	0.73442	-0.00899028	0.0016283	0.0311239	-0.0261617
ENSG00000027869.7	SH2D2A	0.00407677	0.0276719	0.0256422	0.141275	0.588557	-0.00973963	0.41376	0.79116	0.00728336	0.00438377	0.0442763	-0.0232018
ENSG00000198400.7	NTRK1	0.586694	0.735307	0.00498821	0.943584	0.984135	0.000480571	0.626088	0.883561	0.00445102	0.235447	0.408997	-0.00992567
ENSG00000187800.9	PEAR1	0.685526	0.808117	0.0036752	0.620265	0.886507	-0.00332781	0.556167	0.857641	0.00531761	0.493702	0.65524	-0.00566529
ENSG00000132694.14	ARHGEF11	0.000346437	0.00605272	-0.0324215	0.0143188	0.390632	0.0164627	0.294611	0.716596	-0.00949335	0.00208351	0.0339448	0.0254699
ENSG00000117036.7	ETV3	0.00126122	0.0133703	0.0291214	0.0587785	0.482413	-0.0126599	0.390116	0.777211	0.00775252	0.00328087	0.0395337	-0.0242323
ENSG00000229961.1	RP11-71G12.1	1.49e-06	0.000181819	0.0427031	0.104922	0.551735	0.0107234	0.00235114	0.145455	-0.0270018	0.00112048	0.0276918	-0.0264863
ENSG00000271736.1	RP11-85G21.3	0.714781	0.829126	-0.00328783	0.97798	0.994962	-0.00018378	0.747903	0.926861	0.00287883	0.941956	0.968487	0.000597512
ENSG00000143297.14	FCRL5	0.813217	0.893996	-0.00213226	0.985243	0.997178	0.000123528	0.437396	0.803189	-0.00697591	0.274764	0.452699	0.00898612
ENSG00000160856.16	FCRL3	0.918199	0.956128	-0.000923946	0.150167	0.598325	-0.0095731	0.566338	0.860937	0.00513552	0.512624	0.669497	0.00537184
ENSG00000132704.11	FCRL2	0.141753	0.286271	-0.0131235	0.962616	0.990544	-0.000310042	0.241295	0.675672	0.0104223	0.710336	0.820483	0.00302784
ENSG00000163534.10	FCRL1	0.111374	0.24333	-0.0143251	0.900086	0.973429	0.000836754	0.0735833	0.455755	0.0160239	0.759213	0.854115	-0.00251767
ENSG00000158473.6	CD1D	0.00855091	0.0440836	0.0242367	0.343681	0.745289	0.00647241	0.00686933	0.201977	-0.0248012	0.4802	0.644306	-0.00594832
ENSG00000158477.6	CD1A	0.0705653	0.178133	0.0162067	0.774115	0.937789	-0.00190564	0.389151	0.776433	-0.00769064	0.417488	0.590236	-0.00663393
ENSG00000158481.8	CD1C	6.12e-06	0.000466884	0.0405404	0.760773	0.933445	0.00203409	0.0177727	0.28779	-0.021263	0.00930093	0.0611597	-0.021366
ENSG00000158485.6	CD1B	0.545424	0.702429	0.00540664	0.0335174	0.43486	0.0140474	0.441575	0.805596	-0.00685015	0.12141	0.271052	-0.0126238
ENSG00000158488.11	CD1E	0.00197289	0.0176018	0.0275078	0.0221281	0.417325	0.015076	0.0158498	0.280163	-0.021378	0.00882513	0.0598776	-0.0212538
ENSG00000163554.7	SPTA1	8.38e-05	0.0024419	-0.0356071	0.438186	0.804745	-0.00522036	0.000338423	0.0645352	0.0323293	0.30262	0.481559	0.00855379
ENSG00000203757.1	OR6K3	0.768255	0.864767	-0.00263667	0.467071	0.8213	0.00481513	0.531595	0.849732	-0.00557233	0.67771	0.797055	0.00339178
ENSG00000163563.7	MNDA	0.00295795	0.0224378	-0.0271076	0.0510244	0.46663	0.0131934	0.158214	0.591043	-0.0128435	0.00128163	0.0290139	0.0267735
ENSG00000163564.10	PYHIN1	0.268061	0.44251	0.010059	0.0142276	0.390632	-0.0164497	0.0148563	0.275811	0.0219894	0.0596763	0.17363	-0.0155877
ENSG00000163565.14	IFI16	0.0010705	0.0119998	-0.0297576	0.228387	0.663426	0.0081345	0.604931	0.874584	0.00470185	0.0415173	0.139136	0.01695
ENSG00000163568.9	AIM2	0.0259251	0.0913124	-0.0202744	0.998653	0.99965	-1.14e-05	0.681698	0.906762	0.00372298	0.0457972	0.147083	0.0165876
ENSG00000213088.5	DARC	0.409257	0.585442	-0.00743634	0.66541	0.905215	-0.00288448	0.223768	0.662168	0.0109115	0.943986	0.969597	-0.000577633
ENSG00000179639.6	FCER1A	0.268508	0.443022	0.0101849	0.0190076	0.405609	0.0159526	0.248575	0.680626	-0.0105729	0.0631141	0.1796	-0.01559
ENSG00000158716.4	DUSP23	0.0483163	0.137785	0.017916	0.798948	0.945129	0.00171253	0.314568	0.730207	-0.00909346	0.202235	0.370902	-0.0105616
ENSG00000181036.9	FCRL6	0.526808	0.686748	-0.0057056	0.00953923	0.390465	-0.0172557	0.00285294	0.157827	0.0266959	0.652516	0.778036	-0.0037027
ENSG00000158714.6	SLAMF8	0.694215	0.814044	0.00356028	0.378204	0.772882	-0.00590438	0.569883	0.862407	-0.00512268	0.365966	0.542873	0.0074657
ENSG00000188004.5	C1orf204	0.942092	0.969731	-0.000659958	0.316442	0.727547	-0.00673313	0.920929	0.982564	-0.000897829	0.316556	0.495228	0.00829663
ENSG00000243284.1	VSIG8	0.0110958	0.0521563	-0.022833	0.0886956	0.524828	-0.01134	0.403191	0.785003	0.00749704	0.00110632	0.0276918	0.0267105
ENSG00000256029.1	RP11-190A12.7	0.0396771	0.121047	-0.0184167	0.215688	0.657086	-0.00821038	0.963701	0.992671	0.000406224	0.00127795	0.028971	0.0262454
ENSG00000213085.5	CCDC19	0.639413	0.77536	-0.00421997	0.873868	0.966143	-0.0010582	0.19974	0.64022	-0.0114927	0.0409215	0.138158	0.0167717
ENSG00000158710.10	TAGLN2	0.475024	0.644862	-0.0065343	0.469517	0.823163	0.00489608	0.701623	0.911797	-0.00348956	0.538672	0.690388	0.00512991
ENSG00000085552.12	IGSF9	0.438614	0.612729	0.00703965	0.322827	0.730926	-0.00664898	0.953356	0.988924	0.000529388	0.911137	0.949995	-0.000925381
ENSG00000143315.5	PIGM	0.114932	0.24869	0.014315	0.510284	0.843889	-0.00442762	0.241207	0.675605	0.0105993	0.0132152	0.0735093	-0.0204975
ENSG00000177807.6	KCNJ10	0.556553	0.712001	-0.00536273	0.0929319	0.534919	-0.0113307	0.246605	0.679746	0.0105171	0.45642	0.624035	0.00619517
ENSG00000162729.9	IGSF8	0.140059	0.283989	0.0133008	0.73046	0.923627	-0.00229978	0.380932	0.772221	0.00786667	0.0215028	0.0956737	-0.0188815
ENSG00000132681.12	ATP1A4	0.331038	0.509573	-0.0086467	0.161348	0.609686	-0.00921666	0.271942	0.699118	0.00972843	0.314879	0.493366	0.00815428
ENSG00000143318.8	CASQ1	0.56788	0.72036	-0.00511831	0.322264	0.730489	-0.00656243	0.350507	0.749225	0.00832733	0.680222	0.798671	0.00336888
ENSG00000162734.8	PEA15	0.700484	0.81814	0.00350104	0.123662	0.569204	0.0103618	0.624879	0.882945	0.00443024	0.0272162	0.108657	-0.0183029
ENSG00000258465.2	DCAF8	0.177681	0.334771	0.0121472	0.0865539	0.520406	-0.0114253	0.401345	0.784457	0.00753216	0.315317	0.493909	-0.00825578
ENSG00000132716.14	DCAF8	0.958274	0.978174	0.000474921	0.0835323	0.518389	-0.011613	0.145687	0.576652	0.0131387	0.810142	0.88835	-0.00198903
ENSG00000162735.14	PEX19	0.000170512	0.00383556	0.0338976	0.278635	0.700869	-0.00726209	0.406818	0.786187	-0.00748143	0.0200177	0.0919118	-0.0191885
ENSG00000122218.10	COPA	0.0529199	0.146709	0.0174842	0.895872	0.973332	0.000876021	0.379698	0.771695	-0.00790802	0.204085	0.372692	-0.0104712
ENSG00000162736.11	NCSTN	0.189209	0.348542	-0.0120076	0.187255	0.635913	0.00892542	0.567868	0.861376	-0.00520331	0.32015	0.498706	0.00829507
ENSG00000171786.5	NHLH1	0.00249089	0.020341	-0.0272582	0.702723	0.915451	0.00255338	0.711571	0.914467	0.00332794	0.00927264	0.061119	0.0214056
ENSG00000162738.5	VANGL2	8.73e-08	2.21e-05	0.0474713	0.186401	0.63507	-0.0087549	0.0646463	0.435886	-0.0164606	0.00619435	0.0520499	-0.02231
ENSG00000162739.9	SLAMF6	0.0678505	0.173313	0.0164944	0.0171481	0.40487	-0.0159205	0.140193	0.569781	0.0132707	0.0929206	0.228	-0.0138456
ENSG00000066294.10	CD84	0.820585	0.897676	0.00204532	0.0182812	0.405172	-0.0157198	0.0111629	0.244513	0.0227331	0.271378	0.449038	-0.00904377
ENSG00000117090.10	SLAMF1	0.362893	0.54089	0.00828236	0.657575	0.901904	0.00298666	0.39433	0.778841	0.00771958	0.0219264	0.0966036	-0.0189976
ENSG00000117091.5	CD48	0.00603627	0.0351696	0.0250666	0.783208	0.940045	0.0018636	0.25016	0.681595	-0.0104739	0.0479794	0.151662	-0.0164868
ENSG00000026751.12	SLAMF7	0.33812	0.516646	0.00865544	0.0490187	0.4637	-0.0131493	0.136671	0.566974	0.0133826	0.281188	0.459175	-0.00888092
ENSG00000122224.13	LY9	0.00949427	0.0471196	0.0236622	0.811465	0.949059	-0.00161413	0.970029	0.994699	0.000342036	0.00705326	0.0550032	-0.0224151
ENSG00000122223.8	CD244	0.15753	0.308381	0.0125992	0.38525	0.776931	-0.00573009	0.193575	0.633874	0.0115386	0.0233975	0.0998291	-0.0184106
ENSG00000179914.4	ITLN1	0.0392611	0.120186	0.0187289	0.1759	0.625254	-0.00910778	0.718922	0.917478	0.00325995	0.119959	0.269011	-0.0128936
ENSG00000270149.1	RP11-544M22.13	0.0195671	0.0759918	-0.0212647	0.200639	0.647323	0.00863776	0.227296	0.664547	-0.0109637	0.00445854	0.0445389	0.0236044
ENSG00000158769.13	F11R	0.0264416	0.092369	-0.0201967	0.137092	0.583082	0.0100203	0.272159	0.699118	-0.0099601	0.0151583	0.079335	0.0201484
ENSG00000215845.6	TSTD1	0.405992	0.581901	0.00749051	0.314956	0.72659	0.00670263	0.907343	0.979845	0.00104476	0.0633079	0.179799	-0.0152535
ENSG00000158773.10	USF1	0.209205	0.372147	-0.011452	0.695496	0.914432	0.00264284	0.270616	0.698584	-0.0100032	0.023523	0.100048	0.0188156
ENSG00000186517.9	ARHGAP30	0.344705	0.523088	-0.00857939	0.298367	0.714257	0.00698714	0.971515	0.994893	-0.000322875	0.816883	0.892361	0.00191818
ENSG00000162755.9	KLHDC9	0.00790398	0.0418364	0.024109	0.944946	0.984195	-0.000464981	0.079406	0.467354	-0.015873	0.346811	0.524586	-0.00780526
ENSG00000143256.4	PFDN2	0.0443129	0.12981	0.0183792	0.876375	0.967287	-0.00105356	0.830829	0.956048	-0.00194642	0.0647738	0.182253	-0.0153974
ENSG00000158793.9	NIT1	0.0131798	0.0583852	-0.0224007	0.863597	0.963256	-0.00115131	0.0851813	0.479511	0.0155035	0.327965	0.506106	0.00807723
ENSG00000158796.12	DEDD	0.484069	0.651793	-0.00645786	0.106773	0.554591	0.0110069	0.201293	0.641446	-0.0117359	0.393392	0.568366	0.0071834
ENSG00000143222.7	UFC1	0.0275548	0.0947696	0.0201217	0.700492	0.915451	-0.00260357	0.946126	0.988437	0.000615328	0.0293115	0.112933	-0.0181512
ENSG00000143258.11	USP21	0.172679	0.328748	0.0123182	0.199334	0.646072	-0.00858043	0.310488	0.727212	0.00912349	0.118237	0.266195	-0.0128688
ENSG00000143224.13	PPOX	0.645611	0.779261	-0.00415826	0.470668	0.823818	-0.00482677	0.0060392	0.196492	0.0246543	0.057373	0.169512	-0.0156555
ENSG00000158850.10	B4GALT3	0.48159	0.649804	0.00635453	0.412009	0.789485	-0.00548149	0.0709714	0.449417	0.0162164	0.0377871	0.131295	-0.0170845
ENSG00000158859.9	ADAMTS4	0.0661309	0.170268	0.0165873	0.155772	0.604147	0.00948666	0.502019	0.83707	-0.00603913	0.0147321	0.0778843	-0.0200626
ENSG00000158864.8	NDUFS2	0.620758	0.760765	0.00447931	0.0589458	0.482413	0.0126385	0.352481	0.751163	-0.00837841	0.288645	0.467443	-0.00875925
ENSG00000158869.6	FCER1G	0.0116167	0.0537177	-0.0225978	0.00316665	0.344485	0.0195403	0.397146	0.78142	-0.00756326	0.193798	0.36151	0.0106302
ENSG00000158874.7	APOA2	0.112234	0.244846	-0.0145325	0.596444	0.878473	0.00358838	0.523696	0.847192	0.005813	0.537959	0.689692	0.00514398
ENSG00000158882.8	TOMM40L	0.793611	0.881427	-0.00239833	0.720976	0.92097	-0.00242287	0.347688	0.746942	0.00856802	0.654446	0.779822	-0.00374226
ENSG00000143257.7	NR1I3	0.393214	0.569276	0.00769167	0.523216	0.84842	-0.00425651	0.295089	0.717172	-0.00938929	0.469484	0.63548	0.00594379
ENSG00000248485.1	PCP4L1	0.258087	0.430783	-0.0102679	0.830682	0.956099	-0.0014373	0.797226	0.944391	-0.00232342	0.0897755	0.223204	0.0140418
ENSG00000158887.11	MPZ	0.225688	0.393522	-0.0110183	0.439822	0.805338	0.00520064	0.133294	0.561915	-0.0135887	0.0191318	0.0898382	0.0194079
ENSG00000143252.10	SDHC	0.000406024	0.00654851	0.032063	0.131381	0.576026	-0.0101591	0.281259	0.705717	-0.00976469	0.142575	0.299042	-0.0121697
ENSG00000188931.3	C1orf192	0.689083	0.810313	-0.0036298	0.577768	0.870936	0.00373702	0.871459	0.970177	-0.00146149	0.869994	0.924947	0.00135436
ENSG00000235477.2	RP11-122G18.5	0.145709	0.292301	-0.0131042	0.688499	0.911938	-0.00267402	0.619929	0.881327	0.00445019	0.167437	0.330745	0.0113421
ENSG00000273075.1	RP11-122G18.8	0.323352	0.501986	-0.00902004	0.850153	0.961158	0.00127735	0.13563	0.564423	0.013563	0.4857	0.648493	-0.0058087
ENSG00000143226.9	FCGR2A	0.000405572	0.00654772	-0.0324688	0.150251	0.598325	0.00981004	0.913677	0.981449	-0.000995129	0.00475088	0.0460257	0.023681
ENSG00000173110.6	HSPA6	0.00324958	0.0238553	-0.0267024	0.632668	0.891267	0.00321862	0.904654	0.979382	0.00108521	0.00675968	0.0540959	0.0224237
ENSG00000203747.5	FCGR3A	0.261971	0.435249	-0.0102404	0.158674	0.607987	-0.00952014	0.0594169	0.423674	0.017119	0.748763	0.846441	0.00266779
ENSG00000162747.5	FCGR3B	0.0170041	0.0691296	-0.0219611	0.4272	0.799016	0.00541625	0.483524	0.827233	-0.0064301	0.00611636	0.0516893	0.0229944
ENSG00000072694.14	FCGR2B	0.0561604	0.152539	-0.0172331	0.355402	0.755075	-0.00617729	0.11454	0.529047	0.0141827	0.261235	0.437493	0.00925422
ENSG00000132185.12	FCRLA	0.510792	0.674479	0.00594349	0.472718	0.824727	0.00480264	0.712857	0.914841	-0.00331178	0.366294	0.543257	-0.00744658
ENSG00000162746.10	FCRLB	0.895665	0.943518	0.00116783	0.658452	0.901904	-0.00291302	0.0450105	0.386633	0.0177473	0.0486613	0.153335	-0.0159923
ENSG00000081721.7	DUSP12	0.0418952	0.125222	0.0181997	0.911285	0.977139	-0.000738622	0.770439	0.936505	-0.00260229	0.0683036	0.188641	-0.0148779
ENSG00000118217.5	ATF6	0.518635	0.680264	-0.00581496	0.526913	0.849414	0.00421846	0.500504	0.836186	0.00604241	0.588865	0.72925	-0.00444143
ENSG00000162745.6	OLFML2B	0.629556	0.767384	0.00429355	0.405669	0.787295	0.00547671	0.859175	0.966396	0.0015724	0.161897	0.323831	-0.0113492
ENSG00000198929.8	NOS1AP	0.0583838	0.157069	-0.0168867	0.10374	0.551319	0.0107452	0.597603	0.871821	-0.00469368	0.182865	0.348344	0.0108455
ENSG00000239887.3	C1orf226	0.00185885	0.0169939	-0.0278937	0.0827792	0.516579	0.0115339	0.382529	0.772271	0.00781668	0.295871	0.4753	0.00857157
ENSG00000198574.4	SH2D1B	0.513464	0.676316	0.00589964	0.118959	0.566572	-0.0104101	0.142193	0.570074	0.0131841	0.292382	0.471706	-0.00866842
ENSG00000152332.11	UHMK1	0.0137443	0.0600487	0.0225987	0.00881655	0.390465	-0.0177725	0.116622	0.53256	0.0143459	0.021917	0.0965884	-0.019178
ENSG00000117143.9	UAP1	0.0696776	0.176497	0.0164153	0.0625889	0.485091	-0.0124693	0.0474785	0.395239	0.0178521	0.008185	0.0581861	-0.0217979
ENSG00000162733.12	DDR2	0.44638	0.620408	0.0068405	0.0319958	0.43111	-0.0142366	0.199068	0.639846	0.0114811	0.61908	0.752536	-0.00407399
ENSG00000132196.9	HSD17B7	0.257172	0.42993	-0.0102138	0.288465	0.708552	-0.0070813	0.00633929	0.197759	0.0244442	0.38625	0.561147	-0.00712486
ENSG00000143248.8	RGS5	0.551276	0.70729	0.00532409	0.0538521	0.470753	-0.0127342	0.825874	0.954481	-0.00195722	0.250096	0.425239	0.00937014
ENSG00000143228.8	NUF2	0.958422	0.978217	0.000476653	0.126778	0.571982	-0.010323	0.478445	0.826485	0.00645066	0.683013	0.800561	0.00340516
ENSG00000185630.14	PBX1	0.8311	0.904296	-0.00191511	0.272715	0.695389	-0.00728518	0.160928	0.595133	0.0125238	0.686079	0.802819	-0.00330995
ENSG00000143198.8	MGST3	0.650536	0.78334	-0.00410479	0.936326	0.982221	-0.000535726	0.208257	0.647867	0.0113461	0.417789	0.590456	-0.00669538
ENSG00000143149.8	ALDH9A1	0.000455366	0.00708538	0.0318629	0.196037	0.643621	-0.00872821	0.968482	0.994244	0.000359044	0.00461214	0.0452238	-0.0235193
ENSG00000143183.12	TMCO1	0.0987361	0.224399	0.0152389	0.902693	0.973882	-0.000835893	0.563557	0.860155	0.00531169	0.0190056	0.0895009	-0.0197265
ENSG00000143179.8	UCK2	0.000167515	0.00381355	0.0335527	0.343749	0.745295	0.00627511	0.469936	0.822058	-0.00644362	3.87e-05	0.00667565	-0.0334294
ENSG00000188859.5	FAM78B	0.241166	0.411609	0.0105694	0.337268	0.741905	0.00640461	0.291213	0.714326	0.0094764	0.00124695	0.0286692	-0.0264666
ENSG00000143157.7	POGK	0.0247131	0.0883133	0.0203632	0.420395	0.795036	-0.00541463	0.620531	0.88137	0.00447654	0.0187075	0.0885357	-0.019442
ENSG00000152382.5	TADA1	0.000313438	0.0056576	0.0327101	0.610063	0.883042	-0.0034405	0.582797	0.867393	-0.00498525	0.00335819	0.0398484	-0.0243163
ENSG00000143195.8	ILDR2	0.764218	0.862088	0.00269871	0.0564541	0.479342	-0.0126853	0.406566	0.786187	0.00743264	0.754749	0.850982	0.00256354
ENSG00000143167.7	GPA33	0.000572432	0.00809647	0.0309509	0.17588	0.625254	-0.00903224	0.53078	0.849388	-0.00562979	0.0470691	0.149867	-0.0163193
ENSG00000143190.17	POU2F1	0.0345837	0.110239	0.0193529	0.104106	0.551735	-0.0110219	0.920779	0.982564	-0.000908149	0.373867	0.55061	-0.00743743
ENSG00000198821.6	CD247	0.0219459	0.0817375	0.0207859	0.0755327	0.503777	-0.0119397	0.189995	0.628745	0.011851	0.0122955	0.0705663	-0.0207077
ENSG00000143162.7	CREG1	0.194553	0.354964	-0.0116146	0.0996015	0.544683	0.0109075	0.888182	0.974599	-0.00125403	0.809617	0.888241	0.00196854
ENSG00000198771.6	RCSD1	1.54e-08	7.82e-06	0.0508836	0.173405	0.622364	-0.00915707	0.00663288	0.201103	-0.0245191	0.0371345	0.129928	-0.0172647
ENSG00000197965.7	MPZL1	0.00103991	0.0117709	0.0295428	0.935059	0.981949	-0.00054521	0.0264849	0.323343	-0.019941	0.269713	0.44717	-0.00909858
ENSG00000143199.13	ADCY10	0.828904	0.902904	-0.00194942	0.286521	0.706313	0.00711203	0.0645052	0.435471	-0.0165828	0.165066	0.327846	0.0114145
ENSG00000143158.6	MPC2	0.00596558	0.0349663	0.0248264	0.767944	0.93592	-0.00197663	0.503353	0.837664	-0.00603031	0.0410608	0.138391	-0.0168435
ENSG00000143164.11	DCAF6	0.768616	0.864943	-0.00262999	0.251196	0.681755	-0.00758812	0.0173921	0.286201	0.0211268	0.181533	0.347111	-0.0108878
ENSG00000143147.10	GPR161	0.0385686	0.118693	-0.0186535	0.937729	0.982711	0.000522075	0.00623579	0.196766	0.0245253	0.439626	0.608791	-0.0063639
ENSG00000143155.8	TIPRL	0.0385192	0.118609	0.0186291	0.0906802	0.528908	-0.011277	0.943262	0.98825	0.000638822	0.330484	0.5087	-0.00799995
ENSG00000213064.5	SFT2D2	0.200184	0.360853	0.0116346	0.0750922	0.502601	-0.0119567	0.014393	0.270331	0.0220951	0.00847088	0.0589037	-0.0217691
ENSG00000143178.8	TBX19	0.235381	0.404548	-0.0106635	0.114335	0.564232	0.010497	0.366987	0.762921	0.00807269	0.335245	0.513625	-0.00789953
ENSG00000143185.3	XCL2	0.58815	0.736391	0.00488318	0.122238	0.56786	-0.0103058	0.401538	0.784538	0.00752999	0.798428	0.881555	-0.00210065
ENSG00000143184.4	XCL1	0.942208	0.969731	0.000651424	0.506524	0.842508	-0.00441654	0.321244	0.733593	0.00887049	0.534088	0.686575	-0.00509536
ENSG00000143153.8	ATP1B1	0.138547	0.282137	0.0132734	0.0346621	0.441133	0.0139967	0.234105	0.670314	-0.0106179	0.0411584	0.138532	-0.0166781
ENSG00000143156.9	NME7	0.0719237	0.180327	0.0161031	0.338198	0.742497	0.00634716	0.898598	0.978133	-0.00113649	0.00885979	0.0599773	-0.0213357
ENSG00000117475.9	BLZF1	0.887498	0.939108	0.00130449	0.0833214	0.518361	-0.0118049	0.950146	0.988924	0.000573966	0.237251	0.411163	0.00993537
ENSG00000117477.8	CCDC181	0.544151	0.70157	0.0054789	0.57197	0.868727	-0.00377793	0.366125	0.762115	-0.00812606	0.436262	0.606674	0.0064136
ENSG00000117479.8	SLC19A2	0.221584	0.38812	0.0110188	0.163291	0.611571	-0.00929873	0.379935	0.771695	0.00788182	0.242824	0.417251	-0.0096036
ENSG00000198734.6	F5	0.00013657	0.00335404	-0.0347955	0.916647	0.977979	0.000710091	0.854867	0.964672	0.00166953	9.55e-05	0.0106398	0.0324563
ENSG00000174175.12	SELP	0.315804	0.493718	-0.00911279	0.0943062	0.535602	-0.0112411	0.299921	0.719678	0.00937497	0.184204	0.350113	0.0110002
ENSG00000188404.4	SELL	0.140642	0.284639	-0.0135329	0.0773406	0.5084	0.012002	0.0520973	0.408527	-0.017751	0.0212166	0.0948158	0.0192816
ENSG00000171806.7	METTL18	0.371679	0.548984	0.00819729	0.117642	0.566455	-0.0106196	0.481945	0.827109	0.00642445	0.632853	0.763124	-0.003999
ENSG00000000460.12	C1orf112	0.219713	0.385802	0.0110344	0.167039	0.614882	-0.00919248	0.79352	0.943219	-0.00234401	0.951797	0.974031	0.000495984
ENSG00000000457.9	SCYL3	0.00551854	0.0332899	0.0249859	0.61306	0.884256	-0.00337823	0.192867	0.63297	-0.0116962	0.227105	0.399338	-0.00994045
ENSG00000075945.8	KIFAP3	0.17815	0.335382	0.0122391	0.0432784	0.457937	-0.0135842	0.0654997	0.438894	0.0166584	0.0646875	0.182224	-0.0153079
ENSG00000120370.8	GORAB	0.773324	0.867794	-0.00259575	0.484142	0.83196	-0.00466553	0.090416	0.4897	0.015177	0.336228	0.514435	-0.00790229
ENSG00000076258.5	FMO4	0.356601	0.53499	0.00822157	0.37997	0.773183	-0.00579461	0.636227	0.886811	0.00420044	0.415205	0.588549	-0.00662814
ENSG00000117523.11	PRRC2C	0.0489415	0.138906	0.018164	0.051833	0.468857	-0.0132747	0.495627	0.833968	0.00626495	0.184959	0.350916	-0.0111616
ENSG00000117533.10	VAMP4	0.743431	0.84879	-0.00295185	0.0136751	0.390632	-0.016422	0.00302535	0.159158	0.0265426	0.384939	0.559997	-0.00714511
ENSG00000010165.15	METTL13	0.00175225	0.0162764	0.028264	0.446749	0.809332	-0.00510173	0.857265	0.965414	-0.00162273	0.008913	0.0600461	-0.0215676
ENSG00000197959.9	DNM3	0.349597	0.527913	0.00840233	0.0216093	0.417325	-0.0152476	0.134473	0.563768	0.0133787	0.425565	0.597745	-0.00652896
ENSG00000135845.5	PIGC	0.0981197	0.223446	0.0148345	0.86366	0.96326	-0.00114077	0.656822	0.896234	-0.00397062	0.234095	0.407517	-0.00973794
ENSG00000094975.9	SUCO	0.334938	0.513575	0.00872458	0.0314103	0.43111	-0.0143905	0.0380124	0.367874	0.0186678	0.11519	0.26161	-0.0129938
ENSG00000117560.6	FASLG	0.471747	0.642135	0.00649522	0.0532536	0.470347	-0.0128958	0.0639005	0.434282	0.0166324	0.214254	0.384845	-0.0102205
ENSG00000117586.6	TNFSF4	0.859535	0.923029	0.00158479	0.0647003	0.489436	-0.0122284	0.0492588	0.399122	0.0175078	0.401577	0.576389	-0.00684986
ENSG00000117592.8	PRDX6	0.411866	0.588112	0.00737613	0.827901	0.955053	0.00144639	0.596113	0.871498	-0.00474342	0.618085	0.751917	-0.00408804
ENSG00000076321.6	KLHL20	0.00229437	0.0192791	0.0277391	0.368105	0.764298	-0.00607695	0.855178	0.964712	0.00165829	0.00492408	0.0465622	-0.0233432
ENSG00000120334.11	CENPL	0.0532357	0.147227	0.0176069	0.540954	0.853697	-0.00412583	0.980833	0.996358	-0.000218135	0.110081	0.254465	-0.0132799
ENSG00000117593.8	DARS2	0.00587636	0.0346201	0.0249044	0.347852	0.748584	-0.00629553	0.95675	0.990245	-0.000489421	0.0279643	0.110366	-0.0181408
ENSG00000185278.10	ZBTB37	0.310444	0.488153	-0.00919632	0.322408	0.730489	-0.00663952	0.327636	0.736395	0.00883614	0.396235	0.571403	0.0070165
ENSG00000117601.9	SERPINC1	0.0409968	0.1237	-0.0183535	0.886894	0.97051	0.000946708	0.768107	0.934885	-0.00264008	0.0142557	0.0763885	0.020063
ENSG00000135870.7	RC3H1	0.00198562	0.0176744	-0.0280074	0.115315	0.564251	-0.0105805	0.00687358	0.201977	0.0243904	0.0853753	0.216904	0.0142435
ENSG00000227373.1	RP11-160H22.5	0.443754	0.617673	0.00687534	0.0383438	0.452011	-0.013742	0.0585609	0.42107	0.0168873	0.221342	0.392743	-0.0100105
ENSG00000152061.17	RABGAP1L	0.00241558	0.0199868	0.0273998	0.0506609	0.46663	-0.0130868	0.892481	0.976363	-0.00121922	0.112223	0.25736	-0.0131142
ENSG00000116161.13	CACYBP	0.282445	0.45881	0.00972549	0.66233	0.903451	-0.00292513	0.224887	0.662548	0.0109314	0.0314464	0.117284	-0.0177338
ENSG00000120333.4	MRPS14	0.0266422	0.09275	0.0199031	0.174248	0.623621	-0.00903732	0.40235	0.784896	0.0074965	0.0248309	0.103244	-0.0183763
ENSG00000235750.5	KIAA0040	0.00472615	0.0302705	-0.0254638	0.97566	0.993871	0.000204071	0.40888	0.787275	0.00742946	0.0299995	0.114253	0.0178605
ENSG00000116147.12	TNR	0.00885409	0.0449313	0.0234743	0.388475	0.778024	-0.00573528	0.60815	0.875669	-0.00458793	0.10772	0.251073	-0.0131762
ENSG00000227740.1	RP11-318C24.2	0.0651691	0.16885	-0.0164366	0.816389	0.950184	0.00153332	0.155968	0.588199	0.0125955	0.775284	0.865592	0.00232342
ENSG00000143207.15	RFWD2	0.00687383	0.0381957	-0.0242586	0.327516	0.734464	0.00651751	0.63078	0.885411	-0.00430503	0.00702406	0.0549549	0.0220676
ENSG00000120341.14	SEC16B	0.0210245	0.0794153	-0.0208658	0.31875	0.728575	0.00668184	0.0234157	0.313397	0.0204058	0.453039	0.620879	-0.00619881
ENSG00000075391.12	RASAL2	0.082217	0.197694	-0.0155832	0.121932	0.567639	0.0102653	0.998056	0.999746	2.18e-05	0.516941	0.67324	0.00530477
ENSG00000240021.5	TEX35	0.162778	0.31587	-0.0126859	0.234102	0.669684	0.0080044	0.510485	0.840627	-0.00595768	0.199295	0.367672	0.0106415
ENSG00000213057.4	C1orf220	0.140867	0.284881	-0.0132972	0.175692	0.625254	0.00905007	0.386141	0.774691	0.00779478	0.667668	0.789656	-0.00353863
ENSG00000116194.8	ANGPTL1	0.186349	0.345265	-0.0121674	0.240116	0.674285	-0.0080053	0.0044577	0.182462	0.0260114	0.488937	0.651421	-0.00581408
ENSG00000116191.13	RALGPS2	0.741324	0.847699	0.00298891	0.8931	0.972526	-0.000900484	0.689529	0.909235	0.00360114	0.490578	0.652909	-0.00569269
ENSG00000116199.7	FAM20B	0.00827925	0.043234	0.023913	0.138985	0.585143	-0.0099326	0.321453	0.73374	0.00895782	0.00544396	0.0484633	-0.0229536
ENSG00000186283.9	TOR3A	0.186668	0.345637	0.0120195	0.319856	0.729242	0.00670241	0.984953	0.997163	-0.000171007	0.0251382	0.103919	-0.0185697
ENSG00000143322.15	ABL2	0.342518	0.521066	0.00868358	0.209377	0.652499	-0.00849635	0.328471	0.736683	0.00889986	0.276006	0.45367	-0.00908864
ENSG00000057252.8	SOAT1	0.517543	0.67926	0.00594101	0.972316	0.993294	-0.000235806	0.643439	0.889976	0.00423103	0.23515	0.408613	-0.00993751
ENSG00000169905.8	TOR1AIP2	0.0732203	0.182561	-0.0161322	0.913939	0.977803	0.000720991	0.0426298	0.38155	0.0181695	0.739256	0.840177	-0.00273668
ENSG00000272906.1	RP11-533E19.7	0.00653811	0.0370029	-0.0242231	0.970416	0.992897	-0.000245083	0.195361	0.635908	0.0115053	0.110405	0.25485	0.012991
ENSG00000143337.14	TOR1AIP1	0.336653	0.515207	0.00878816	0.708063	0.917021	0.00253536	0.285182	0.710392	-0.00973144	0.847706	0.910628	-0.00160267
ENSG00000260360.1	RP11-533E19.5	0.821393	0.897857	-0.00200866	0.851999	0.961298	-0.00122847	0.657508	0.896283	-0.0039271	0.376892	0.55301	0.0071693
ENSG00000135837.11	CEP350	0.018774	0.073879	0.0215664	0.037684	0.449552	-0.0141204	0.608844	0.875899	0.00468386	0.147469	0.305433	-0.0121393
ENSG00000116260.12	QSOX1	0.641124	0.776738	-0.00425445	0.0276733	0.422257	0.0148488	0.0509258	0.403698	-0.0177162	0.392964	0.568101	0.00711031
ENSG00000121454.4	LHX4	0.0899452	0.210065	-0.015265	0.492964	0.834862	-0.00457129	0.0277604	0.32812	0.0197096	0.98537	0.991645	0.000150709
ENSG00000135847.5	ACBD6	6.38e-06	0.000481251	0.0404824	0.726131	0.922403	0.00234137	0.149775	0.57994	-0.0129432	0.000262699	0.0171158	-0.0299301
ENSG00000143324.9	XPR1	0.00437065	0.0287633	0.0257288	0.684321	0.911391	-0.00272362	0.4459	0.807639	-0.00686859	0.05003	0.155889	-0.0161597
ENSG00000135835.6	KIAA1614	0.37094	0.548392	-0.00820244	0.118361	0.566572	-0.0105891	0.851688	0.962809	-0.00170688	0.0139981	0.075758	0.0205104
ENSG00000135823.9	STX6	0.515872	0.678051	0.00585754	0.62508	0.888501	-0.00326045	0.494615	0.833148	-0.00613002	0.667485	0.789612	0.00353289
ENSG00000153029.10	MR1	0.378965	0.555392	0.00790638	0.322531	0.730562	-0.00657852	0.176216	0.611233	0.0120959	0.101252	0.241088	-0.0134238
ENSG00000162783.8	IER5	0.216175	0.380951	-0.0111488	0.621612	0.886802	0.00329408	0.0303888	0.339871	0.0194085	0.160487	0.322425	-0.0115374
ENSG00000272198.1	RP11-309G3.3	0.0304854	0.101424	-0.0195601	0.3248	0.732373	-0.00659566	0.00227872	0.144147	0.0274174	0.881874	0.932099	-0.00122719
ENSG00000198216.6	CACNA1E	8.95e-06	0.000597046	-0.0403311	0.708383	0.917254	-0.0025307	0.413746	0.79116	0.00743814	1.86e-05	0.00419552	0.0354738
ENSG00000135821.12	GLUL	0.0775163	0.190056	-0.0161345	0.147609	0.596864	0.00979772	0.529741	0.848845	-0.00572342	0.147842	0.30605	0.0120687
ENSG00000203730.2	TEDDM1	0.627713	0.766102	0.00441807	0.269501	0.692637	-0.00744209	0.790328	0.942551	-0.0024117	0.513395	0.670018	0.00543043
ENSG00000135828.7	RNASEL	0.0547366	0.149853	-0.0173472	0.952979	0.987451	-0.000394565	0.489314	0.830749	-0.00622286	0.00354226	0.0404541	0.0239805
ENSG00000143333.6	RGS16	0.0293148	0.0988896	-0.0199051	0.024934	0.418875	-0.0151562	0.0119913	0.249189	0.0228342	0.141176	0.297553	0.0122695
ENSG00000135838.9	NPL	0.0345395	0.110142	-0.019233	0.12255	0.568329	0.0104054	0.156433	0.588344	-0.0128487	0.00892328	0.0600904	0.0216847
ENSG00000135829.12	DHX9	0.00942203	0.0469047	0.0235827	0.132505	0.577978	-0.0101272	0.511655	0.841114	0.00594735	0.0191327	0.0898382	-0.0194186
ENSG00000135862.5	LAMC1	0.501599	0.666775	-0.00601635	0.629858	0.889766	0.00319335	0.486557	0.828893	0.0062019	0.679505	0.798123	-0.0033741
ENSG00000157064.6	NMNAT2	0.00122074	0.0130435	-0.0289812	0.161762	0.610476	0.00930628	0.884301	0.973224	0.00130296	0.0246489	0.102893	0.0183995
ENSG00000116698.16	SMG7	0.268853	0.443487	-0.00998873	0.755045	0.931869	0.00208659	0.647873	0.891526	0.00410904	0.644155	0.77153	0.00380721
ENSG00000116701.10	NCF2	0.0170622	0.069296	-0.0217834	0.0115674	0.390465	0.0170606	0.0999061	0.504658	-0.0149738	0.0180158	0.0868069	0.0197019
ENSG00000270009.1	RP1-127C7.6	0.00274942	0.0214566	-0.0272259	0.211032	0.653537	0.00843708	0.59516	0.871498	0.0048243	0.0922615	0.226998	0.0139913
ENSG00000162704.11	ARPC5	0.0490528	0.139149	-0.017902	0.727976	0.923057	0.00234432	0.826265	0.954526	-0.00199027	0.03419	0.12376	0.0175665
ENSG00000143344.11	RGL1	0.816899	0.895772	-0.00208787	0.200448	0.647323	0.00853897	0.646546	0.891043	-0.00411655	0.775874	0.866006	-0.00234159
ENSG00000198756.6	COLGALT2	0.746915	0.851029	-0.0029589	0.100557	0.546358	-0.0111326	0.254147	0.683973	0.0104049	0.657981	0.782595	0.00370216
ENSG00000198860.7	TSEN15	0.01805	0.0718037	0.0215788	0.0642304	0.488326	-0.0125071	0.193298	0.633507	0.0118348	0.0119532	0.0695925	-0.0209163
ENSG00000116667.8	C1orf21	0.461864	0.634168	0.00671276	0.00429062	0.354829	-0.0192317	0.0244474	0.318027	0.0204047	0.344386	0.522087	-0.00786715
ENSG00000116406.14	EDEM3	0.0368944	0.11501	-0.0189885	0.545172	0.855423	-0.00407941	0.0185307	0.292724	0.0213223	0.830437	0.900673	0.00177979
ENSG00000135842.12	FAM129A	2.24e-05	0.00108296	-0.0382546	0.338868	0.742946	0.00642386	0.387091	0.774803	0.00781562	0.00357286	0.0405256	0.0240567
ENSG00000121481.6	RNF2	0.00331037	0.0240603	0.026564	0.449174	0.810313	-0.00507898	0.97548	0.995658	0.00027755	0.00829235	0.0584046	-0.0217881
ENSG00000121486.7	TRMT1L	0.652254	0.784393	-0.00406985	0.665668	0.905412	-0.00288799	0.0170126	0.283701	0.0214166	0.0791865	0.206929	-0.014446
ENSG00000116668.8	SWT1	0.11028	0.241918	-0.0144333	0.548004	0.857393	-0.00402121	0.17377	0.608774	0.012242	0.449926	0.618352	0.00623264
ENSG00000116679.11	IVNS1ABP	0.115485	0.249489	-0.0140355	0.456986	0.815974	-0.00491166	0.838316	0.95854	0.00181295	0.0347987	0.12493	0.0171549
ENSG00000273004.1	GS1-279B7.2	0.908706	0.950518	0.00103921	0.195772	0.643621	-0.00867135	0.589578	0.869825	0.00486663	0.737454	0.838834	0.00277087
ENSG00000143341.7	HMCN1	0.5143	0.676977	0.00590926	0.701861	0.915451	0.00256719	0.377243	0.76973	-0.00796436	0.949334	0.972615	-0.000525239
ENSG00000116690.7	PRG4	0.00960751	0.0474676	-0.0230953	0.663829	0.904161	0.00287499	0.129402	0.554289	0.0134848	0.406535	0.581292	0.00676562
ENSG00000047410.9	TPR	0.635806	0.772624	0.00434129	0.267884	0.69121	-0.00751374	0.327374	0.736395	0.00893634	0.49099	0.653343	-0.00575823
ENSG00000262180.1	OCLM	0.9571	0.977553	-0.000489064	0.496239	0.837154	-0.00457717	0.98583	0.997163	-0.000160757	0.52836	0.682622	0.00522771
ENSG00000157181.10	C1orf27	0.936244	0.966167	0.00072328	0.0844325	0.518728	-0.0115343	0.096289	0.498511	0.0149569	0.616065	0.750022	-0.00413505
ENSG00000073756.7	PTGS2	0.0250741	0.0891675	-0.0200496	0.00782524	0.389078	0.0176018	0.887973	0.974552	-0.00125731	0.64952	0.775758	0.00371566
ENSG00000273129.1	RP5-973M2.2	0.93321	0.96497	-0.000757574	0.229165	0.664599	0.00804034	0.147068	0.577569	-0.0130395	0.485627	0.648449	0.00574809
ENSG00000116711.8	PLA2G4A	0.0417429	0.125028	-0.0183597	0.581359	0.872505	0.00368441	0.934712	0.985223	-0.00073644	0.0606721	0.175394	0.0154316
ENSG00000228215.2	RP11-541F9.2	0.272934	0.447862	0.00973388	0.665181	0.905055	0.00284451	0.201189	0.641446	-0.0112963	0.87269	0.927023	-0.00129819
ENSG00000150681.5	RGS18	0.0423275	0.126073	0.0183093	0.936391	0.982221	0.000533368	0.010623	0.237829	-0.0229187	0.623045	0.755626	0.00404851
ENSG00000090104.7	RGS1	0.368449	0.545954	0.00801081	0.131914	0.577578	-0.00992574	0.989435	0.997994	0.000117448	0.824802	0.897058	0.00179892
ENSG00000127074.10	RGS13	0.259162	0.432133	-0.0102345	0.358651	0.758108	-0.00616233	0.406578	0.786187	0.00749569	0.280857	0.458774	0.00892172
ENSG00000116741.6	RGS2	0.509549	0.673677	-0.00593757	0.127661	0.571982	0.0101426	0.0828429	0.473484	-0.0155312	0.167752	0.330991	0.0113213
ENSG00000116750.9	UCHL5	0.0178768	0.0714189	0.0215677	0.0293414	0.426057	-0.0146895	0.28689	0.711199	0.00967095	0.0463767	0.148239	-0.016556
ENSG00000116747.8	TROVE2	0.107045	0.237034	0.0147298	0.00505892	0.362485	-0.0189262	0.0293457	0.336159	0.0198107	0.0610782	0.176097	-0.0156085
ENSG00000023572.4	GLRX2	0.300018	0.477111	0.00934937	0.151303	0.599504	-0.00957628	0.973859	0.99554	0.000294405	0.993313	0.99672	-6.9e-05
ENSG00000162630.5	B3GALT2	0.769814	0.865681	0.00263868	0.100804	0.546358	0.0109408	0.222841	0.661784	0.0109383	0.00277749	0.0372377	-0.0245281
ENSG00000134371.9	CDC73	0.630782	0.768343	0.0043959	0.157347	0.606093	-0.00956517	0.248833	0.680942	0.0104965	0.523733	0.678353	-0.00531867
ENSG00000000971.11	CFH	0.751717	0.85404	-0.00284325	0.905209	0.974984	-0.000792006	0.0579058	0.420518	0.0169468	0.104379	0.246086	-0.0133001
ENSG00000066279.12	ASPM	0.598207	0.743217	0.00476676	0.163246	0.611571	-0.00932756	0.660912	0.897213	0.00395031	0.940604	0.968026	0.000614787
ENSG00000177888.7	ZBTB41	0.0334386	0.107498	0.0195482	0.0900305	0.527205	-0.0115376	0.480303	0.826985	0.00646768	0.0840862	0.215079	-0.0144898
ENSG00000134376.10	CRB1	0.831263	0.904363	0.00191906	0.767084	0.93537	0.00197406	0.628584	0.884629	-0.00433687	0.957227	0.977305	0.000440582
ENSG00000213047.7	DENND1B	0.24899	0.420693	0.0104508	0.0299117	0.42642	-0.0145495	0.333124	0.740043	0.00873621	0.575372	0.718571	-0.00463335
ENSG00000203724.6	C1orf53	0.782388	0.873637	-0.00244859	0.324378	0.732169	0.00646333	0.0737669	0.456195	-0.0157638	0.14609	0.303626	0.0117442
ENSG00000151414.10	NEK7	0.580707	0.730914	0.00498427	0.293172	0.711013	-0.00701777	0.893933	0.976728	-0.0011979	0.694301	0.808519	0.00323496
ENSG00000081237.14	PTPRC	0.520349	0.681574	-0.00590388	0.679801	0.910009	-0.00280554	0.548303	0.855466	0.00548914	0.699409	0.81226	0.00323487
ENSG00000203721.1	LINC00862	0.345583	0.523656	-0.00859451	0.769611	0.936524	0.00197556	0.210147	0.649549	-0.0113656	0.0302215	0.114802	0.0179881
ENSG00000162702.7	ZNF281	0.758142	0.858871	0.00279702	0.998745	0.99965	-1.06e-05	0.0140756	0.267469	-0.0221587	0.0191963	0.0900065	0.0193651
ENSG00000118193.7	KIF14	0.340841	0.519678	-0.0085833	0.355896	0.755803	-0.00615674	0.713766	0.915087	0.00329157	0.162905	0.325069	0.0114646
ENSG00000118197.9	DDX59	0.084878	0.201817	-0.0154817	0.694316	0.914312	-0.00261572	0.558989	0.859237	0.00523178	0.11591	0.262803	0.0128865
ENSG00000118200.10	CAMSAP2	0.358087	0.536286	0.00824572	0.904284	0.974666	-0.000798684	0.708354	0.912986	0.00334218	0.186996	0.353288	-0.0107951
ENSG00000170128.2	GPR25	0.100416	0.227071	0.0148558	0.890497	0.971506	-0.000922168	0.905202	0.979664	0.00107314	0.0684874	0.188955	-0.0150226
ENSG00000163362.6	C1orf106	0.202509	0.363669	-0.0113893	0.983085	0.995932	0.000140298	0.946929	0.988585	0.000592556	0.190488	0.357736	0.0106706
ENSG00000116852.10	KIF21B	0.986171	0.992909	-0.00015324	0.000751544	0.236974	-0.021962	0.0708015	0.449227	0.015884	0.438027	0.607719	0.00625219
ENSG00000229191.1	RP11-168O16.1	0.852809	0.918118	-0.00169035	0.432283	0.801244	0.00529352	0.145182	0.575428	-0.0132036	0.24814	0.423308	0.00959247
ENSG00000232237.2	ASCL5	0.486815	0.65393	0.00626647	0.060512	0.485091	-0.0125046	0.251135	0.682102	0.0102927	0.621946	0.754688	-0.00405326
ENSG00000116857.12	TMEM9	0.0175105	0.0705511	0.0213926	0.794753	0.944105	0.00173682	0.020464	0.300999	-0.0207789	0.772127	0.863911	-0.00238295
ENSG00000174307.5	PHLDA3	0.0302959	0.100959	-0.0195051	0.0835359	0.518389	0.0115382	0.084684	0.479277	0.0154649	0.363112	0.540021	-0.0074791
ENSG00000159176.9	CSRP1	0.143888	0.289688	0.0133879	0.626837	0.889001	0.0032981	0.745542	0.925781	0.00296172	0.0184611	0.0879551	-0.019664
ENSG00000223396.2	RPS10P7	0.390879	0.567058	0.00783442	0.37416	0.769737	0.00600498	0.312614	0.728731	-0.009178	0.574175	0.717785	-0.00468037
ENSG00000134369.11	NAV1	0.23364	0.402366	0.0107175	0.180897	0.63031	0.00890882	0.257294	0.685785	-0.0101488	0.247148	0.422229	-0.00949877
ENSG00000198700.5	IPO9	0.0830594	0.199231	0.0156975	0.233473	0.669443	-0.0079901	0.134609	0.563768	0.0134942	0.0101501	0.0639912	-0.0212094
ENSG00000198892.6	SHISA4	9.62e-06	0.000628785	0.0402121	0.437536	0.804631	-0.00525469	0.16325	0.59697	-0.0126891	0.00734056	0.0559131	-0.022314
ENSG00000163431.11	LMOD1	0.824486	0.899939	0.00204636	0.118897	0.566572	-0.0106395	0.0447079	0.386567	0.0184148	0.243491	0.418132	-0.00981111
ENSG00000134375.6	TIMM17A	0.206974	0.369273	0.0114644	0.198623	0.645445	-0.00864227	0.276397	0.702026	0.00984587	0.12614	0.277385	-0.0126705
ENSG00000176393.6	RNPEP	0.830407	0.903907	0.00191808	0.904488	0.974666	-0.000795256	0.203155	0.643263	-0.0113401	0.210879	0.381148	0.0102144
ENSG00000163435.11	ELF3	0.677212	0.802114	0.00376415	0.169252	0.617493	0.0091932	0.782345	0.941738	-0.00248714	0.203588	0.372035	-0.0104808
ENSG00000170075.8	GPR37L1	0.301673	0.478924	-0.00945456	0.976766	0.994435	-0.000197362	0.166504	0.599881	0.0126047	0.72468	0.829788	-0.00294163
ENSG00000143862.3	ARL8A	0.26157	0.434761	-0.0102341	0.469821	0.823163	-0.00487701	0.600157	0.872286	-0.00475862	0.0166303	0.0835242	0.0198803
ENSG00000143851.11	PTPN7	0.203376	0.364887	0.0114765	0.0250995	0.418875	-0.0149379	0.146854	0.577405	0.0130289	0.245094	0.419995	-0.00956621
ENSG00000133067.13	LGR6	0.874366	0.93155	-0.00142072	0.4784	0.828106	-0.00471292	0.0916877	0.491295	0.0150725	0.276025	0.45367	-0.00892374
ENSG00000077152.5	UBE2T	0.873117	0.930892	-0.001447	0.248457	0.679933	-0.00773511	0.123008	0.545808	0.0139008	0.569029	0.713553	-0.00470587
ENSG00000077157.16	PPP1R12B	0.346983	0.525337	-0.0085323	0.273112	0.695614	0.00735721	0.112464	0.527317	-0.014328	0.0608094	0.175666	0.0155005
ENSG00000143858.7	SYT2	0.447578	0.621334	-0.0069669	0.448718	0.810313	0.00514283	0.0869732	0.483812	-0.0156188	0.0368906	0.129429	0.0174391
ENSG00000117139.12	KDM5B	0.45533	0.628391	-0.00678	0.121283	0.567622	0.0104066	0.308778	0.725503	-0.0092007	0.501058	0.661479	0.00557346
ENSG00000183155.4	RABIF	0.0905948	0.210943	0.0155911	0.450649	0.811133	-0.00514716	0.339722	0.743735	-0.00876277	0.840415	0.905967	-0.00169375
ENSG00000117153.11	KLHL12	0.0270755	0.0937147	0.0202853	0.797508	0.944685	-0.00174539	0.917573	0.98199	0.000947135	0.0197844	0.0913832	-0.0195028
ENSG00000159346.8	ADIPOR1	0.0314361	0.103567	-0.0195404	0.884412	0.969935	-0.000978665	0.245648	0.679124	0.0105094	0.226108	0.398108	0.0100381
ENSG00000159348.8	CYB5R1	0.325976	0.504414	0.00899195	0.0382891	0.451735	0.0140191	0.529221	0.848733	-0.00573549	0.0380705	0.131952	-0.0172981
ENSG00000163444.7	TMEM183A	0.0450572	0.131001	0.0180362	0.431921	0.801196	-0.0052403	0.610706	0.87671	0.00456696	0.0342179	0.123791	-0.0173785
ENSG00000143847.11	PPFIA4	0.844628	0.912887	0.00176513	0.686168	0.911391	-0.00269309	0.674002	0.902884	-0.00377181	0.567355	0.712612	0.00469813
ENSG00000163485.11	ADORA1	0.00441018	0.0289763	0.0254072	0.243555	0.675794	0.00771885	0.362388	0.75835	-0.008112	0.00207448	0.0339448	-0.0250512
ENSG00000133055.4	MYBPH	0.880723	0.935433	-0.00135642	0.803413	0.947075	0.00166525	0.0697977	0.44865	-0.0162998	0.0522339	0.160147	0.0159846
ENSG00000133048.8	CHI3L1	0.247031	0.418317	0.0105056	0.421453	0.796047	0.0054004	0.0200322	0.297827	-0.0209838	0.541496	0.693075	0.00505561
ENSG00000133063.11	CHIT1	3.75e-05	0.00152638	-0.0372656	0.0936411	0.535584	-0.0112701	0.21586	0.654583	0.0111974	5.6e-06	0.00206158	0.0373945
ENSG00000231507.1	RP11-134P9.3	0.0272308	0.0940728	-0.0198817	0.309732	0.721535	-0.00677717	0.808478	0.947276	-0.00217632	0.000424942	0.020394	0.0288652
ENSG00000233791.1	LINC01136	0.0358259	0.11251	-0.0188156	0.501353	0.839438	0.00446659	0.648896	0.891806	-0.00406929	0.0241264	0.101537	0.0184345
ENSG00000159388.5	BTG2	0.318658	0.497073	-0.00891502	0.0622232	0.485091	0.012326	0.855472	0.964712	0.00162163	0.537463	0.689475	-0.00502927
ENSG00000058668.10	ATP2B4	0.337041	0.515514	-0.00889017	0.0653874	0.489612	-0.0126165	0.00165876	0.125251	0.0289082	0.382995	0.558255	-0.00736888
ENSG00000122188.8	LAX1	0.00254356	0.0205526	0.027382	0.0719508	0.500015	-0.0121059	0.391932	0.777989	0.00775511	0.00537154	0.048317	-0.0230474
ENSG00000257315.1	ZBED6	0.757469	0.858252	0.00283729	0.0118396	0.390465	-0.0170766	0.369568	0.764559	0.0082056	0.470469	0.636065	0.00604729
ENSG00000058673.11	ZC3H11A	0.0463411	0.133655	-0.0180465	0.033005	0.432847	-0.014289	0.0175257	0.286868	0.0214099	0.184869	0.350843	0.010963
ENSG00000182004.8	SNRPE	0.00518949	0.032081	0.025712	0.586473	0.875128	-0.00371271	0.730466	0.921194	-0.0031635	0.0247084	0.103038	-0.0188626
ENSG00000143842.10	SOX13	0.192275	0.352086	0.0117174	0.0264645	0.422257	-0.014743	0.207548	0.647394	0.0112763	0.314549	0.49317	-0.00824547
ENSG00000143845.10	ETNK2	0.00150993	0.0148691	0.0284805	0.965276	0.990956	0.000290202	0.917619	0.98199	-0.000927565	0.000658025	0.0232881	-0.0278758
ENSG00000143850.8	PLEKHA6	0.000379641	0.00634392	0.0316289	0.490778	0.83448	-0.00455747	0.0121249	0.251192	-0.0222748	0.553103	0.701895	-0.0048351
ENSG00000158615.8	PPP1R15B	0.438397	0.612649	0.00698873	0.864183	0.963349	-0.00114187	0.434295	0.802186	-0.00702019	0.887385	0.935885	0.00116516
ENSG00000133056.9	PIK3C2B	0.714799	0.829126	0.00327383	0.554113	0.860287	-0.00392211	0.0942123	0.495841	0.0149136	0.0805849	0.209428	-0.0142638
ENSG00000198625.8	MDM4	0.0872753	0.205946	-0.0156717	0.244034	0.675932	-0.00790556	0.0356992	0.361757	0.0191543	0.594997	0.734357	0.00444796
ENSG00000170382.7	LRRN2	0.367483	0.545021	-0.00816267	0.552192	0.859341	-0.00398539	0.853761	0.964094	-0.00166255	0.0941541	0.230084	0.013819
ENSG00000240219.1	RP11-430C7.5	0.154101	0.303909	-0.0128802	0.988283	0.997613	-9.83e-05	0.97042	0.994812	0.000333876	0.124629	0.275256	0.0126569
ENSG00000163531.11	NFASC	0.876431	0.933014	0.00140292	0.844413	0.958547	-0.00131032	0.857201	0.965414	-0.00161623	0.853181	0.914459	0.00152289
ENSG00000174529.6	TMEM81	0.0131649	0.058345	-0.0222657	0.791855	0.943555	-0.00175759	0.318286	0.731323	0.00893874	0.0652918	0.183234	0.0151129
ENSG00000117222.9	RBBP5	0.0192043	0.0749716	0.0212445	0.120742	0.567023	-0.0104293	0.562903	0.860155	0.00523497	0.0523843	0.16051	-0.0160633
ENSG00000133059.12	DSTYK	0.0194897	0.0757618	0.0209371	0.162848	0.611533	-0.00926753	0.904329	0.979382	-0.0010745	0.1949	0.362701	-0.0106102
ENSG00000133069.10	TMCC2	0.580669	0.730914	-0.00499319	0.81885	0.951178	0.00153212	0.154891	0.586542	0.012793	0.257949	0.433724	-0.00932334
ENSG00000163545.7	NUAK2	0.896965	0.944146	-0.0011872	0.03387	0.436344	0.0143718	0.197457	0.63737	-0.0117566	0.862827	0.920345	-0.00144473
ENSG00000162873.10	KLHDC8A	0.76071	0.860015	-0.00277543	0.396326	0.782045	-0.00571914	0.528287	0.84841	0.00572092	0.737574	0.838854	0.00278511
ENSG00000117266.11	CDK18	0.00046927	0.00717585	0.0312715	0.561008	0.862451	0.0038622	0.00459201	0.184646	-0.0252647	0.22574	0.397676	-0.00991535
ENSG00000174514.8	MFSD4	0.000527653	0.00769286	0.0315786	0.796874	0.944478	0.00174249	0.294088	0.716596	-0.00955183	0.00421254	0.0435943	-0.0238109
ENSG00000158711.9	ELK4	0.0352588	0.111449	0.0192112	0.024988	0.418875	-0.0151337	0.131099	0.556506	0.0137256	0.0323566	0.119614	-0.0178096
ENSG00000158715.5	SLC45A3	0.38495	0.561351	-0.0079871	0.866915	0.964123	0.00114036	0.21249	0.651826	0.0114075	0.587303	0.728064	-0.00455167
ENSG00000069275.12	NUCKS1	2.02e-05	0.00101992	0.0386271	0.328614	0.735908	-0.00658992	0.32013	0.7327	-0.00902207	0.0054438	0.0484633	-0.0230552
ENSG00000117280.8	RAB7L1	0.309532	0.487386	0.00919715	0.0653964	0.489612	-0.0123307	0.016385	0.283019	0.0215915	0.0252145	0.104208	-0.0184499
ENSG00000133065.6	SLC41A1	0.0228387	0.0836678	0.0207614	0.0778132	0.508711	-0.0119125	0.199591	0.64022	0.0116625	0.0136084	0.0746204	-0.0205216
ENSG00000162877.8	PM20D1	0.202128	0.363306	0.0115747	0.247788	0.679384	-0.00776213	0.704257	0.912169	-0.00343099	0.962127	0.979942	-0.000393242
ENSG00000196550.6	FAM72A	0.0677461	0.173174	0.0163499	0.583711	0.873787	-0.00363344	0.744343	0.925781	-0.00290914	0.229201	0.401635	-0.00982268
ENSG00000196533.6	C1orf186	0.00693799	0.0383946	0.0240181	0.434779	0.802293	-0.00515388	0.108294	0.519329	-0.0142463	0.567729	0.712769	-0.00464762
ENSG00000240754.1	RP11-38J22.6	0.00227324	0.0191404	0.0275859	0.773048	0.93748	0.00193518	0.138841	0.567843	-0.0133517	0.0497405	0.155375	-0.016207
ENSG00000196188.6	CTSE	0.102092	0.229634	0.01481	0.742748	0.927318	-0.00220237	0.924321	0.983367	0.000857527	0.10277	0.24343	-0.0134816
ENSG00000163486.8	SRGAP2	0.0889839	0.208491	0.0153218	0.726437	0.922443	-0.00233472	0.186187	0.625656	-0.0118608	0.889276	0.936965	-0.00114508
ENSG00000143466.9	IKBKE	0.766237	0.863455	0.00269831	0.852145	0.961298	-0.00125188	0.405407	0.786187	0.00751623	0.278761	0.456408	-0.00896284
ENSG00000162888.4	C1orf147	0.413956	0.59003	-0.00745621	0.75882	0.932856	-0.00207417	0.1049	0.512762	0.014724	0.53368	0.686446	-0.0051817
ENSG00000136653.15	RASSF5	0.0145381	0.062243	0.0220394	0.534836	0.852006	-0.00415036	0.299663	0.719411	-0.00932828	0.297505	0.476979	-0.00858443
ENSG00000143486.11	EIF2D	0.00267152	0.0211335	0.0268748	0.803617	0.947126	-0.00165188	0.540735	0.85329	-0.00546594	0.0154451	0.080163	-0.0197882
ENSG00000143479.11	DYRK3	0.742022	0.848138	-0.00296248	0.883975	0.969935	0.000971951	0.648374	0.891636	0.00408571	0.799324	0.882037	-0.00208683
ENSG00000162889.6	MAPKAPK2	0.00704123	0.0387806	0.0241391	0.823003	0.952724	-0.00148645	0.0325553	0.349463	-0.0190794	0.659989	0.783948	-0.00360299
ENSG00000136634.5	IL10	0.0887012	0.208029	-0.015331	0.219153	0.657285	0.00819357	0.409698	0.78785	0.00739757	0.975735	0.986877	-0.0002501
ENSG00000162892.11	IL24	0.00240863	0.0199496	0.0271813	0.605234	0.880473	-0.00343685	0.269825	0.698011	-0.00986721	0.0893419	0.222415	-0.0139098
ENSG00000162894.7	FAIM3	0.000104624	0.00278464	0.0345733	0.577132	0.870627	-0.0036959	0.286682	0.711069	-0.00949794	0.00859325	0.0593308	-0.0214195
ENSG00000162896.5	PIGR	0.743795	0.848966	0.00291738	0.542663	0.855229	0.00402114	0.376306	0.768785	-0.00786037	0.910423	0.949617	0.000915994
ENSG00000182795.12	C1orf116	0.985602	0.992737	0.000162204	0.157623	0.606143	-0.0093927	0.483297	0.827219	0.00627163	0.717389	0.825219	0.00296709
ENSG00000180667.6	YOD1	0.684059	0.807454	0.00372479	0.0138617	0.390632	-0.0166354	0.928637	0.984653	0.000816178	0.14681	0.3045	0.012105
ENSG00000123836.10	PFKFB2	0.0307099	0.101878	0.0194677	0.00162901	0.282451	-0.0209684	0.0318382	0.346957	-0.0192528	0.0115519	0.0681386	0.0207413
ENSG00000123843.8	C4BPB	0.798768	0.884956	-0.0023214	0.113539	0.563213	-0.0106546	0.837474	0.958085	0.00185952	0.180075	0.34522	0.0111267
ENSG00000123838.6	C4BPA	0.814832	0.89454	0.00213013	0.39858	0.783296	-0.00568074	0.503959	0.837905	-0.00605048	0.247092	0.422229	0.0095978
ENSG00000196352.9	CD55	0.577139	0.728136	-0.00501656	0.999618	0.999741	3.19e-06	0.341161	0.744093	-0.00852443	0.0986766	0.23699	0.0135398
ENSG00000117322.12	CR2	0.744768	0.849601	-0.00291969	0.851657	0.961298	0.0012412	0.606887	0.875025	0.00459381	0.721734	0.827762	-0.0029133
ENSG00000203710.6	CR1	9.85e-07	0.000140345	-0.0450914	0.228919	0.664139	0.00826641	0.395482	0.77966	0.00785592	0.000584168	0.0227069	0.0290165
ENSG00000197721.12	CR1L	0.0445738	0.13025	-0.0183355	0.306316	0.719368	0.00691761	0.197241	0.637261	0.0117278	0.972403	0.984777	-0.000288425
ENSG00000117335.14	CD46	0.105849	0.235215	-0.0145716	0.337215	0.741905	-0.00640318	0.719817	0.917523	-0.0032206	0.00315123	0.0389389	0.0242153
ENSG00000174059.12	CD34	0.311831	0.489774	0.0090591	0.159976	0.608762	0.00931111	0.400709	0.784227	-0.00749457	0.182323	0.347921	-0.0108926
ENSG00000076356.6	PLXNA2	0.663651	0.792751	0.00390478	0.763683	0.933951	-0.00199781	0.435403	0.802274	-0.00697136	0.536719	0.688964	0.00505912
ENSG00000196878.8	LAMB3	0.428364	0.603809	0.00715691	0.637702	0.892587	0.00314963	0.230474	0.667472	-0.010785	0.954805	0.975961	0.000467223
ENSG00000123689.5	G0S2	0.88328	0.936641	0.00133172	0.939988	0.983111	-0.00050538	0.0928947	0.493032	-0.0151598	0.0829955	0.21313	0.014328
ENSG00000117594.5	HSD11B1	0.23149	0.400492	0.0108832	0.718271	0.920224	0.00242947	0.66416	0.898034	-0.00393327	0.257517	0.433406	-0.00939392
ENSG00000009790.10	TRAF3IP3	0.874269	0.931508	-0.00143143	0.108144	0.557008	-0.0107456	0.0459696	0.392096	0.0179482	0.485122	0.648212	-0.00575888
ENSG00000162757.3	C1orf74	0.0105538	0.0506114	0.0230776	0.429058	0.799809	-0.00529232	0.0388446	0.369133	-0.0185755	0.926492	0.958973	0.00076114
ENSG00000117595.6	IRF6	0.405317	0.581191	0.00756757	0.3437	0.745289	0.00637185	0.0406747	0.375026	-0.0185086	0.583109	0.725151	0.00455302
ENSG00000117597.13	DIEXF	0.00640468	0.0365283	0.0245931	0.213737	0.65617	-0.00831705	0.413303	0.790749	0.00736418	0.004021	0.0425433	-0.0236602
ENSG00000054392.8	HHAT	0.611139	0.752789	0.00455787	0.72838	0.923057	0.00230394	0.129821	0.554483	0.0135094	0.0125296	0.0713604	-0.020373
ENSG00000117625.9	RCOR3	0.933404	0.96497	-0.000757718	0.523347	0.848464	-0.00428193	0.784318	0.941952	0.00247071	0.755842	0.851801	0.0025716
ENSG00000082512.10	TRAF5	0.393763	0.569707	0.00770421	0.309946	0.721793	-0.00678721	0.116473	0.532406	0.0141095	0.0679459	0.188184	-0.015027
ENSG00000170385.9	SLC30A1	0.183283	0.341515	0.0118875	0.81994	0.951319	-0.00150567	0.926124	0.984362	0.000825137	0.168667	0.332028	-0.0112151
ENSG00000117650.8	NEK2	0.714676	0.829126	-0.00324881	0.884343	0.969935	-0.000956687	0.129976	0.554641	0.0133864	0.257612	0.433406	-0.00917219
ENSG00000123684.8	LPGAT1	0.0119696	0.0547136	-0.0227102	0.287927	0.70799	-0.00711958	0.956566	0.990234	-0.000491063	0.00022287	0.0159845	0.0303513
ENSG00000143493.8	INTS7	0.138118	0.281569	0.0133434	0.0522876	0.468857	-0.012917	0.194561	0.635169	0.0116232	0.142068	0.298365	-0.01205
ENSG00000143476.13	DTL	0.255054	0.427482	0.0101348	0.355002	0.754777	-0.00609597	0.235574	0.67099	-0.0105147	0.426055	0.598051	0.00646615
ENSG00000066027.7	PPP2R5A	0.584074	0.733731	0.0050034	0.736559	0.926071	0.00227552	0.0903093	0.4897	-0.015398	0.330776	0.508733	0.00810555
ENSG00000065600.8	TMEM206	0.0392973	0.120242	0.0186497	0.290411	0.710066	0.00708711	0.718933	0.917478	-0.00324662	0.00631338	0.0523713	-0.0225149
ENSG00000117691.5	NENF	0.000975006	0.0112785	0.0296456	0.999689	0.999751	-2.6e-06	0.470902	0.822895	-0.0064762	0.0047068	0.0457756	-0.023199
ENSG00000260805.1	RP11-61J19.4	0.433236	0.607888	-0.00710607	0.191647	0.639572	-0.00875868	0.270472	0.698348	0.00994602	0.47308	0.638533	0.00593419
ENSG00000162772.12	ATF3	0.231984	0.400931	-0.0107791	0.257176	0.686156	-0.00756237	0.0121397	0.251192	0.0224799	0.617127	0.750921	-0.00411378
ENSG00000237980.1	RP11-338C15.3	0.325518	0.504188	-0.00882636	0.570604	0.867659	0.00376882	0.794039	0.943314	0.00233404	0.738683	0.839702	0.00273237
ENSG00000123685.4	BATF3	0.0324569	0.105849	0.019268	0.518216	0.846718	-0.00431375	0.284668	0.709438	-0.00960733	0.514166	0.670808	-0.00536825
ENSG00000117697.10	NSL1	0.00671198	0.0375936	0.0246279	0.0627581	0.485096	-0.0125282	0.626758	0.883709	-0.00440925	0.353121	0.53087	-0.00771168
ENSG00000203705.6	TATDN3	0.00433625	0.0286743	0.0256969	0.751842	0.931681	-0.00211385	0.00586002	0.196492	-0.0247168	0.893988	0.939449	0.00109798
ENSG00000198468.3	FLVCR1-AS1	0.433298	0.607923	-0.00698468	0.50521	0.842051	0.00439574	0.666605	0.898934	0.00382379	0.879927	0.930806	-0.00122845
ENSG00000162769.8	FLVCR1	0.522673	0.683337	-0.00576053	0.0459662	0.457945	-0.0132928	0.549977	0.856026	0.0053633	0.0951145	0.231732	0.0137072
ENSG00000143494.11	VASH2	0.0786127	0.191903	0.0159167	0.682555	0.910728	0.00274178	0.359411	0.756029	-0.00826365	0.207228	0.376564	-0.0104159
ENSG00000174606.8	ANGEL2	0.119881	0.256014	0.0141557	0.00112606	0.262307	-0.0218758	0.131583	0.557736	0.0136641	0.474663	0.640042	-0.00593885
ENSG00000136643.7	RPS6KC1	0.637391	0.773889	0.00425508	0.115574	0.564429	-0.0105046	0.118713	0.536693	0.0140114	0.346395	0.524211	-0.00775129
ENSG00000117707.11	PROX1	0.286829	0.46341	0.00959352	0.296498	0.713159	-0.00695882	0.914161	0.981551	-0.000966958	0.83854	0.90498	-0.0016746
ENSG00000143499.9	SMYD2	0.99297	0.996447	7.98e-05	0.0475299	0.461601	-0.0132643	0.00138948	0.121541	0.0287257	0.0599589	0.173984	-0.0155216
ENSG00000152104.7	PTPN14	0.0314489	0.103567	-0.0195815	0.356864	0.7567	-0.00621416	0.668688	0.89966	0.00388384	0.00816463	0.0581789	0.021942
ENSG00000117724.8	CENPF	0.977752	0.987684	0.000250865	0.146235	0.594811	-0.00966554	0.388871	0.776351	0.00771493	0.83495	0.90329	0.00170954
ENSG00000136636.8	KCTD3	0.08177	0.196941	0.015573	0.500645	0.839406	0.0044633	0.314218	0.729905	-0.00897102	0.174507	0.339316	-0.0110859
ENSG00000092978.6	GPATCH2	0.106299	0.235867	0.0146636	0.041794	0.455514	-0.0136698	0.03355	0.355103	0.0191993	0.0146371	0.0775841	-0.0201931
ENSG00000067533.5	RRP15	0.000846415	0.010331	0.0303071	0.0521904	0.468857	-0.013082	0.618584	0.881307	0.00451829	0.00869278	0.0595006	-0.0217667
ENSG00000092969.7	TGFB2	0.385058	0.561378	0.00769674	0.928658	0.98058	0.000587255	0.347972	0.747227	-0.008279	0.998561	0.999361	-1.46e-05
ENSG00000143353.7	LYPLAL1	0.865082	0.926403	-0.00151697	0.769661	0.936524	0.00193466	0.902591	0.979061	0.00108786	0.853312	0.914459	-0.00150566
ENSG00000136628.13	EPRS	0.0011184	0.0123635	0.0294864	0.120732	0.567023	-0.0104194	0.93215	0.984669	0.00076974	0.0162837	0.0824561	-0.0198599
ENSG00000162813.13	BPNT1	0.582313	0.732292	0.00503904	0.748254	0.930139	-0.00217615	0.472169	0.823064	0.00655714	0.259521	0.435733	-0.00941886
ENSG00000067704.8	IARS2	0.00445214	0.0291228	0.0258264	0.507867	0.843185	-0.00446136	0.736513	0.922862	0.00305013	0.00316562	0.0390498	-0.0244368
ENSG00000118873.11	RAB3GAP2	0.147694	0.295041	0.0132073	0.103377	0.550683	-0.0109936	0.237228	0.67142	0.0107374	0.119518	0.268357	-0.0129524
ENSG00000162817.6	C1orf115	0.430752	0.605714	0.00706758	0.0934552	0.535584	0.0111268	0.299455	0.719411	-0.00926463	0.274038	0.452078	-0.0089473
ENSG00000117791.11	2002-03-01	0.443614	0.617585	-0.00686751	0.0850555	0.519572	0.0114146	0.52735	0.848177	-0.00564109	0.893425	0.939417	0.00109559
ENSG00000186205.8	2001-03-01	0.0443272	0.12981	-0.0181498	0.0881946	0.523296	0.0113923	0.0505662	0.403281	-0.0175689	0.00306789	0.0385642	0.024334
ENSG00000136630.11	HLX	0.195639	0.356005	-0.0117512	0.0161802	0.396527	0.0161377	0.116388	0.532166	-0.0141907	0.236761	0.410533	0.00980015
ENSG00000143507.13	DUSP10	0.171547	0.327201	0.0122883	0.740699	0.927103	-0.00220239	0.741477	0.924508	0.00295363	0.111359	0.256067	-0.0130484
ENSG00000238042.1	RP11-815M8.1	0.168698	0.323561	-0.0121904	0.0667252	0.490228	0.0120114	0.909098	0.980018	-0.00100739	0.882758	0.932543	0.00119209
ENSG00000143512.8	HHIPL2	0.726236	0.836881	0.00317269	0.456124	0.815859	-0.00499663	0.405099	0.786155	0.00750902	0.491324	0.653526	-0.00568717
ENSG00000143498.13	TAF1A	0.0510986	0.14334	0.0175314	0.0452441	0.457945	-0.013317	0.468305	0.82112	0.00649651	0.19129	0.358785	-0.0107199
ENSG00000154305.12	MIA3	0.015686	0.0656481	0.0221593	0.0180738	0.405172	-0.0160469	0.258198	0.686065	0.01034	0.0492391	0.154494	-0.0164614
ENSG00000186063.8	AIDA	0.036908	0.115024	0.0188531	0.208633	0.652222	-0.00841444	0.919561	0.982106	0.00090968	0.16836	0.331684	-0.0113607
ENSG00000162819.7	BROX	0.515885	0.678051	-0.00588891	0.0424001	0.456281	-0.0135964	0.428959	0.799746	0.0071371	0.134255	0.288499	0.0123727
ENSG00000197520.6	FAM177B	0.454877	0.628045	0.00673032	0.496309	0.837154	-0.00453429	0.830356	0.955975	-0.00192129	0.972902	0.984995	-0.000279085
ENSG00000228106.1	RP11-452F19.3	0.0246639	0.0882119	0.0203725	0.192727	0.640205	-0.00875116	0.670648	0.900879	0.00384562	0.0613934	0.176528	-0.0154803
ENSG00000154309.7	DISP1	0.0495619	0.140201	0.0178975	0.222285	0.659501	-0.00823853	0.892169	0.976363	0.00123165	0.189933	0.357025	-0.0109044
ENSG00000187554.7	TLR5	1.46e-09	1.03e-06	-0.0554599	0.262708	0.689452	0.00769214	0.0929332	0.493032	0.0155148	0.000125372	0.0118369	0.0323149
ENSG00000143502.10	SUSD4	0.0938777	0.216148	-0.0152205	0.475242	0.826216	0.00480418	0.0598257	0.42424	0.017019	0.426856	0.598677	-0.00658937
ENSG00000203697.7	CAPN8	0.813636	0.893996	0.00209886	0.559415	0.862133	-0.00384556	0.250574	0.682102	0.0101797	0.299009	0.478443	-0.00843085
ENSG00000162909.13	CAPN2	0.355237	0.53344	0.00830597	0.782301	0.939701	-0.00183771	0.196526	0.636672	0.0115488	0.027669	0.109601	-0.0180194
ENSG00000143514.12	TP53BP2	0.959662	0.978583	0.000462793	0.575898	0.87011	0.00378741	0.738945	0.923297	0.00303563	0.382593	0.55809	-0.00728499
ENSG00000272645.1	RP11-504P24.8	0.278555	0.454464	-0.00998895	0.0234225	0.418145	-0.0154408	0.00684788	0.201977	0.0247652	0.934301	0.964793	0.000693405
ENSG00000185495.6	RP11-504P24.4	0.338377	0.516893	-0.00864376	0.915426	0.977805	0.000709779	0.697845	0.910189	-0.00349055	0.165095	0.327864	0.0114272
ENSG00000263182.1	RP11-504P24.6	0.231754	0.400758	-0.0107826	0.85867	0.961731	0.00118876	0.873574	0.970312	-0.00142906	0.179873	0.345106	0.0110282
ENSG00000143756.7	FBXO28	0.00434475	0.0286743	0.025848	0.0191968	0.405609	-0.0157202	0.398577	0.782656	0.0076364	0.0317303	0.118017	-0.0177762
ENSG00000143753.8	DEGS1	0.21014	0.373196	-0.0113222	0.300605	0.715576	0.00692218	0.224293	0.662168	0.0109306	0.429168	0.600582	-0.00651725
ENSG00000143748.13	NVL	0.100287	0.226906	0.0149288	0.353919	0.753437	-0.00623563	0.281579	0.705863	0.00974297	0.0258991	0.105708	-0.0184428
ENSG00000143771.7	CNIH4	0.0018759	0.0171111	-0.0277569	0.669946	0.906502	-0.0028251	0.0322056	0.348478	0.0190695	0.156998	0.317863	0.0115542
ENSG00000162923.10	WDR26	0.00167961	0.0158398	-0.0286089	0.954295	0.987805	0.000387548	0.345388	0.745932	0.00858074	0.0180016	0.0868069	0.0196768
ENSG00000143786.3	CNIH3	0.0696539	0.176465	0.0162717	0.34276	0.744745	-0.00630247	0.234889	0.670775	-0.0106139	0.939035	0.967306	0.000626403
ENSG00000185842.10	DNAH14	0.358705	0.536815	-0.00847176	0.357155	0.756947	0.00628964	0.910193	0.980418	0.00103679	0.891833	0.938623	0.00114515
ENSG00000143815.10	LBR	0.018195	0.0721611	-0.0216377	0.819387	0.951319	-0.00155114	0.698322	0.910189	-0.00354201	0.00134047	0.0290748	0.0267582
ENSG00000154380.12	ENAH	0.167427	0.32204	-0.0122988	0.821819	0.95217	-0.0014857	0.304942	0.723469	0.0091016	0.563051	0.709602	0.00470176
ENSG00000143742.8	SRP9	0.0807533	0.195334	0.0160332	0.362479	0.760215	-0.00619202	0.465496	0.819227	0.00667668	0.0483683	0.152648	-0.0165265
ENSG00000143819.8	EPHX1	0.00575558	0.0342485	0.0246107	0.0129893	0.390465	0.0163919	0.19751	0.63737	-0.0114579	0.000265513	0.0171411	-0.0295869
ENSG00000196187.7	TMEM63A	0.501418	0.666775	0.00617029	0.466819	0.821233	-0.00494243	0.36116	0.757412	0.00834305	0.252584	0.427947	-0.00957508
ENSG00000255835.1	RP4-559A3.7	0.0033457	0.0242317	0.0264109	0.546198	0.856055	-0.00403143	0.978948	0.99603	-0.000237185	0.00695433	0.0548796	-0.0221698
ENSG00000243709.1	LEFTY1	0.461114	0.633567	0.00664124	0.417726	0.793336	-0.00540373	0.600036	0.872286	-0.00470437	0.673943	0.794064	0.00345847
ENSG00000143811.12	PYCR2	0.0200957	0.0771773	0.0210899	0.613531	0.884525	-0.00339692	0.677586	0.905515	0.00376209	0.00942106	0.0615472	-0.0214755
ENSG00000143751.9	SDE2	0.11009	0.241727	0.0144426	0.751777	0.931681	-0.00211759	0.312331	0.728553	0.00909688	0.00922769	0.0610248	-0.0214333
ENSG00000163041.5	H3F3A	0.0110118	0.051917	-0.0228183	0.349861	0.749721	0.00622142	0.721101	0.917811	0.00319686	0.101605	0.241595	0.0134196
ENSG00000182827.8	ACBD3	0.0587567	0.157653	0.0169938	0.84513	0.958798	0.00130134	0.938025	0.986682	0.000696857	0.0203731	0.092766	-0.0190096
ENSG00000185155.7	MIXL1	0.493075	0.65959	0.00619437	0.547609	0.857006	-0.00402189	0.605222	0.874584	0.004651	0.407721	0.582317	-0.00682382
ENSG00000183814.11	LIN9	0.00241804	0.0199952	0.0272493	0.808272	0.948001	-0.00161822	0.738227	0.923168	-0.00299823	0.00570372	0.0495454	-0.0226615
ENSG00000143799.8	PARP1	0.00820227	0.0429552	0.0238563	0.479511	0.829056	-0.00473264	0.428256	0.799646	0.00713262	0.00139336	0.029343	-0.0262766
ENSG00000143772.5	ITPKB	0.000122665	0.00312473	0.0347294	0.130061	0.573884	-0.0101739	0.879596	0.971312	-0.00137062	0.00497475	0.0467182	-0.0232193
ENSG00000143801.12	PSEN2	0.642306	0.777527	0.00420922	0.752801	0.931719	0.00211226	0.8792	0.971312	0.0013713	0.351621	0.52944	-0.00769732
ENSG00000163050.12	ADCK3	0.000191262	0.00412025	0.0339465	0.410391	0.788547	0.00556927	0.0194086	0.297311	-0.02124	0.0277403	0.109749	-0.0183257
ENSG00000143776.14	CDC42BPA	0.190821	0.350262	-0.0117456	0.942087	0.983633	-0.000482993	0.0584986	0.42107	0.0169011	0.570169	0.714209	-0.00465226
ENSG00000181450.13	ZNF678	0.16898	0.324026	0.0125789	0.389383	0.778164	-0.0058275	0.995308	0.999439	-5.36e-05	0.421669	0.594127	-0.00670524
ENSG00000081692.8	JMJD4	2.68e-05	0.00121457	0.0383161	0.97954	0.995458	-0.000174236	0.571619	0.863019	-0.00516968	7.35e-05	0.00979381	-0.0330183
ENSG00000143740.10	SNAP47	0.000256665	0.00501844	0.0331734	0.527872	0.849414	-0.00425837	0.710401	0.914171	-0.00337005	0.00202562	0.0336277	-0.0255809
ENSG00000143816.7	WNT9A	0.66274	0.791975	-0.00391025	0.151821	0.60043	-0.00950263	0.029961	0.338355	0.0193444	0.469294	0.635328	-0.00591686
ENSG00000143761.9	ARF1	0.0249638	0.0889063	0.0203618	0.0933755	0.535584	0.0112856	0.0641054	0.434763	-0.0167497	0.0716067	0.194403	-0.0149333
ENSG00000143793.8	C1orf35	0.002958	0.0224378	0.0264929	0.735222	0.92573	0.00223763	0.385566	0.77441	-0.00772171	0.00970467	0.0624892	-0.0210422
ENSG00000162910.14	MRPL55	0.174796	0.331255	0.0122487	0.841548	0.957357	0.00133626	0.360721	0.756868	0.00821649	0.00794209	0.0578659	-0.0218158
ENSG00000143774.12	GUK1	0.515667	0.678051	-0.00597972	0.208152	0.652222	-0.00856505	0.235665	0.67099	0.0108569	0.658786	0.783201	0.0037054
ENSG00000198835.3	GJC2	0.187163	0.346198	0.0119411	0.594693	0.877692	-0.00356629	0.381652	0.772271	-0.00788762	0.951705	0.973999	-0.000500401
ENSG00000181873.8	IBA57	0.00624714	0.0359971	0.0248314	0.348404	0.749162	-0.0063157	0.175815	0.610878	0.0122624	0.000194019	0.0149045	-0.030798
ENSG00000162913.9	C1orf145	0.0153615	0.0646983	0.0219165	0.0640742	0.487595	-0.0124013	0.645575	0.890647	0.00414841	0.0975634	0.235609	-0.0136791
ENSG00000154358.15	OBSCN	0.00714133	0.0391457	0.0241762	0.671922	0.907358	-0.00282347	0.552713	0.856785	-0.00532443	0.0503706	0.15662	-0.0160585
ENSG00000154370.9	TRIM11	0.445341	0.619351	0.00704488	0.551095	0.859265	-0.00407244	0.511031	0.840691	0.00604009	0.284014	0.462386	-0.00901816
ENSG00000162931.7	TRIM17	0.137113	0.280155	-0.0135657	0.753109	0.931719	-0.00212564	0.164941	0.598106	0.0126166	0.710122	0.820331	0.00309582
ENSG00000181218.4	HIST3H2A	0.574931	0.726236	0.0049965	0.551989	0.859341	-0.00392158	0.352709	0.751184	0.00824174	0.251502	0.426736	-0.00931532
ENSG00000196890.3	HIST3H2BB	0.574208	0.725662	0.00502173	0.87645	0.967287	0.00102842	0.496246	0.834246	0.00605393	0.137044	0.291715	-0.0121131
ENSG00000168159.9	RNF187	0.0964975	0.220579	0.015118	0.804051	0.947147	0.00167163	0.951751	0.988924	0.000548454	0.0363403	0.12808	-0.0173552
ENSG00000116574.4	RHOU	0.567003	0.720026	0.00519949	0.22077	0.657925	-0.00822693	0.374087	0.767314	0.00803585	0.545972	0.696878	-0.00500196
ENSG00000168118.7	RAB4A	0.0230381	0.0842183	0.0206555	0.49236	0.834862	-0.00462499	0.556204	0.857641	0.00533339	0.00986451	0.0629503	-0.0213797
ENSG00000213029.2	SPHAR	0.251291	0.423187	0.0104396	0.137198	0.583373	-0.0100061	0.921515	0.982751	-0.000893	0.956356	0.976724	0.000454436
ENSG00000154429.6	CCSAP	0.295717	0.472569	-0.00936146	0.525182	0.849263	0.00421056	0.726432	0.91956	-0.00311946	0.310775	0.489477	0.00827689
ENSG00000226920.1	RP5-1068B5.3	0.176176	0.332967	-0.0122091	0.318394	0.728416	0.0066667	0.803265	0.945519	0.00224003	0.687635	0.803944	0.00331202
ENSG00000069248.9	NUP133	0.000553563	0.00793561	0.0311159	0.291058	0.710194	-0.0070663	0.596187	0.871498	0.0047724	0.000446742	0.0206893	-0.0288485
ENSG00000135776.4	ABCB10	0.551255	0.70729	0.00537671	0.538216	0.852454	-0.00411002	0.327795	0.736395	0.00878871	0.221706	0.393176	-0.0100531
ENSG00000135801.5	TAF5L	0.0163269	0.0673581	0.0216566	0.690325	0.91243	-0.00266399	0.987894	0.997813	0.000136496	0.0199218	0.0916209	-0.0191489
ENSG00000135763.5	URB2	9.86e-05	0.002702	0.0350922	0.0231929	0.418145	-0.0151927	0.581234	0.866478	0.00497412	0.00250193	0.0361247	-0.0249004
ENSG00000228058.1	RP11-552D4.1	0.0814552	0.196387	0.0156275	0.529048	0.850475	0.00418198	0.767767	0.934885	-0.00263958	0.0355466	0.126591	-0.0171888
ENSG00000143641.8	GALNT2	0.0562534	0.15263	0.0171263	0.54881	0.857768	0.00398483	0.381802	0.772271	-0.00781886	0.10382	0.245273	-0.0133142
ENSG00000177614.5	PGBD5	0.312946	0.490954	0.00900519	0.578929	0.871185	0.00366598	0.468567	0.821348	-0.00644087	0.443152	0.612188	-0.00624322
ENSG00000135775.9	COG2	0.00434253	0.0286743	0.0256642	0.18385	0.634046	-0.00886924	0.443416	0.806387	0.00688386	0.00387874	0.0420207	-0.0236996
ENSG00000119280.12	C1orf198	0.174989	0.33147	0.0122704	0.0715695	0.49925	-0.0120573	0.262047	0.689196	0.0101034	0.211181	0.381566	-0.0103179
ENSG00000143643.8	TTC13	0.0762649	0.187803	-0.0160734	0.116696	0.565754	-0.0105287	0.00524643	0.193706	0.0251572	0.858187	0.91715	0.00147925
ENSG00000173409.9	ARV1	0.0120654	0.0550317	0.0224336	0.345146	0.746162	-0.00625524	0.685608	0.90797	-0.00360944	0.123034	0.273111	-0.0125876
ENSG00000182118.5	FAM89A	0.371069	0.548482	-0.00810743	0.585147	0.874637	-0.0036622	0.926413	0.984413	0.000833642	0.185089	0.351033	0.0109524
ENSG00000143633.8	C1orf131	0.425965	0.60112	-0.00723557	0.0490555	0.4637	-0.0132225	0.00835019	0.215835	0.0238134	0.688037	0.803958	-0.00332901
ENSG00000116906.7	GNPAT	0.38274	0.558803	0.0079605	0.295701	0.712716	-0.00705677	0.0387078	0.369133	0.0187472	0.0179759	0.0867567	-0.0196493
ENSG00000116903.6	EXOC8	0.305773	0.483539	0.0092436	0.132397	0.577978	-0.0100464	0.870686	0.970095	0.00146328	0.935756	0.965596	-0.000663812
ENSG00000010072.11	SPRTN	0.00589396	0.0347022	0.0249868	0.463463	0.820513	-0.00493529	0.608778	0.875899	-0.00463542	0.0624716	0.178388	-0.0154405
ENSG00000135766.8	EGLN1	5.05e-05	0.0018326	-0.0367188	0.114094	0.564232	0.0106441	0.82774	0.955204	0.0019737	0.0035804	0.0405256	0.0241357
ENSG00000270106.1	TSNAX-DISC1	0.150569	0.29942	0.0129261	0.665125	0.905055	-0.00288219	0.884146	0.973224	0.00130537	0.166058	0.329115	-0.0113595
ENSG00000116918.9	TSNAX	0.0327878	0.10627	0.0194001	0.446679	0.809332	-0.00512491	0.771205	0.936505	-0.00263515	0.160063	0.321752	-0.0116556
ENSG00000162946.16	DISC1	0.280915	0.457255	-0.0097098	0.549244	0.858022	0.00399215	0.274903	0.700862	0.00978831	0.621297	0.754126	-0.00405883
ENSG00000116991.6	SIPA1L2	0.209606	0.372601	-0.0112536	0.476278	0.827171	0.00472982	0.551116	0.856254	-0.00532512	0.147135	0.304937	0.0118581
ENSG00000212916.3	MAP10	0.00750021	0.0403756	0.024053	0.374026	0.76956	0.00593105	0.133764	0.562331	-0.0134515	0.0436554	0.143561	-0.0165705
ENSG00000135778.7	NTPCR	0.0296172	0.0995985	0.0193958	0.117274	0.566378	-0.010344	0.745467	0.925781	-0.00288639	0.448128	0.616823	-0.00617811
ENSG00000135749.14	PCNXL2	0.167255	0.321895	0.0126129	0.616353	0.884807	-0.00338811	0.167256	0.601121	0.0125569	0.00878353	0.0597247	-0.0217899
ENSG00000143674.6	MLK4	0.524631	0.685013	-0.00572143	0.00549107	0.362485	0.0184325	0.0483893	0.398127	-0.0176511	0.547919	0.698264	0.00492869
ENSG00000135750.10	KCNK1	0.249169	0.420795	0.0104368	0.237421	0.672399	0.00791839	0.341704	0.744547	-0.00857429	0.235574	0.409132	-0.0097979
ENSG00000183780.8	SLC35F3	0.0132755	0.0586968	0.0222432	0.491941	0.83448	-0.00457715	0.769553	0.93576	-0.0026253	0.0662366	0.184992	-0.0150631
ENSG00000168275.10	COA6	0.832607	0.905207	-0.00190518	0.651194	0.898315	0.00301566	0.130119	0.554641	0.0135727	0.073881	0.198038	-0.0146788
ENSG00000059588.5	TARBP1	0.0213091	0.0801209	0.0209938	0.250649	0.681619	-0.00776217	0.969063	0.994266	0.000352701	0.102218	0.24269	-0.0136031
ENSG00000168264.6	IRF2BP2	0.168655	0.323519	0.0124939	0.241595	0.674725	0.00786687	0.411151	0.788773	0.00742958	0.000751984	0.0242837	-0.0278066
ENSG00000227630.2	LINC01132	0.130214	0.271011	-0.0135676	0.805231	0.947147	-0.00163734	0.481404	0.827109	0.00628822	0.274758	0.452699	0.00893478
ENSG00000237520.1	RP11-443B7.2	0.398466	0.574315	-0.00764411	0.220032	0.657285	0.00821446	0.10104	0.505951	-0.0147696	0.0853721	0.216904	0.0141943
ENSG00000238005.2	RP11-443B7.1	0.0562037	0.152546	-0.0173676	0.0066145	0.379513	0.0182558	0.0160484	0.281389	-0.0217871	0.01169	0.0686781	0.0208978
ENSG00000258082.1	RP11-443B7.3	0.046654	0.134271	-0.0179769	0.491946	0.83448	0.00460103	0.0803116	0.470293	-0.015738	0.000393923	0.0197071	0.0291236
ENSG00000173726.6	TOMM20	5.14e-07	8.76e-05	0.0454406	0.786393	0.941657	0.00183074	0.0560525	0.415055	-0.0173427	0.000297486	0.0177944	-0.0299851
ENSG00000188739.10	RBM34	0.000260134	0.00506184	0.033202	0.405062	0.786938	-0.00562622	0.748574	0.927152	-0.00291428	0.00294315	0.0379868	-0.0246957
ENSG00000054267.16	ARID4B	0.107136	0.237138	0.0149989	0.0313022	0.43111	-0.0148232	0.378198	0.770805	0.00817214	0.325686	0.504302	-0.00834983
ENSG00000152904.7	GGPS1	0.292381	0.469228	0.00956456	0.212821	0.655322	-0.00837381	0.182217	0.619155	0.012061	0.109525	0.253489	-0.0132527
ENSG00000116957.8	TBCE	0.093564	0.215822	0.0151718	0.470745	0.823818	-0.00483311	0.376565	0.768928	0.00797035	0.026339	0.106706	-0.0183163
ENSG00000162885.8	B3GALNT2	0.762389	0.861094	0.00271271	0.837594	0.957019	-0.00136099	0.952043	0.988924	-0.000537219	0.920819	0.955536	-0.000813483
ENSG00000143669.9	LYST	0.407427	0.583288	-0.00752633	0.551519	0.859265	-0.00400407	0.65328	0.894116	-0.00406367	0.0594464	0.173299	0.0156034
ENSG00000116962.10	NID1	0.955686	0.977209	0.000504926	0.405467	0.787177	0.00559274	0.588871	0.869601	-0.00488882	0.883265	0.93286	-0.00121692
ENSG00000077585.9	GPR137B	0.930184	0.963203	-0.00078426	0.136424	0.582227	-0.00985769	0.0034163	0.165561	0.0260124	0.0597242	0.173738	-0.0153535
ENSG00000086619.9	ERO1LB	0.575703	0.726871	-0.00501146	0.031257	0.43111	-0.0142507	0.0465447	0.393023	0.0177213	0.848118	0.910829	0.00156433
ENSG00000186197.8	EDARADD	0.204705	0.36638	0.0114003	0.862762	0.963111	-0.00115051	0.235072	0.67099	0.0106268	0.0107238	0.0658845	-0.0208843
ENSG00000116977.14	LGALS8	0.204913	0.366527	-0.0114066	0.767588	0.935687	-0.00196893	0.039608	0.37046	0.0184173	0.540582	0.692069	-0.0050243
ENSG00000119285.6	HEATR1	0.054682	0.149821	0.0174829	0.0319456	0.43111	-0.0144397	0.138136	0.56743	0.0134389	0.0469398	0.149632	-0.0164878
ENSG00000116984.8	MTR	0.0120122	0.0548619	0.0228367	0.0942369	0.535584	-0.0112731	0.362315	0.75835	0.00826117	0.0167608	0.0840323	-0.0198392
ENSG00000198626.11	RYR2	0.245035	0.416023	0.0104925	0.711672	0.918358	-0.00246984	0.601983	0.873207	-0.0046883	0.684894	0.80179	-0.00334204
ENSG00000133019.7	CHRM3	0.134082	0.276282	0.0135244	0.143244	0.591018	-0.00977923	0.542951	0.854352	-0.00547088	0.835122	0.90329	0.00171502
ENSG00000180875.4	GREM2	0.19083	0.350262	-0.011704	0.605993	0.880757	0.00341694	0.0704392	0.449227	0.0161056	0.338931	0.516911	-0.00780602
ENSG00000182901.11	RGS7	0.00417668	0.0280679	0.0258691	0.858892	0.961847	-0.00119154	0.0415551	0.377984	-0.0183486	0.441114	0.61033	-0.00636182
ENSG00000091483.6	FH	0.00491765	0.0309409	0.0252886	0.642648	0.894933	0.00309581	0.290633	0.713771	-0.00948208	0.0210736	0.094619	-0.0189349
ENSG00000117009.7	KMO	0.284791	0.461342	0.00968569	0.779607	0.939134	-0.0018759	0.731936	0.921576	0.00308923	0.186458	0.352726	-0.0109093
ENSG00000054277.8	OPN3	0.0242254	0.0873376	0.0204997	0.783073	0.940001	0.0018566	0.365345	0.761517	-0.00821008	0.0878068	0.220217	-0.0141743
ENSG00000203668.1	CHML	0.0170863	0.0693246	0.0217017	0.0725967	0.500523	-0.0121006	0.840523	0.959642	0.00182654	0.168536	0.331892	-0.0114433
ENSG00000162843.13	WDR64	0.0700035	0.177156	0.0161843	0.172522	0.621873	-0.00902174	0.664655	0.898177	0.00385905	0.175957	0.340881	-0.0110311
ENSG00000174371.12	EXO1	0.080554	0.194931	0.0155938	0.711399	0.918249	-0.00244572	0.0118041	0.248936	-0.022344	0.259963	0.436222	0.00917423
ENSG00000214837.4	RP11-261C10.3	0.219305	0.385168	-0.0111488	0.427192	0.799016	0.00533461	0.866058	0.968534	-0.00152481	0.374931	0.551424	0.00734685
ENSG00000143702.11	CEP170	0.617854	0.758237	0.00456215	0.797932	0.944685	0.0017327	0.266406	0.694512	-0.0101145	0.647856	0.77436	0.00380959
ENSG00000054282.11	SDCCAG8	0.0784156	0.191594	0.0156737	0.74279	0.927318	-0.002165	0.357607	0.755591	-0.0081627	0.509333	0.667314	-0.00536504
ENSG00000117020.12	AKT3	0.144429	0.290345	0.0133828	0.264637	0.689899	-0.00757179	0.0913281	0.490455	0.0154095	0.0110416	0.0669311	-0.0212229
ENSG00000179456.9	ZBTB18	0.069188	0.175586	-0.0164607	0.140239	0.586769	0.00989083	0.80247	0.945519	0.00225842	0.601441	0.739327	0.00432002
ENSG00000173728.6	C1orf100	0.0438115	0.128906	-0.0182536	0.592807	0.876636	0.00358816	0.0354681	0.360868	0.0189553	0.605981	0.742263	-0.00426569
ENSG00000035687.9	ADSS	0.00106516	0.0119648	0.0294572	0.0453111	0.457945	-0.0133644	0.958561	0.990785	-0.000467332	0.0572487	0.16931	-0.0156481
ENSG00000179397.13	C1orf101	0.798421	0.884724	0.00229921	0.697911	0.915097	-0.00258585	0.588875	0.869601	0.00484368	0.578803	0.721528	-0.00455799
ENSG00000121644.14	DESI2	0.105393	0.234497	0.0146571	0.0221963	0.417325	-0.0153059	0.0464342	0.393023	0.0179376	0.0361913	0.127827	-0.017284
ENSG00000203667.5	COX20	0.0121713	0.0553392	-0.0227053	0.141907	0.589182	-0.00985737	0.00654665	0.199915	0.0245059	0.327959	0.506106	0.00809523
ENSG00000153187.12	HNRNPU	0.00716553	0.0392518	0.0245972	0.448979	0.810313	-0.0051369	0.330198	0.737868	0.00888646	0.000660777	0.0233345	-0.0283684
ENSG00000272195.1	RP11-156E8.1	0.685799	0.808228	0.00366067	0.870822	0.96489	-0.00108895	0.55526	0.857518	-0.00531364	0.740194	0.840654	0.00273673
ENSG00000203666.8	EFCAB2	0.000141402	0.00343625	-0.0347799	0.263208	0.689719	-0.00760146	0.257805	0.685785	0.0103426	0.000118237	0.0118369	0.032086
ENSG00000162849.11	KIF26B	0.86152	0.924401	0.0015796	0.936104	0.982221	0.000537232	0.301363	0.720827	0.00931395	0.166106	0.329115	-0.0114303
ENSG00000185420.14	SMYD3	0.00110863	0.0122873	0.0292166	0.658304	0.901904	-0.0029425	0.22422	0.662168	-0.0108738	0.0595036	0.173376	-0.0154352
ENSG00000162851.6	TFB2M	0.0253013	0.0897571	0.0205096	0.419539	0.794708	-0.00548572	0.251207	0.682102	0.0104877	0.00223785	0.0349792	-0.0255257
ENSG00000162852.9	CNST	0.00212086	0.0183442	0.0278759	0.154997	0.603591	-0.00957185	0.918945	0.982106	-0.000922087	0.035717	0.126876	-0.0174077
ENSG00000260698.1	RP11-439E19.9	0.216003	0.38073	-0.0113518	0.628155	0.889086	0.00329003	0.0324482	0.349388	0.0195167	0.17152	0.33581	-0.0114414
ENSG00000143653.9	SCCPDH	0.134442	0.276705	0.0135569	0.965828	0.991206	-0.000287373	0.725299	0.918933	-0.00317075	0.220999	0.392394	-0.010113
ENSG00000153207.10	AHCTF1	0.239102	0.409165	-0.0106045	0.872838	0.96573	-0.00106747	0.754847	0.929876	-0.00280155	0.0777186	0.204501	0.0144853
ENSG00000197472.10	ZNF695	0.380198	0.556495	-0.00783695	0.0880726	0.52311	0.0112644	0.250559	0.682102	-0.0102138	0.404926	0.579913	0.0067843
ENSG00000135747.7	ZNF670	0.481072	0.6494	0.00637146	0.242547	0.675418	-0.00781832	0.439584	0.80415	0.00695797	0.504127	0.663586	-0.00550984
ENSG00000188295.10	ZNF669	0.0501168	0.141396	0.0178195	0.695229	0.914317	0.0026406	0.872769	0.970249	-0.00145215	0.0217475	0.0962603	-0.0190296
ENSG00000196418.8	ZNF124	0.0911069	0.211824	0.0152831	0.309625	0.721535	-0.00680542	0.607633	0.875394	0.00462796	0.111977	0.257013	-0.0131143
ENSG00000259865.1	RP11-488L18.10	0.000290781	0.00543004	-0.0324177	0.0412298	0.455514	-0.0135566	0.000708096	0.0983369	0.0301805	0.0528814	0.161332	0.0158487
ENSG00000232347.1	RP11-488L18.8	0.505657	0.669843	-0.00599112	0.681506	0.910146	-0.00273399	0.148627	0.578437	0.0129358	0.609315	0.745275	-0.00419582
ENSG00000162714.8	ZNF496	8.24e-06	0.000573542	0.0400461	0.920855	0.978295	-0.000664925	0.107049	0.516262	-0.0144964	0.00242178	0.0361247	-0.0249374
ENSG00000162711.12	NLRP3	0.0882642	0.207404	-0.0153061	0.000308724	0.215458	0.0238905	0.964437	0.992796	-0.000398967	0.317784	0.496478	-0.00818723
ENSG00000177535.6	OR2B11	0.112715	0.245499	-0.0144459	0.478581	0.828128	-0.00477927	0.0250848	0.319905	0.0202942	0.90002	0.942587	-0.00104458
ENSG00000169224.8	GCSAML	0.823404	0.899446	-0.0020475	0.56241	0.863443	-0.0039326	0.122056	0.543968	0.0141115	0.331544	0.509551	-0.00812308
ENSG00000162722.8	TRIM58	0.772919	0.867583	-0.00263537	0.108051	0.556709	-0.0108519	0.176802	0.611433	0.0122733	0.882803	0.932543	0.00122802
ENSG00000238243.2	OR2W3	0.861623	0.924401	-0.00157044	0.0951764	0.538034	-0.0111154	0.0865998	0.483158	0.015355	0.746589	0.84478	-0.00265536
ENSG00000196071.3	OR2L13	0.855553	0.920155	-0.00167767	0.197553	0.644878	-0.00878328	0.173092	0.607414	0.0124918	0.809996	0.888334	-0.00202102
ENSG00000175137.9	SH3BP5L	0.298489	0.475406	-0.00954534	0.00778346	0.389078	0.0180444	0.0107325	0.238961	-0.0232759	0.077668	0.2045	0.0147645
ENSG00000171161.8	ZNF672	0.006954	0.0384438	0.0245077	0.382555	0.774957	0.00588081	0.195137	0.635775	-0.0117341	0.0241249	0.101537	-0.0186911
ENSG00000171163.11	ZNF692	0.0226279	0.0832447	-0.0205203	0.450717	0.811133	-0.00503223	0.0360893	0.361895	0.0187879	0.408611	0.58282	0.00679502
ENSG00000185220.7	PGBD2	0.772914	0.867583	0.00260336	0.0827587	0.516579	-0.0115712	0.0471788	0.395239	0.0178021	0.283498	0.462011	-0.00882194
ENSG00000184731.5	FAM110C	0.890304	0.940556	0.00123377	0.710869	0.918249	-0.00245389	0.740473	0.923812	0.00294979	0.832419	0.901736	-0.00172649
ENSG00000035115.17	SH3YL1	0.0474435	0.13594	0.0178405	0.616084	0.884807	-0.00334372	0.797673	0.944391	-0.00230002	0.136888	0.291489	-0.0122175
ENSG00000143727.11	ACP1	0.00873884	0.0446907	0.0236236	0.125834	0.571982	-0.0102219	0.212202	0.651435	0.0112102	0.00270763	0.036876	-0.024627
ENSG00000189292.11	FAM150B	0.191196	0.350537	-0.0116942	0.145733	0.593493	-0.00963084	0.0220707	0.308026	0.0203653	0.904009	0.94508	0.000984723
ENSG00000151353.10	TMEM18	1.34e-05	0.000790753	0.0393617	0.867861	0.964138	-0.00112038	0.472716	0.823269	-0.006504	0.00011856	0.0118369	-0.0317835
ENSG00000172554.7	SNTG2	0.51665	0.678582	0.00588335	0.915054	0.977803	-0.000716218	0.434301	0.802186	-0.00706103	0.819934	0.893947	0.00188377
ENSG00000115705.16	TPO	0.600685	0.745178	-0.00471342	0.432344	0.801264	0.00523195	0.536046	0.851839	0.00554746	0.460076	0.626851	-0.00606693
ENSG00000130508.6	PXDN	0.158627	0.310006	0.0125721	0.0963298	0.539906	-0.010972	0.784789	0.941952	-0.00242623	0.919687	0.955193	0.000820728
ENSG00000032389.8	TSSC1	0.000406827	0.00655493	0.0320814	0.644249	0.895594	0.00311391	0.24841	0.680563	-0.0104669	0.00279829	0.0373006	-0.0247684
ENSG00000171853.11	TRAPPC12	0.18361	0.341927	0.0120421	0.65819	0.901904	0.00296659	0.506115	0.838544	-0.00599741	0.274407	0.452359	-0.00902973
ENSG00000271868.1	RP11-1293J14.1	0.232731	0.401606	-0.0105763	0.962802	0.990596	-0.000306033	0.57586	0.864334	0.00493803	0.461174	0.627849	0.00595873
ENSG00000182551.9	ADI1	0.00327699	0.023924	0.0263251	0.637059	0.892475	0.003135	0.0631718	0.432594	-0.0165897	0.114755	0.261063	-0.0129061
ENSG00000255767.1	RP13-512J5.1	0.496873	0.662695	0.006148	0.134233	0.580435	0.0100227	0.282686	0.70678	-0.00967584	0.429991	0.601098	-0.00651333
ENSG00000242282.2	AC108488.4	0.95832	0.978174	-0.000467023	0.020552	0.408628	0.0152883	0.285565	0.710681	-0.00949681	0.512431	0.669353	-0.00533831
ENSG00000171865.5	RNASEH1	0.00297121	0.0225259	0.0269402	0.337905	0.742265	-0.00644894	0.713715	0.915087	0.00332221	0.00395874	0.0423267	-0.0238379
ENSG00000171863.8	RPS7	0.0029582	0.0224378	0.0273287	0.49535	0.836747	-0.00465311	0.568157	0.861564	0.00524043	0.000855525	0.0257755	-0.0279415
ENSG00000205837.3	LINC00487	0.0424096	0.126201	-0.0182952	0.0973969	0.54161	0.0110635	0.554639	0.857518	0.00530938	0.814307	0.890772	0.0019339
ENSG00000134326.7	CMPK2	0.863616	0.925494	-0.00155054	0.752932	0.931719	0.00210268	0.20619	0.646608	-0.011354	0.189456	0.356418	0.0107972
ENSG00000134321.7	RSAD2	0.468676	0.639884	-0.00652201	0.387163	0.776931	0.0057595	0.298792	0.719411	-0.00930838	0.21976	0.391095	0.0100707
ENSG00000271947.1	RP11-439M11.1	0.967537	0.982325	-0.000368184	0.813176	0.949691	-0.00158222	0.321925	0.733803	0.00891827	0.398612	0.573478	-0.00696352
ENSG00000151692.10	RNF144A	0.00323596	0.02382	0.0264916	0.103074	0.550123	-0.0108765	0.920961	0.982564	0.00089145	0.0443228	0.144728	-0.0165297
ENSG00000235576.1	AC092580.4	0.28607	0.462719	0.00978748	0.0720919	0.500015	-0.0122026	0.0625848	0.430393	0.0169951	0.0813886	0.210437	-0.0145737
ENSG00000235665.1	LINC00298	0.684162	0.807454	-0.00365422	0.40437	0.786704	-0.00554218	0.0173296	0.285724	0.0212412	0.141803	0.298198	-0.0120287
ENSG00000236790.1	LINC00299	0.0546975	0.149837	-0.0169986	0.0966466	0.540682	-0.0108811	0.00503751	0.19024	0.0246685	0.687961	0.803958	0.003245
ENSG00000236008.1	AC011747.4	0.194328	0.354635	-0.0118759	0.87532	0.966996	0.00106308	0.518571	0.845149	-0.00588327	0.0451457	0.146003	0.0167057
ENSG00000115738.5	ID2	0.0142628	0.0615838	0.0219686	0.0178803	0.405172	-0.0157124	0.382775	0.772557	0.00780369	0.0857244	0.217416	-0.0140655
ENSG00000260837.1	RP11-434B12.1	0.00505103	0.0314772	-0.0254729	0.12844	0.571982	0.0102411	0.952866	0.988924	0.000536081	0.0761938	0.20198	0.0147178
ENSG00000134313.10	KIDINS220	0.884463	0.937317	-0.00135147	0.434915	0.802451	-0.00537291	0.538771	0.852409	0.00569061	0.901917	0.943842	0.00104543
ENSG00000143797.7	MBOAT2	1.56e-06	0.000188838	-0.0433593	0.646371	0.896542	-0.00308925	0.510734	0.840627	0.00595701	8.38e-07	0.000552341	0.0405439
ENSG00000151693.5	ASAP2	0.555846	0.711427	0.0053009	0.247397	0.679169	-0.00770087	0.129283	0.554085	0.0135819	0.173049	0.337498	-0.0111779
ENSG00000119185.8	ITGB1BP1	0.467937	0.639581	0.00656969	0.102898	0.549859	-0.0109165	0.0107807	0.239086	0.0229283	0.024248	0.102	-0.018572
ENSG00000119203.9	CPSF3	0.0014561	0.0145421	0.0286652	0.610915	0.883581	-0.00340198	0.192296	0.632219	-0.0117227	0.0993313	0.238139	-0.0135711
ENSG00000134330.14	IAH1	0.290527	0.467039	-0.00958215	0.343232	0.745041	-0.00635922	0.192637	0.632608	0.0117562	0.61115	0.746675	0.00420537
ENSG00000151694.8	ADAM17	0.00099466	0.0114336	-0.0295284	0.575782	0.870099	-0.00372778	0.146283	0.577189	0.0130123	0.0132975	0.0736382	0.020287
ENSG00000271855.1	RP11-214N9.1	0.00445914	0.0291228	-0.0263977	0.919848	0.978295	-0.000693189	0.237445	0.671801	0.0109433	0.0563883	0.167591	0.0161797
ENSG00000134308.9	YWHAQ	0.0128697	0.0575463	0.0226597	0.160386	0.609185	-0.00947763	0.24828	0.680563	0.0104887	0.00434446	0.0441224	-0.0236818
ENSG00000115750.12	TAF1B	0.0975625	0.222442	0.014917	0.0303333	0.427969	-0.0144203	0.363446	0.759706	0.00815167	0.292471	0.471764	-0.00864988
ENSG00000269973.1	RP11-95D17.1	0.633012	0.770249	0.00426292	0.186024	0.63507	-0.00873251	0.156068	0.58832	0.0125993	0.318434	0.497196	-0.00812189
ENSG00000134317.13	GRHL1	0.196358	0.356932	0.0117331	0.0162682	0.396527	-0.0161255	0.536008	0.851839	0.00559764	0.884283	0.933646	-0.00120622
ENSG00000260077.1	RP11-254F7.2	0.0358074	0.112501	-0.0186807	0.748832	0.930139	-0.00211178	0.00418238	0.178401	0.025342	0.578124	0.720994	-0.0045205
ENSG00000172059.6	KLF11	0.56317	0.717304	0.00521033	0.471925	0.82459	-0.00479732	0.508396	0.83905	0.00593347	0.440152	0.609265	-0.00634475
ENSG00000171848.9	RRM2	0.565103	0.718582	-0.00512668	0.141566	0.588767	-0.00968835	0.573679	0.863676	0.00499184	0.225895	0.397902	0.0098395
ENSG00000163009.4	C2orf48	0.530033	0.689733	-0.00561055	0.396606	0.782046	0.00560432	0.757868	0.931333	0.00274244	0.737158	0.838734	-0.0027353
ENSG00000115756.8	HPCAL1	0.126955	0.265821	0.0140784	0.128606	0.571982	0.0103736	0.00939552	0.223959	-0.023816	0.936512	0.965807	-0.000670707
ENSG00000115758.8	ODC1	0.0218964	0.0816282	0.0206185	0.316248	0.72739	-0.00668122	0.144797	0.575336	0.0130723	0.000966381	0.0265043	-0.0270234
ENSG00000257135.1	RP11-320M2.1	0.647436	0.780419	-0.00412056	0.554206	0.860287	0.00394362	0.811904	0.948343	-0.00213474	0.778629	0.86786	0.00231025
ENSG00000217258.2	AC007249.3	0.614455	0.755725	-0.00454725	0.365455	0.761787	0.00604479	0.163539	0.59697	0.0125142	0.0885112	0.221162	-0.0140117
ENSG00000115761.11	NOL10	0.00057354	0.00810507	0.0307987	0.168881	0.617332	-0.00913684	0.790886	0.942551	0.00237047	0.00321672	0.0392658	-0.0240588
[truncated: 14,494 more rows]
