# Supplementary material for: Four groups of type 2 diabetes contribute to the etiological and clinical heterogeneity in newly diagnosed individuals: An IMI DIRECT study
Source: Cell Rep Med. 2022 Jan 4;3(1):100477. doi: 10.1016/j.xcrm.2021.100477 (PMC8784706; doi:10.1016/j.xcrm.2021.100477)
Supplement: Table S6. Associations between top omics biomarkers and pGRS, related to Figure 5 [file mmc7.xlsx]

## Sheet: S. Table 6
S. Table 6. Associations between top omics biomarkers and pGRS by linear regression
phenotype	p.GC1.BMI	beta.GC1.BMI	p.GC2.LIPIDS	beta.GC2.LIPIDS	p.GC3.IA	beta.GC3.IA	p.GC4.IS1	beta.GC4.IS1	p.GC5.IS2	beta.GC5.IS2	p.GC6.MIX	beta.GC6.MIX	p.T2D	beta.T2D
Transcript.PLD4	0.0409466	-0.00703055	0.437545	-0.00177455	0.766334	0.0012831	0.27595	0.0072839	0.0811948	0.0132899	0.227949	0.00829416	0.12298	0.0405455
Transcript.PTPRS	0.322186	-0.00337983	0.267007	-0.00251497	0.862002	-0.000744141	0.988125	9.87053e-05	0.152546	0.0108138	0.218664	0.00838992	0.389972	0.022419
Transcript.EPHA2	0.133211	-0.00512853	0.215814	-0.00280658	0.791164	0.00113457	0.84914	0.00126252	0.194374	0.00981943	0.944525	-0.000475267	0.924384	0.002478
Transcript.TNFRSF21	0.220965	-0.00418332	0.526291	-0.00143806	0.472472	-0.00307916	0.586308	-0.00361317	0.0680531	0.0138041	0.5234	0.00435966	0.523636	0.0166552
Transcript.ANXA3	0.0417965	0.00711658	0.83588	0.000481426	0.587085	0.00238321	0.672448	0.00287425	0.0621665	-0.0144462	0.299815	-0.00725115	0.00161777	-0.084015
Transcript.SLC26A8	0.0200858	0.00812649	0.95415	0.000133655	0.914891	0.000469188	0.836263	-0.00140554	0.258126	-0.00876838	0.309791	-0.00710536	0.0253393	-0.0597142
Transcript.KREMEN1	0.00829587	0.00927104	0.119559	0.00363439	0.630326	-0.00212379	0.75391	0.00214308	0.457662	-0.00579056	0.697847	-0.00273107	0.0584939	-0.0508132
Transcript.PROK2	0.00707671	0.00932959	0.301519	0.00238072	0.590157	0.00234457	0.372846	0.00600811	0.0501959	-0.0150436	0.598014	-0.00365869	0.0362727	-0.0554574
Transcript.SKIL	0.921584	0.00034206	0.864305	-0.000394147	0.418961	-0.00351963	0.119606	-0.0104928	0.190691	-0.0100651	0.538318	0.00427213	0.478403	-0.0188109
Transcript.HSPH1	0.485058	-0.00244641	0.656637	-0.00103399	0.164121	0.0061079	0.225282	-0.00824744	0.683456	0.00316488	0.108869	-0.0112172	0.489831	0.018482
Transcript.MAF	0.519017	0.00221293	0.657357	0.00101037	0.563417	0.0024854	0.679545	-0.0027528	0.612524	-0.00384981	0.937948	-0.000533893	0.626341	0.0127624
Transcript.RNF207	0.797044	0.000890962	0.456859	-0.00171054	0.0219793	-0.00992958	0.0484242	-0.0132588	0.654841	-0.00343022	0.780283	0.00193104	0.660013	0.0116397
Transcript.C5orf20	0.0333159	-0.00735867	0.269037	-0.00253949	0.301789	-0.00448093	0.472988	0.00482492	0.00515778	0.0213953	0.871757	-0.00111707	0.100867	0.0433568
Transcript.TIFAB	0.0338146	-0.00728592	0.200633	-0.00291902	0.480555	-0.00303996	0.946571	0.000447438	0.00376262	0.0220013	0.751125	0.00217907	0.150872	0.0376991
Transcript.KLHDC8B	0.668065	-0.00145104	0.36475	-0.00203519	0.095249	-0.00707014	0.599382	0.00345145	0.135309	0.0111857	0.398094	0.00571276	0.51127	0.016976
Transcript.KCNQ1	0.0462768	-0.00694965	0.0747473	-0.00412578	0.166591	0.00605099	0.661415	0.00296962	0.245368	0.00898114	0.0827465	0.0120937	0.0392502	0.0549056
Transcript.PGLYRP1	0.529893	0.00222877	0.104242	-0.00382282	0.543147	0.00270436	0.0508749	0.0134356	0.684769	-0.00319058	0.679612	-0.0029282	0.0490303	-0.0532755
Transcript.COL17A1	0.539407	0.00213035	0.0130286	-0.00570895	0.694867	0.00170694	0.873822	0.00107055	0.364685	0.00696837	0.733317	-0.00236351	0.46141	-0.0195267
Transcript.CRISP3	0.134306	0.00527795	0.0272928	-0.00515929	0.391184	-0.00379074	0.820675	-0.0015527	0.905672	-0.000925898	0.585717	-0.00384167	0.0588531	-0.0508415
Transcript.TCN1	0.437437	0.00275388	0.0990609	-0.00387954	0.810838	-0.00106419	0.980444	0.000168837	0.853805	0.00144769	0.21846	-0.00871786	0.0197201	-0.0630493
Transcript.PPDPF	0.275133	-0.00375458	0.989972	2.8712e-05	0.802683	-0.00107804	0.194961	0.00865666	0.0115109	0.0192192	0.187434	-0.00906032	0.308338	0.026771
Transcript.C7orf50	0.176985	-0.00462132	0.617136	0.00113639	0.67698	-0.00178849	0.355668	0.00614124	0.179903	0.0101674	0.754529	0.0021399	0.174425	0.0355071
Transcript.HLA-DPB1	0.0758884	-0.00610624	0.861543	-0.000398659	0.572056	-0.00243889	0.319894	0.00664927	0.00529153	0.0212135	0.125633	-0.0105306	0.330863	0.0255691
Transcript.FPGS	0.84677	-0.000665864	0.481408	0.0016099	0.609653	0.00220511	0.832164	0.00141798	0.0749019	0.0135781	0.57838	0.00382613	0.0123779	0.0656826
Olink.PON3	0.616944	0.00173794	0.206936	0.00290709	0.141049	-0.00636286	0.866377	0.00113615	0.129171	0.0116224	0.569194	-0.00395366	0.0766012	0.0469887
Olink.IGFBP.1	0.541467	-0.00231861	0.302285	-0.00259745	0.170928	-0.00646973	0.341372	0.00701926	0.0770235	0.014798	0.56757	0.00433922	0.211881	0.0362264
Olink.IGFBP.2	0.259045	0.0041735	0.103501	0.00399122	0.693762	-0.00181347	0.789017	0.00192355	0.181207	0.010905	0.412486	-0.00605914	0.004801	0.0795333
Olink.GHRL	0.802537	-0.000935766	0.416344	-0.00201828	0.171099	0.00641596	0.360472	0.00664293	0.0505879	0.0161819	0.765157	-0.00223358	0.0899256	0.0484207
Olink.SCF	0.235837	0.00426635	0.156312	-0.00338543	0.892775	-0.000608384	0.731662	-0.00239747	0.717183	0.00288871	0.466616	-0.00523684	0.186304	0.036324
Olink.LEP	0.0712712	0.00774517	0.183203	0.00379521	0.852074	0.00100483	0.0859033	-0.0143211	0.00115882	-0.0308187	0.202547	-0.0109401	0.00331596	-0.0961354
Olink.IL.1ra	0.347924	-0.0035155	0.891559	-0.000338285	0.152169	0.00681817	0.566836	-0.00415392	0.0991028	-0.0136419	0.362539	-0.00680501	0.98934	-0.000381667
Olink.FABP4	0.401924	0.00336649	0.563147	-0.00154043	0.253447	0.00570931	0.150541	-0.0112145	0.000129206	-0.0337491	0.255544	-0.00912666	0.105345	-0.0496924
Olink.RTN4R	0.051065	0.00836319	0.362694	-0.00259259	0.914355	0.000578683	0.0666792	-0.015267	0.217067	-0.0117296	0.104081	-0.0139283	0.825405	0.00723254
Olink.IL6	0.0844964	0.00612382	0.557776	0.00137844	0.513987	0.00291755	0.00947435	-0.0177498	0.0040467	-0.0226316	0.405479	-0.00596053	0.101296	-0.0447115
Olink.NT.proBNP	0.618301	0.00193728	0.939047	-0.000196817	0.910653	0.000539838	0.345308	0.00709325	0.122939	-0.0131253	0.733115	0.00265352	0.506344	-0.019603
Olink.NT.proBNP.1	0.940472	0.000291458	0.730149	-0.000893492	0.651329	-0.00221078	0.235004	0.00899564	0.140692	-0.0127257	0.667649	0.00334841	0.29779	-0.0310265
Olink.LPL	0.67187	0.0015302	0.249662	0.00275905	0.00669441	-0.012248	0.0417663	0.0142607	0.164203	0.0111236	0.773375	-0.00207873	0.740164	0.00915084
Olink.GUSB	0.92581	-0.000349079	0.176841	0.00332328	0.829837	0.00100571	0.00263194	-0.0216277	0.0586033	-0.0155339	0.51043	0.0049267	0.986276	0.000488483
Olink.HAOX1	0.415204	0.00285475	0.477004	0.00165384	0.271861	0.00482489	0.0345475	-0.0143605	0.489701	-0.00536119	0.821271	0.00158197	0.787081	-0.00722989
Olink.LDL.receptor	0.848569	0.000684065	0.0944443	-0.00397007	0.339717	0.00425701	0.853817	-0.00128266	0.856684	-0.00142731	0.712622	-0.00263776	0.47601	0.0195176
Olink.ALDH1A1	0.942855	0.000253209	0.378769	0.00206301	0.0864108	0.00758427	0.0774505	-0.0120975	0.415016	-0.00637578	0.783698	0.00193749	0.667722	-0.0115813
Olink.SORT1	0.695799	-0.00136233	0.202268	-0.00294725	0.08452	0.00752656	0.14413	-0.00987474	0.91651	-0.000809052	0.993595	-5.58926e-05	0.111106	0.0423643
Olink.SSC4D	0.831393	0.000788629	0.506423	0.00163317	0.588189	0.00251374	0.169758	-0.00986832	0.00760157	-0.0218435	0.774598	-0.00211941	0.405565	-0.0235246
Olink.ACE2	0.928174	0.000321795	0.297485	0.00246266	0.106445	0.00717377	0.0510109	-0.0134414	0.251563	-0.00899718	0.961131	-0.000348052	0.847804	-0.00519356
Olink.KIM1	0.362619	0.00325086	0.461396	0.00174585	0.700922	0.00171957	0.0382066	-0.0143535	0.144078	-0.0115481	0.35775	-0.00656194	0.50539	-0.018168
Olink.APLP1	0.799517	0.000910696	0.296134	0.00248559	0.11736	-0.00703267	0.171586	0.00951291	0.197896	0.0102204	0.395471	0.00608701	0.0569	0.0520834
AB_array.IGFBP1	0.177404	-0.00454727	0.230461	-0.00268369	0.213797	-0.00525425	0.062981	0.0121648	0.0680374	0.0136187	0.0312828	0.0144924	0.562901	0.0149054
AB_array.IGFBP2	0.0123663	0.00858318	0.708094	0.000854538	0.0635901	-0.00798653	0.419471	0.00538967	0.837838	0.00155881	0.373923	0.00610798	0.1486	0.0379125
AB_array.IGFBP3	0.0927873	0.00573983	0.485607	-0.00158175	0.47536	-0.00305783	0.0811785	0.0115623	0.0028619	0.0225072	0.195363	0.008839	0.174736	0.0354094
AB_array.IGFALS	0.454955	0.00255031	0.0644687	-0.00418439	0.937537	0.000335357	0.000536023	0.0228528	0.177555	0.0101888	0.843544	-0.00134631	0.604166	-0.0135167
AB_array.FTL	0.198691	-0.00444173	0.741732	-0.000756332	0.162137	-0.00605497	0.714375	0.00245725	0.0020313	0.0235525	0.513868	0.00450996	0.824715	-0.00584954
AB_array.MYO3A	0.232353	0.00407266	0.111091	-0.00360473	0.906871	-0.000500308	0.543873	-0.00402053	0.0856356	-0.0129755	0.989056	9.35115e-05	0.400842	-0.0218871
AB_array.CXCL1_2_3	0.135398	-0.00518078	0.125089	-0.00353197	0.678455	0.0018044	0.604974	0.00348739	0.422843	-0.00616306	0.278134	-0.00752187	0.621736	-0.0130848
AB_array.TNFRSF8	0.00227758	0.0104475	0.53409	-0.00141744	0.929995	-0.000378283	0.111646	-0.0106017	0.256749	-0.00862497	0.759432	0.00210189	0.769634	-0.00768353
AB_array.TSKS	0.317337	0.0034416	0.126218	-0.0034916	0.807318	0.00105255	0.24057	-0.00784204	0.00152975	-0.0240805	0.561881	0.00399012	0.197111	-0.0338994
AB_array.FAM111B.1	0.240071	0.00403171	0.547628	-0.00137016	0.711636	0.00159089	0.813837	0.00156991	0.00133667	-0.0243074	0.263236	-0.0076722	0.0686642	-0.0476895
AB_array.C22orf24	0.21328	-0.00425971	0.121105	0.00352031	0.681941	-0.00175905	0.897178	0.000859284	0.555984	0.00446554	0.495517	-0.00466291	0.558709	0.0152931
AB_array.SETD5	0.00480122	0.00978602	0.397309	0.00195453	0.703829	-0.0016582	0.827267	-0.00147446	0.190495	-0.0100842	0.885969	-0.000997178	0.627268	-0.0129054
AB_array.KIAA1244.1	0.0627689	-0.00634392	0.250985	0.00259954	0.335488	-0.00411952	0.983445	0.000137529	0.210519	0.00946137	0.719297	-0.00245119	0.372998	0.0232197
AB_array.HNF1A	0.522181	-0.00216713	0.654608	0.00100554	0.879041	-0.000646057	0.477798	0.00466726	0.00348587	0.021847	0.92595	-0.000628958	0.0433001	0.0521975
AB_array.NOTCH2	0.838115	-0.000703619	0.0168765	-0.00545077	0.630114	0.00207879	0.640772	0.00312027	0.32977	-0.00743176	0.76658	-0.0020428	0.685271	-0.0106604
AB_array.EFCAB5.1	0.0481526	-0.00680045	0.0539828	-0.00440188	0.394076	0.00368067	0.691931	0.0026514	0.397444	-0.00645751	0.763586	-0.00207114	0.610551	0.0134045
AB_array.CCDC151	0.291887	-0.00360231	0.0476135	-0.00448888	0.174105	0.00582125	0.803586	-0.00165118	0.108699	-0.0121366	0.544572	-0.00413908	0.576046	0.0146012
AB_array.MRPL32	0.108659	-0.00549643	0.0261441	-0.00505332	0.200315	0.00550186	0.789099	-0.00178109	0.318815	-0.00756935	0.712946	-0.00252088	0.878265	-0.00401189
AB_array.EIF2AK3	0.143831	-0.00500831	0.101002	-0.00372898	0.604549	0.00222574	0.559755	-0.00388273	0.587762	-0.00411668	0.994789	-4.47503e-05	0.54994	0.0156562
AB_array.CCDC114	0.798111	-0.00087997	0.0015826	-0.00718786	0.0244678	0.00968407	0.888505	0.000936523	0.244774	-0.00885865	0.858204	-0.00122814	0.423092	-0.0210445
AB_array.KLHL42	0.45571	-0.00254986	0.22482	-0.00275305	0.686843	0.00172768	0.759124	0.00203565	0.0818846	-0.0131615	0.379191	-0.0060062	0.146979	-0.0378453
AB_array.CEP120.1	0.301621	-0.00353555	0.184642	0.00301294	0.968917	0.000167245	0.926001	0.000617507	0.000309388	0.0272314	0.824188	0.00151996	0.26125	0.0293677
AB_array.CUZD1	0.0433589	-0.00683323	0.971551	8.01778e-05	0.454114	-0.0031778	0.113887	0.0103893	0.0042303	0.0213985	0.497192	0.00459444	0.0751357	0.0459911
AB_array.SEC24C	0.733868	-0.00116181	0.00449195	-0.00642635	0.15014	0.00615986	0.984404	-0.000129716	0.808424	-0.00183519	0.924959	0.000643173	0.457101	-0.0194063
AB_array.NOTCH2_NOTCH2NL	0.975879	0.00010212	0.671344	0.000951092	0.272169	-0.00464685	0.517476	-0.00424409	0.269616	-0.00825473	0.175266	-0.00914175	0.0124426	-0.0643318
AB_array.HHEX.1	0.407566	-0.00282982	0.155634	-0.00321865	0.659796	0.00188573	0.485194	0.00463126	0.476511	-0.0053883	0.73364	0.00232382	0.690331	0.0103996
Biocrates.PC.ae.C42.3	0.0388492	-0.00711976	0.850527	0.000431726	0.573021	-0.00243833	0.201389	0.00855818	0.698217	-0.00296416	0.186988	0.00909555	0.792566	0.00693314
Biocrates.lysoPC.a.C18.2	0.96523	-0.000150695	0.877353	-0.000354087	0.990917	-4.93313e-05	0.0445057	0.0134681	0.0849756	0.013175	0.287657	0.00734167	0.00108789	0.0859288
Biocrates.PC.ae.C34.3	0.68184	-0.00142542	0.514301	0.00150489	0.28399	-0.00466801	0.721422	-0.00240736	0.250725	0.008842	0.622378	0.00342153	0.236914	0.0313966
Biocrates.PC.ae.C40.1	0.11801	-0.00547378	0.689901	-0.000928065	0.763336	0.00132276	0.100331	0.0111722	0.878722	-0.0011845	0.602751	0.00364439	0.537575	0.0165005
Biocrates.lysoPC.a.C18.1	0.854979	-0.000638752	0.359267	-0.00212592	0.943657	0.000309614	0.167875	0.00935237	0.118899	0.0120608	0.171923	0.00953338	0.00775044	0.0709005
Biocrates.Tyr	0.965026	-0.000151079	0.0144211	0.00558322	0.288623	-0.00458126	0.153827	-0.00953464	0.00320041	-0.0224271	0.67004	0.00293339	0.0772911	-0.0464408
Biocrates.H1	0.409793	0.0029062	0.984259	-4.61815e-05	0.971915	0.000155637	0.987218	0.000109707	0.733946	0.0026548	0.796858	0.00181395	0.787824	0.0072495
Biocrates.xLeu	0.343672	0.00328082	0.460716	-0.00169654	0.687439	0.00174778	0.815836	-0.00156735	0.608402	-0.00393267	0.779629	-0.00193764	0.324169	0.02609
Biocrates.Val	0.28556	0.00370871	0.435517	-0.00179776	0.676793	0.00181524	0.865123	-0.00114587	0.96486	-0.00033902	0.679484	-0.00286811	0.501941	0.0178147
Biocrates.C8.1	0.4025	0.00284444	0.196758	-0.00291003	0.440008	0.00328886	0.0275849	-0.0145139	0.0109664	-0.0191043	0.919558	0.000685812	0.87732	-0.00400705
Biocrates.Gly	0.536359	-0.00216659	0.540797	0.00142239	0.731024	0.00151002	0.141982	0.0099848	0.0740332	0.0138504	0.996309	3.23929e-05	0.0113549	0.067608
Biocrates.PC.aa.C34.1	0.787785	-0.000963738	0.0944707	-0.00396988	0.878233	0.000687578	0.141876	-0.0102036	0.593556	-0.00423171	0.681848	0.00293256	0.740878	0.00904269
Biocrates.PC.aa.C34.2	0.533281	-0.00219552	0.457531	-0.00173759	0.935661	-0.000356641	0.566476	-0.00392279	0.271617	-0.00857847	0.915585	0.000746503	0.358002	0.0247373
Biocrates.PC.aa.C32.0	0.859634	0.000622867	0.875928	-0.000365005	0.514912	-0.00287475	0.498268	-0.004631	0.668535	-0.00334006	0.955706	0.000390915	0.91105	0.00300543
Biocrates.PC.aa.C32.2	0.691101	-0.00139665	0.0611212	-0.00436337	0.251749	-0.0050475	0.747449	-0.00219771	0.571676	-0.00440283	0.471092	-0.00506102	0.916706	-0.00280783
Biocrates.Phe	0.694793	0.00135512	0.12107	0.00355099	0.777832	-0.00122153	0.0176089	-0.0158884	0.0197807	-0.0177944	0.835096	0.0014367	0.758819	-0.00809966
Biocrates.PC.aa.C38.3	0.990351	-4.28778e-05	0.18176	-0.0031403	0.55666	-0.00261198	0.468584	-0.0049887	0.020099	-0.0182186	0.912215	-0.000781006	0.107004	-0.0436066
Biocrates.C0	0.966091	-0.000145777	0.914401	0.00024464	0.848244	-0.000822522	0.0575603	-0.0126285	0.00380841	-0.0219121	0.174577	-0.0092964	0.334501	-0.0252686
Biocrates.C3	0.633203	0.00164654	0.412629	-0.00187585	0.419909	-0.00348784	0.892372	-0.000906544	0.0253294	-0.0170611	0.725771	0.00241827	0.248932	-0.0303716
Biocrates.PC.ae.C42.4	0.0559314	-0.00659792	0.81862	0.00052602	0.127382	-0.00659898	0.578338	0.00372957	0.292274	-0.00805852	0.715365	0.00251816	0.158874	-0.0371641
Biocrates.PC.ae.C44.6	0.301297	-0.00354818	0.270261	0.00251164	0.451375	-0.00324115	0.180641	0.00892124	0.563354	-0.00439468	0.305369	0.00703048	0.755215	-0.00817698
Biocrates.PC.aa.C32.1	0.748006	-0.00113341	0.329442	-0.00228288	0.327304	-0.00433051	0.259903	-0.00771455	0.965596	-0.000337053	0.630337	-0.00339237	0.24382	-0.0313913
Biocrates.PC.aa.C42.0	0.193617	-0.00447775	0.0768727	0.00404255	0.922523	0.000420178	0.468608	0.00484947	0.544351	-0.00462746	0.140628	0.0101398	0.974971	0.00082594
Metabolon.X...02269	0.0112373	-0.00866802	0.907099	0.000265597	0.043293	0.00858883	0.606024	0.00343182	0.923615	-0.000729258	0.207925	0.00861373	0.854642	0.00480031
Metabolon.X...09789	0.771958	-0.000990535	0.897785	-0.00029135	0.176382	0.00578025	0.626777	0.00322342	0.485499	0.00527711	0.831747	-0.00144669	0.591382	0.0139943
Metabolon.androsterone.sulfate	0.583433	0.00189464	0.2425	-0.00267658	0.274909	0.00472694	0.0745528	0.0119503	0.278033	0.00829798	0.412137	0.00566122	0.1491	0.0379822
Metabolon.epiandrosterone.sulfate	0.799023	0.000870865	0.600137	-0.00119342	0.0773557	0.00759212	0.0458418	0.0132301	0.0840686	0.0131127	0.471475	0.00492482	0.0663167	0.0480578
Metabolon.betaine	0.528434	-0.00215158	0.247555	-0.00261853	0.484304	0.0029921	0.631903	-0.00317502	0.898816	0.000961388	0.0537336	0.0131399	0.155669	0.0369909
Metabolon.glutamate	0.721236	-0.00122608	0.147802	-0.00330006	0.988458	6.23067e-05	0.252952	-0.00761722	0.465484	-0.00555425	0.629314	-0.00331524	0.15061	-0.0376269
Metabolon.pyruvate	0.645382	-0.00156664	0.00112446	-0.00733307	0.517295	0.00276299	0.567202	-0.0037822	0.188109	-0.00991918	0.17108	0.00930536	0.489766	-0.0179576
Metabolon.alanine	0.897942	0.000439154	0.00953149	-0.00587409	0.165396	0.00594945	0.400231	0.00559132	0.00534608	-0.0210539	0.793952	0.00178688	0.619605	-0.0129691
Metabolon.butyrylcarnitine	0.980837	-8.14883e-05	0.814687	-0.000528023	0.0112759	0.0107548	0.016888	-0.0156983	0.135426	-0.0112089	0.693463	0.00267044	0.737602	-0.00868064
Metabolon.isoleucine	0.531558	-0.002121	0.121639	-0.00348015	0.244956	0.00491748	0.326878	-0.00645203	0.556047	-0.00442334	0.652231	0.00305504	0.585006	0.0141459
Metabolon.glutamine	0.500476	0.0023165	0.558965	0.00133348	0.865497	0.000726901	0.338724	0.00638539	0.575119	0.00427138	0.224732	0.00834306	0.614037	0.0132498
Metabolon.Monosaccharides	0.89805	-0.000439511	0.473032	-0.00163342	0.876452	-0.000668498	0.624725	-0.00325801	0.284511	0.00812827	0.283366	0.00735034	0.790613	0.00695652
Metabolon.X...11727	0.918216	-0.000353054	0.823411	-0.000509206	0.638057	0.00201839	0.438008	0.00517635	0.237217	0.00900228	0.114628	-0.010837	0.625099	-0.0128361
Metabolon.lactate	0.976876	-9.88929e-05	0.000609038	-0.0077294	0.655838	0.00190585	0.857345	-0.00119085	0.0572968	-0.0143475	0.172814	0.00928748	0.907033	-0.00304324
Metabolon.creatinine	0.168681	-0.00465393	0.226441	0.00271485	0.430549	0.0033423	0.544342	-0.00398245	0.109901	-0.0119692	0.198289	0.00869202	0.751951	-0.00816761
Metabolon.X3.methyl.2.oxovalerate	0.484585	0.00239256	0.0152897	-0.00550002	0.176113	0.00580199	0.365672	-0.0060121	0.250496	-0.00871007	0.817022	0.00158286	0.709742	0.00973265
Metabolon.X3..4.hydroxyphenyl.lactate	0.710112	0.00126357	0.926908	0.000206987	0.451913	-0.00320486	0.00272139	-0.0197243	0.0216584	-0.0172581	0.393298	-0.00579726	0.103049	-0.0422904
Metabolon.gamma.glutamylphenylalanine	0.302402	-0.00353059	0.0237946	0.00512093	0.592709	0.00228686	0.00243279	-0.0200725	0.064936	-0.0139462	0.591552	0.00367645	0.995061	-0.000162063
Metabolon.urate	0.102856	-0.005633	0.766712	-0.000680678	0.462207	0.00318486	0.0882281	-0.011424	0.00764616	-0.0203363	0.879336	-0.00104788	0.127834	-0.0401516
Metabolon.tyrosine	0.154882	-0.00486488	0.20868	0.00285417	0.541809	0.0026169	0.0212736	-0.0152765	0.0702752	-0.0137055	0.424803	0.00545676	0.355495	-0.0241459
Metabolon.erucate..22.1n9.	0.16892	-0.00477223	0.171352	-0.00311933	0.711665	0.00159682	0.21143	-0.00836418	0.0170975	0.0181663	0.0076614	0.0183414	0.339033	0.0252659
Metabolon.X1.arachidonoyl.GPE..20.4..	0.426737	0.0027215	0.00435583	-0.00644026	0.207212	0.0053976	0.960276	-0.000330638	0.0878979	0.0129108	0.420453	0.0055106	0.1964	0.0337349
Metabolon.X3.methyl.2.oxobutyrate	0.802543	0.000858917	0.0124959	-0.00568124	0.568693	0.00245579	0.0965393	-0.01107	0.54107	-0.00465176	0.724667	0.00241937	0.875504	0.00411359
Metabolon.X1.5.anhydroglucitol..1.5.AG.	0.100747	-0.00558623	0.547624	0.00135723	0.736284	-0.00144042	0.72794	-0.00230622	0.445143	0.00576357	0.246877	-0.00788847	0.715347	-0.009498
Metabolon.X...17629	0.0360722	-0.00721027	0.454993	-0.00170806	0.720644	-0.00154424	0.189203	-0.00877789	0.42693	-0.00606099	0.0113148	0.0173966	0.221501	0.0321535
Metabolon.pro.hydroxy.pro	0.0217234	-0.00779617	0.947363	0.000149575	0.759261	-0.00130966	0.430426	0.00521259	0.0630626	-0.0140124	0.569373	-0.00386424	0.421588	0.0209452
Myriad.Adiponectin	0.0387468	-0.00705213	0.608246	0.00116231	0.317868	-0.00427535	0.676143	0.00276993	0.301374	0.00782057	0.457467	0.00507433	0.863418	-0.00449174
Myriad.A2Macro	0.481845	0.00243612	0.0308822	0.00499236	0.360313	-0.00402179	0.00201493	-0.0208325	0.54655	-0.00465922	0.161623	0.00977881	0.0751625	0.0472949
Myriad.IL-8	0.0954994	0.00571235	0.575033	0.00127606	0.763016	0.00129585	0.518799	-0.00429385	0.840431	0.00152984	0.015949	0.0164899	0.140228	0.0386269
Myriad.IL-18	0.918278	0.000348714	0.331005	-0.00219185	0.270585	-0.0046898	0.05093	-0.0128573	0.127386	0.0114686	0.0783698	-0.0119453	0.0266971	-0.0574474
Myriad.MCP-1	0.267899	0.00375068	0.777819	-0.000634184	0.697074	-0.0016519	0.0653218	-0.0120986	0.662492	-0.00327456	0.869546	-0.00111186	0.983499	-0.000535252
Myriad.PAI-1	0.415696	-0.00281472	0.502073	-0.00154063	0.191165	0.00566209	0.0773811	-0.0118419	0.0183684	-0.0180341	0.996075	-3.40158e-05	0.542652	-0.0160895
Myriad.PARC	0.399624	0.00287711	0.673435	-0.000955533	0.713285	-0.00157303	0.078008	-0.0116721	0.00184008	-0.0234952	0.166998	-0.00943155	0.0531432	-0.0504183
Myriad.TIMP-1	0.88742	-0.00048835	0.156389	0.00324233	0.509652	-0.00284965	0.0242458	-0.0150561	0.179078	-0.0102609	0.728003	-0.00239799	0.405147	-0.0219373
Myriad.VCAM1	0.904819	0.000406627	0.0689394	0.00409983	0.107618	-0.00684958	0.0388993	-0.013608	0.6347	-0.00357892	0.0497806	-0.0133173	0.176177	-0.0351242
Myriad.Ferritin	0.352459	-0.00316447	0.299096	0.00234506	0.488127	0.00295685	0.866625	0.0011095	0.013071	-0.0186759	0.130422	0.0102837	0.794578	-0.00677288
Myriad.MIP-1-beta	0.6971	-0.00132619	0.883291	-0.000331947	0.332164	-0.00413899	0.828704	-0.00143062	0.697759	0.00293117	0.177672	-0.00917498	0.179279	-0.0349435
Myriad.RANTES	0.299384	-0.00360058	0.880677	-0.00034577	0.920746	-0.000432711	0.0674236	-0.0123036	0.986723	0.000127952	0.956218	-0.000380899	0.906021	-0.00313112
